# Supplementary material for: Crystal structure and Hirshfeld surface analysis of the product of the ring-opening reaction of a di­hydro­benzoxazine: 6,6′-[(cyclo­hexyl­aza­nedi­yl)bis­(methyl­ene)]bis­(2,4-di­methyl­phenol)
Source: Acta Crystallogr E Crystallogr Commun. 2020 Jul 10;76(Pt 8):1239–44. doi: 10.1107/S2056989020009184 (PMC7405559; doi:10.1107/S2056989020009184)
Supplement: Supplementary file 1 [file e-76-01239-sup1.cif]

##############################################################################
#                                                                            #
# This CIF contains the data in a paper accepted for publication in          #
# Acta Crystallographica Section E. It conforms to the requirements of       #
# Notes for Authors for Acta Crystallographica Section E, and has been       #
# peer reviewed under the auspices of the IUCr Commission on Journals.       #
#                                                                            #
# Full details of the Crystallographic Information File format               #
# are given in the paper "The Crystallographic Information File (CIF):       #
# a New Standard Archive File for Crystallography" by S. R. Hall, F. H.      #
# Allen and I. D. Brown [Acta Cryst. (1991), A47, 655-685].                  #
#                                                                            #
# The current version of the core CIF dictionary is obtainable from          #
# ftp://ftp.iucr.org/pub/cif_core.dic.                                       #
#                                                                            #
# Software is freely available for graphical display of the structure(s)     #
# in this CIF. For information consult the CIF software page                 #
# http://www.iucr.org/resources/cif/software.                                #
#                                                                            #
# This file may be used for bona fide research purposes within the           #
# scientific community so long as proper attribution is given to the journal # 
# article from which it was obtained.                                        #
#                                                                            #
##############################################################################
data_I
_audit_creation_method
;
Olex2 1.3
(compiled 2020.02.04 svn.rd84adfe8 for OlexSys, GUI svn.r6032)
;
_chemical_name_systematic
;
6,6'-[(Cyclohexylazanediyl)bis(methylene)]bis(2,4-dimethylphenol)
;
_chemical_name_common     ?
_chemical_formula_moiety     'C24 H33 N O2'
_chemical_formula_sum     'C24 H33 N O2'
_chemical_formula_iupac     'C24 H33 N O2'
_chemical_formula_weight     367.51
_chemical_melting_point     ?
_chemical_absolute_configuration     unk
_space_group_crystal_system     orthorhombic
_space_group_name_H-M_alt     'P n a 21'
_space_group_name_Hall     'P 2c -2n'
loop_
    _space_group_symop_operation_xyz
    'x, y, z'
    '-x, -y, z+1/2'
    'x+1/2, -y+1/2, z'
    '-x+1/2, y+1/2, z+1/2'
_cell_length_a     10.2778(7)
_cell_length_b     11.4064(11)
_cell_length_c     17.5586(15)
_cell_angle_alpha     90
_cell_angle_beta     90
_cell_angle_gamma     90
_cell_volume     2058.4(3)
_cell_formula_units_Z     4
_cell_measurement_reflns_used     4297
_cell_measurement_theta_min     2.320
_cell_measurement_theta_max     30.418
_cell_measurement_temperature     100
_exptl_crystal_description     'block'
_exptl_crystal_colour     colourless
_exptl_crystal_size_max     0.50
_exptl_crystal_size_mid     0.28
_exptl_crystal_size_min     0.22
_exptl_crystal_density_diffrn     1.186
_exptl_crystal_density_meas     .
_exptl_crystal_density_method     ?
_exptl_crystal_F_000     800
_exptl_absorpt_coefficient_mu     0.074
_exptl_absorpt_correction_type     multi-scan
_exptl_absorpt_process_details
;
(SADABS; Bruker, 2016)
;
_exptl_absorpt_correction_T_min     0.6609
_exptl_absorpt_correction_T_max     0.7465
_exptl_special_details     ?
_diffrn_ambient_temperature     100
_diffrn_source     ?
_diffrn_source_power     1.5
_diffrn_source_voltage     50.0
_diffrn_source_current     30.0
_diffrn_radiation_type     MoK\a
_diffrn_radiation_wavelength     0.71073
_diffrn_radiation_monochromator     'graphite'
_diffrn_measurement_device_type     'Bruker APEXII CCD'
_diffrn_measurement_method     '\f and \w scans'
_diffrn_detector_area_resol_mean     ?
_diffrn_reflns_number     17289
_diffrn_reflns_av_R_equivalents     0.0349
_diffrn_reflns_av_unetI/netI     0.0543
_diffrn_reflns_theta_min     2.668
_diffrn_reflns_theta_max     33.219
_diffrn_reflns_theta_full     25.242
_diffrn_measured_fraction_theta_max     0.984
_diffrn_measured_fraction_theta_full     0.999
_diffrn_reflns_limit_h_min     -15
_diffrn_reflns_limit_h_max     13
_diffrn_reflns_limit_k_min     -17
_diffrn_reflns_limit_k_max     16
_diffrn_reflns_limit_l_min     -26
_diffrn_reflns_limit_l_max     26
_diffrn_standards_number     0
_refine_special_details     ?
_reflns_number_total     7626
_reflns_number_gt     6367
_reflns_threshold_expression     'I > 2\s(I)'
_refine_ls_structure_factor_coef     Fsqd
_refine_ls_matrix_type     full
_refine_ls_R_factor_all     0.0670
_refine_ls_R_factor_gt     0.0526
_refine_ls_wR_factor_gt     0.1295
_refine_ls_wR_factor_ref     0.1390
_refine_ls_goodness_of_fit_ref     1.037
_refine_ls_restrained_S_all     1.037
_refine_ls_number_reflns     7626
_refine_ls_number_parameters     256
_refine_ls_number_restraints     1
_refine_ls_hydrogen_treatment     mixed
_refine_ls_weighting_scheme     calc
_refine_ls_weighting_details
              'w=1/[\s^2^(Fo^2^)+(0.0816P)^2^+0.0042P] where P=(Fo^2^+2Fc^2^)/3'
_atom_sites_solution_hydrogens     mixed
_atom_sites_solution_primary     dual
_atom_sites_solution_secondary     ?
_refine_ls_shift/su_max     0.000
_refine_ls_shift/su_mean     0.000
_refine_diff_density_max     0.854
_refine_diff_density_min     -0.257
_refine_ls_extinction_method     none
_refine_ls_extinction_coef     .
loop_
    _atom_type_symbol
    _atom_type_description
    _atom_type_scat_dispersion_real
    _atom_type_scat_dispersion_imag
    _atom_type_scat_source
    'C' 'C' 0.0033 0.0016
                         'International Tables Vol C Tables 4.2.6.8 and 6.1.1.4'
    'H' 'H' 0.0000 0.0000
                         'International Tables Vol C Tables 4.2.6.8 and 6.1.1.4'
    'N' 'N' 0.0061 0.0033
                         'International Tables Vol C Tables 4.2.6.8 and 6.1.1.4'
    'O' 'O' 0.0106 0.0060
                         'International Tables Vol C Tables 4.2.6.8 and 6.1.1.4'
_computing_data_collection
;
APEX3 (Bruker, 2018)
;
_computing_cell_refinement
;
SAINT (Bruker, 2018)
;
_computing_data_reduction
;
SAINT(Bruker, 2018)
;
_computing_structure_solution
;
SHELXT (Sheldrick, 2015a)
;
_computing_structure_refinement
;
SHELXL (Sheldrick, 2015b)
;
_computing_molecular_graphics
;
<i>OLEX2</i> (Dolomanov <i>et al.</i>,  2009), Mercury (Macrae <i>et
al.</i>,  2020)
;
_computing_publication_material
;
publCIF (Westrip, 2010)
;
loop_
    _atom_site_type_symbol
    _atom_site_label
    _atom_site_fract_x
    _atom_site_fract_y
    _atom_site_fract_z
    _atom_site_U_iso_or_equiv
    _atom_site_adp_type
    _atom_site_calc_flag
    _atom_site_occupancy
    _atom_site_disorder_assembly
    _atom_site_disorder_group
    O O1 0.55606(15) 0.40779(15) 0.48635(9) 0.0185(3) Uani d 1 . .
    O O2 0.25137(17) 0.07066(16) 0.38097(11) 0.0282(4) Uani d 1 . .
    N N1 0.30494(16) 0.38434(15) 0.46177(9) 0.0124(3) Uani d 1 . .
    C C11 0.33237(18) 0.26439(18) 0.34561(11) 0.0146(3) Uani d 1 . .
    C C1 0.53009(19) 0.38603(17) 0.56149(11) 0.0136(3) Uani d 1 . .
    C C4 0.4756(2) 0.34173(18) 0.71588(11) 0.0162(4) Uani d 1 . .
    C C16 0.33219(19) 0.14251(19) 0.34158(12) 0.0163(4) Uani d 1 . .
    C C6 0.41375(18) 0.33056(18) 0.58231(10) 0.0129(3) Uani d 1 . .
    C C5 0.3869(2) 0.31068(18) 0.65887(11) 0.0148(3) Uani d 1 . .
    H H5 0.306648 0.275282 0.672746 0.018 Uiso calc 1 . .
    C C9 0.31994(19) 0.29297(18) 0.52109(11) 0.0148(4) Uani d 1 . .
    H H9A 0.351767 0.219736 0.497244 0.018 Uiso calc 1 . .
    H H9B 0.234101 0.276476 0.544316 0.018 Uiso calc 1 . .
    C C19 0.24654(17) 0.49405(17) 0.49191(11) 0.0118(3) Uani d 1 . .
    H H19 0.290794 0.509791 0.541586 0.014 Uiso calc 1 . .
    C C10 0.23905(18) 0.33456(18) 0.39420(11) 0.0144(3) Uani d 1 . .
    H H10A 0.201570 0.398953 0.363412 0.017 Uiso calc 1 . .
    H H10B 0.166781 0.283321 0.410990 0.017 Uiso calc 1 . .
    C C3 0.5912(2) 0.39448(18) 0.69330(12) 0.0170(4) Uani d 1 . .
    H H3 0.653425 0.414046 0.731218 0.020 Uiso calc 1 . .
    C C24 0.10054(19) 0.48969(19) 0.50922(12) 0.0170(4) Uani d 1 . .
    H H24A 0.081486 0.423062 0.543590 0.020 Uiso calc 1 . .
    H H24B 0.051024 0.478236 0.461434 0.020 Uiso calc 1 . .
    C C14 0.5057(2) 0.1484(2) 0.24962(12) 0.0201(4) Uani d 1 . .
    H H14 0.564743 0.108269 0.217144 0.024 Uiso calc 1 . .
    C C13 0.50935(19) 0.2702(2) 0.25194(12) 0.0182(4) Uani d 1 . .
    C C12 0.4226(2) 0.32580(19) 0.30100(12) 0.0167(4) Uani d 1 . .
    H H12 0.424682 0.408903 0.304371 0.020 Uiso calc 1 . .
    C C2 0.61996(19) 0.42005(18) 0.61731(12) 0.0153(4) Uani d 1 . .
    C C20 0.27874(19) 0.59824(18) 0.44034(12) 0.0165(4) Uani d 1 . .
    H H20A 0.373603 0.600307 0.430636 0.020 Uiso calc 1 . .
    H H20B 0.233910 0.588665 0.390821 0.020 Uiso calc 1 . .
    C C15 0.4194(2) 0.08345(19) 0.29282(13) 0.0191(4) Uani d 1 . .
    C C22 0.09195(19) 0.7111(2) 0.49721(13) 0.0199(4) Uani d 1 . .
    H H22A 0.039773 0.707735 0.449863 0.024 Uiso calc 1 . .
    H H22B 0.068791 0.784064 0.524558 0.024 Uiso calc 1 . .
    C C21 0.2364(2) 0.71323(18) 0.47706(13) 0.0187(4) Uani d 1 . .
    H H21A 0.253598 0.778781 0.441510 0.022 Uiso calc 1 . .
    H H21B 0.288055 0.726786 0.523825 0.022 Uiso calc 1 . .
    C C23 0.0594(2) 0.60523(19) 0.54719(13) 0.0197(4) Uani d 1 . .
    H H23A -0.035431 0.603583 0.557053 0.024 Uiso calc 1 . .
    H H23B 0.104440 0.613096 0.596767 0.024 Uiso calc 1 . .
    C C7 0.7421(2) 0.4850(2) 0.59612(14) 0.0216(4) Uani d 1 . .
    H H7A 0.752890 0.483810 0.540676 0.032 Uiso calc 1 . .
    H H7B 0.817154 0.447173 0.620209 0.032 Uiso calc 1 . .
    H H7C 0.735771 0.566363 0.613687 0.032 Uiso calc 1 . .
    C C8 0.4433(2) 0.3241(2) 0.79879(12) 0.0228(4) Uani d 1 . .
    H H8A 0.412900 0.398284 0.820627 0.034 Uiso calc 1 . .
    H H8B 0.521270 0.297887 0.826066 0.034 Uiso calc 1 . .
    H H8C 0.374907 0.264769 0.803607 0.034 Uiso calc 1 . .
    C C17 0.6012(2) 0.3382(3) 0.20141(13) 0.0265(5) Uani d 1 . .
    H H17A 0.681173 0.292866 0.193814 0.040 Uiso calc 1 . .
    H H17B 0.622402 0.413246 0.225565 0.040 Uiso calc 1 . .
    H H17C 0.559676 0.352574 0.152043 0.040 Uiso calc 1 . .
    C C18 0.4156(3) -0.0484(2) 0.28772(17) 0.0318(5) Uani d 1 . .
    H H18A 0.418848 -0.081899 0.339082 0.048 Uiso calc 1 . .
    H H18B 0.490459 -0.076175 0.258236 0.048 Uiso calc 1 . .
    H H18C 0.334966 -0.072901 0.262519 0.048 Uiso calc 1 . .
    H H1 0.480(3) 0.405(3) 0.463(2) 0.042(10) Uiso d 1 . .
    H H2 0.195(4) 0.111(4) 0.419(3) 0.057(12) Uiso d 1 . .
loop_
    _atom_site_aniso_label
    _atom_site_aniso_U_11
    _atom_site_aniso_U_22
    _atom_site_aniso_U_33
    _atom_site_aniso_U_12
    _atom_site_aniso_U_13
    _atom_site_aniso_U_23
    O1 0.0135(6) 0.0288(8) 0.0133(6) 0.0015(6) 0.0020(5) 0.0010(6)
    O2 0.0312(9) 0.0236(8) 0.0299(9) -0.0038(7) 0.0126(7) -0.0037(7)
    N1 0.0136(7) 0.0141(7) 0.0094(6) 0.0016(6) -0.0021(5) -0.0020(5)
    C11 0.0150(8) 0.0172(9) 0.0116(7) 0.0026(7) -0.0019(6) -0.0034(7)
    C1 0.0133(8) 0.0144(8) 0.0132(8) 0.0025(7) 0.0000(6) -0.0009(7)
    C4 0.0221(9) 0.0144(9) 0.0120(8) 0.0034(7) -0.0018(7) -0.0004(7)
    C16 0.0165(8) 0.0175(9) 0.0148(8) 0.0002(7) -0.0016(6) -0.0024(7)
    C6 0.0135(8) 0.0136(8) 0.0116(8) 0.0013(6) -0.0021(6) -0.0007(6)
    C5 0.0176(8) 0.0130(8) 0.0138(8) 0.0008(7) 0.0000(6) 0.0004(7)
    C9 0.0165(8) 0.0153(9) 0.0125(8) -0.0014(7) -0.0028(6) 0.0001(7)
    C19 0.0122(7) 0.0128(8) 0.0104(7) 0.0005(6) 0.0012(6) -0.0010(6)
    C10 0.0149(8) 0.0169(9) 0.0115(7) 0.0019(7) -0.0029(6) -0.0044(7)
    C3 0.0175(8) 0.0178(9) 0.0158(8) 0.0036(7) -0.0057(7) -0.0038(7)
    C24 0.0143(8) 0.0166(9) 0.0200(9) 0.0006(7) 0.0045(7) -0.0001(7)
    C14 0.0196(9) 0.0279(11) 0.0127(8) 0.0080(8) -0.0023(7) -0.0046(8)
    C13 0.0174(8) 0.0263(10) 0.0110(8) 0.0036(8) -0.0007(7) -0.0007(8)
    C12 0.0193(9) 0.0171(9) 0.0135(8) 0.0021(7) -0.0019(7) -0.0013(7)
    C2 0.0132(8) 0.0156(9) 0.0170(8) 0.0013(7) -0.0016(6) -0.0026(7)
    C20 0.0170(8) 0.0158(9) 0.0166(8) 0.0002(7) 0.0048(7) 0.0016(7)
    C15 0.0230(9) 0.0175(9) 0.0167(9) 0.0047(8) -0.0019(7) -0.0057(8)
    C22 0.0193(9) 0.0178(9) 0.0224(10) 0.0047(7) 0.0018(7) -0.0010(7)
    C21 0.0203(9) 0.0146(9) 0.0210(9) -0.0008(7) 0.0026(7) 0.0003(7)
    C23 0.0179(9) 0.0205(10) 0.0209(10) 0.0034(7) 0.0079(7) -0.0023(8)
    C7 0.0156(9) 0.0235(10) 0.0256(10) -0.0021(8) -0.0027(8) -0.0032(8)
    C8 0.0334(11) 0.0237(10) 0.0113(8) 0.0018(9) -0.0031(8) 0.0007(8)
    C17 0.0234(10) 0.0382(13) 0.0178(10) 0.0042(10) 0.0039(8) 0.0044(9)
    C18 0.0414(14) 0.0193(11) 0.0348(13) 0.0026(10) 0.0087(11) -0.0083(10)
_geom_special_details
;
 All esds (except the esd in the dihedral angle between two l.s. planes)
 are estimated using the full covariance matrix.  The cell esds are taken
 into account individually in the estimation of esds in distances, angles
 and torsion angles; correlations between esds in cell parameters are only
 used when they are defined by crystal symmetry.  An approximate (isotropic)
 treatment of cell esds is used for estimating esds involving l.s. planes.
;
loop_
    _geom_bond_atom_site_label_1
    _geom_bond_atom_site_label_2
    _geom_bond_site_symmetry_2
    _geom_bond_distance
    _geom_bond_publ_flag
    O1 C1 . 1.369(2) ?
    O1 H1 . 0.89(4) ?
    O2 C16 . 1.356(3) ?
    O2 H2 . 0.99(4) ?
    N1 C9 . 1.482(3) ?
    N1 C19 . 1.485(2) ?
    N1 C10 . 1.479(2) ?
    C11 C16 . 1.392(3) ?
    C11 C10 . 1.513(3) ?
    C11 C12 . 1.402(3) ?
    C1 C6 . 1.401(3) ?
    C1 C2 . 1.402(3) ?
    C4 C5 . 1.399(3) ?
    C4 C3 . 1.390(3) ?
    C4 C8 . 1.506(3) ?
    C16 C15 . 1.411(3) ?
    C6 C5 . 1.391(3) ?
    C6 C9 . 1.506(3) ?
    C5 H5 . 0.9500 ?
    C9 H9A . 0.9900 ?
    C9 H9B . 0.9900 ?
    C19 H19 . 1.0000 ?
    C19 C24 . 1.532(3) ?
    C19 C20 . 1.530(3) ?
    C10 H10A . 0.9900 ?
    C10 H10B . 0.9900 ?
    C3 H3 . 0.9500 ?
    C3 C2 . 1.397(3) ?
    C24 H24A . 0.9900 ?
    C24 H24B . 0.9900 ?
    C24 C23 . 1.536(3) ?
    C14 H14 . 0.9500 ?
    C14 C13 . 1.391(3) ?
    C14 C15 . 1.382(3) ?
    C13 C12 . 1.393(3) ?
    C13 C17 . 1.510(3) ?
    C12 H12 . 0.9500 ?
    C2 C7 . 1.504(3) ?
    C20 H20A . 0.9900 ?
    C20 H20B . 0.9900 ?
    C20 C21 . 1.525(3) ?
    C15 C18 . 1.507(3) ?
    C22 H22A . 0.9900 ?
    C22 H22B . 0.9900 ?
    C22 C21 . 1.526(3) ?
    C22 C23 . 1.530(3) ?
    C21 H21A . 0.9900 ?
    C21 H21B . 0.9900 ?
    C23 H23A . 0.9900 ?
    C23 H23B . 0.9900 ?
    C7 H7A . 0.9800 ?
    C7 H7B . 0.9800 ?
    C7 H7C . 0.9800 ?
    C8 H8A . 0.9800 ?
    C8 H8B . 0.9800 ?
    C8 H8C . 0.9800 ?
    C17 H17A . 0.9800 ?
    C17 H17B . 0.9800 ?
    C17 H17C . 0.9800 ?
    C18 H18A . 0.9800 ?
    C18 H18B . 0.9800 ?
    C18 H18C . 0.9800 ?
loop_
    _geom_angle_atom_site_label_1
    _geom_angle_atom_site_label_2
    _geom_angle_atom_site_label_3
    _geom_angle_site_symmetry_1
    _geom_angle_site_symmetry_3
    _geom_angle
    _geom_angle_publ_flag
    C1 O1 H1 . . 106(2) ?
    C16 O2 H2 . . 115(2) ?
    C9 N1 C19 . . 112.59(15) ?
    C10 N1 C9 . . 109.97(15) ?
    C10 N1 C19 . . 115.09(15) ?
    C16 C11 C10 . . 123.80(18) ?
    C16 C11 C12 . . 118.14(18) ?
    C12 C11 C10 . . 118.05(18) ?
    O1 C1 C6 . . 119.99(17) ?
    O1 C1 C2 . . 119.69(18) ?
    C6 C1 C2 . . 120.32(18) ?
    C5 C4 C8 . . 120.95(19) ?
    C3 C4 C5 . . 117.54(19) ?
    C3 C4 C8 . . 121.43(19) ?
    O2 C16 C11 . . 125.33(19) ?
    O2 C16 C15 . . 114.21(19) ?
    C11 C16 C15 . . 120.46(19) ?
    C1 C6 C9 . . 119.24(17) ?
    C5 C6 C1 . . 119.68(18) ?
    C5 C6 C9 . . 121.08(18) ?
    C4 C5 H5 . . 119.3 ?
    C6 C5 C4 . . 121.38(19) ?
    C6 C5 H5 . . 119.3 ?
    N1 C9 C6 . . 111.60(16) ?
    N1 C9 H9A . . 109.3 ?
    N1 C9 H9B . . 109.3 ?
    C6 C9 H9A . . 109.3 ?
    C6 C9 H9B . . 109.3 ?
    H9A C9 H9B . . 108.0 ?
    N1 C19 H19 . . 106.2 ?
    N1 C19 C24 . . 116.06(16) ?
    N1 C19 C20 . . 110.85(15) ?
    C24 C19 H19 . . 106.2 ?
    C20 C19 H19 . . 106.2 ?
    C20 C19 C24 . . 110.76(16) ?
    N1 C10 C11 . . 111.41(15) ?
    N1 C10 H10A . . 109.3 ?
    N1 C10 H10B . . 109.3 ?
    C11 C10 H10A . . 109.3 ?
    C11 C10 H10B . . 109.3 ?
    H10A C10 H10B . . 108.0 ?
    C4 C3 H3 . . 118.5 ?
    C4 C3 C2 . . 122.94(18) ?
    C2 C3 H3 . . 118.5 ?
    C19 C24 H24A . . 109.9 ?
    C19 C24 H24B . . 109.9 ?
    C19 C24 C23 . . 109.14(17) ?
    H24A C24 H24B . . 108.3 ?
    C23 C24 H24A . . 109.9 ?
    C23 C24 H24B . . 109.9 ?
    C13 C14 H14 . . 118.8 ?
    C15 C14 H14 . . 118.8 ?
    C15 C14 C13 . . 122.5(2) ?
    C14 C13 C12 . . 117.1(2) ?
    C14 C13 C17 . . 120.9(2) ?
    C12 C13 C17 . . 122.0(2) ?
    C11 C12 H12 . . 118.6 ?
    C13 C12 C11 . . 122.80(19) ?
    C13 C12 H12 . . 118.6 ?
    C1 C2 C7 . . 120.89(19) ?
    C3 C2 C1 . . 118.06(18) ?
    C3 C2 C7 . . 121.03(18) ?
    C19 C20 H20A . . 109.5 ?
    C19 C20 H20B . . 109.5 ?
    H20A C20 H20B . . 108.1 ?
    C21 C20 C19 . . 110.85(17) ?
    C21 C20 H20A . . 109.5 ?
    C21 C20 H20B . . 109.5 ?
    C16 C15 C18 . . 119.7(2) ?
    C14 C15 C16 . . 119.01(19) ?
    C14 C15 C18 . . 121.2(2) ?
    H22A C22 H22B . . 108.0 ?
    C21 C22 H22A . . 109.4 ?
    C21 C22 H22B . . 109.4 ?
    C21 C22 C23 . . 111.00(18) ?
    C23 C22 H22A . . 109.4 ?
    C23 C22 H22B . . 109.4 ?
    C20 C21 C22 . . 111.22(17) ?
    C20 C21 H21A . . 109.4 ?
    C20 C21 H21B . . 109.4 ?
    C22 C21 H21A . . 109.4 ?
    C22 C21 H21B . . 109.4 ?
    H21A C21 H21B . . 108.0 ?
    C24 C23 H23A . . 109.3 ?
    C24 C23 H23B . . 109.3 ?
    C22 C23 C24 . . 111.59(17) ?
    C22 C23 H23A . . 109.3 ?
    C22 C23 H23B . . 109.3 ?
    H23A C23 H23B . . 108.0 ?
    C2 C7 H7A . . 109.5 ?
    C2 C7 H7B . . 109.5 ?
    C2 C7 H7C . . 109.5 ?
    H7A C7 H7B . . 109.5 ?
    H7A C7 H7C . . 109.5 ?
    H7B C7 H7C . . 109.5 ?
    C4 C8 H8A . . 109.5 ?
    C4 C8 H8B . . 109.5 ?
    C4 C8 H8C . . 109.5 ?
    H8A C8 H8B . . 109.5 ?
    H8A C8 H8C . . 109.5 ?
    H8B C8 H8C . . 109.5 ?
    C13 C17 H17A . . 109.5 ?
    C13 C17 H17B . . 109.5 ?
    C13 C17 H17C . . 109.5 ?
    H17A C17 H17B . . 109.5 ?
    H17A C17 H17C . . 109.5 ?
    H17B C17 H17C . . 109.5 ?
    C15 C18 H18A . . 109.5 ?
    C15 C18 H18B . . 109.5 ?
    C15 C18 H18C . . 109.5 ?
    H18A C18 H18B . . 109.5 ?
    H18A C18 H18C . . 109.5 ?
    H18B C18 H18C . . 109.5 ?
loop_
    _geom_torsion_atom_site_label_1
    _geom_torsion_atom_site_label_2
    _geom_torsion_atom_site_label_3
    _geom_torsion_atom_site_label_4
    _geom_torsion_site_symmetry_1
    _geom_torsion_site_symmetry_2
    _geom_torsion_site_symmetry_3
    _geom_torsion_site_symmetry_4
    _geom_torsion
    _geom_torsion_publ_flag
    O1 C1 C6 C5 . . . . -178.81(18) ?
    O1 C1 C6 C9 . . . . 1.4(3) ?
    O1 C1 C2 C3 . . . . -178.87(18) ?
    O1 C1 C2 C7 . . . . 2.7(3) ?
    O2 C16 C15 C14 . . . . 179.63(19) ?
    O2 C16 C15 C18 . . . . 0.6(3) ?
    N1 C19 C24 C23 . . . . 174.32(17) ?
    N1 C19 C20 C21 . . . . -171.58(15) ?
    C11 C16 C15 C14 . . . . 0.5(3) ?
    C11 C16 C15 C18 . . . . -178.5(2) ?
    C1 C6 C5 C4 . . . . -2.0(3) ?
    C1 C6 C9 N1 . . . . -43.1(2) ?
    C4 C3 C2 C1 . . . . -2.8(3) ?
    C4 C3 C2 C7 . . . . 175.6(2) ?
    C16 C11 C10 N1 . . . . 106.6(2) ?
    C16 C11 C12 C13 . . . . 1.5(3) ?
    C6 C1 C2 C3 . . . . 1.5(3) ?
    C6 C1 C2 C7 . . . . -176.93(19) ?
    C5 C4 C3 C2 . . . . 1.8(3) ?
    C5 C6 C9 N1 . . . . 137.12(19) ?
    C9 N1 C19 C24 . . . . -74.0(2) ?
    C9 N1 C19 C20 . . . . 158.55(16) ?
    C9 N1 C10 C11 . . . . -79.0(2) ?
    C9 C6 C5 C4 . . . . 177.78(19) ?
    C19 N1 C9 C6 . . . . -64.0(2) ?
    C19 N1 C10 C11 . . . . 152.53(16) ?
    C19 C24 C23 C22 . . . . 57.3(2) ?
    C19 C20 C21 C22 . . . . -55.9(2) ?
    C10 N1 C9 C6 . . . . 166.26(16) ?
    C10 N1 C19 C24 . . . . 53.1(2) ?
    C10 N1 C19 C20 . . . . -74.3(2) ?
    C10 C11 C16 O2 . . . . -1.2(3) ?
    C10 C11 C16 C15 . . . . 177.75(18) ?
    C10 C11 C12 C13 . . . . -177.36(18) ?
    C3 C4 C5 C6 . . . . 0.7(3) ?
    C24 C19 C20 C21 . . . . 58.1(2) ?
    C14 C13 C12 C11 . . . . -1.4(3) ?
    C13 C14 C15 C16 . . . . -0.5(3) ?
    C13 C14 C15 C18 . . . . 178.5(2) ?
    C12 C11 C16 O2 . . . . 179.99(19) ?
    C12 C11 C16 C15 . . . . -1.0(3) ?
    C12 C11 C10 N1 . . . . -74.6(2) ?
    C2 C1 C6 C5 . . . . 0.8(3) ?
    C2 C1 C6 C9 . . . . -178.92(18) ?
    C20 C19 C24 C23 . . . . -58.2(2) ?
    C15 C14 C13 C12 . . . . 0.9(3) ?
    C15 C14 C13 C17 . . . . -177.40(19) ?
    C21 C22 C23 C24 . . . . -55.9(2) ?
    C23 C22 C21 C20 . . . . 54.7(2) ?
    C8 C4 C5 C6 . . . . 177.6(2) ?
    C8 C4 C3 C2 . . . . -175.1(2) ?
    C17 C13 C12 C11 . . . . 176.86(19) ?
loop_
    _geom_hbond_atom_site_label_D
    _geom_hbond_atom_site_label_H
    _geom_hbond_atom_site_label_A
    _geom_hbond_site_symmetry_A
    _geom_hbond_distance_DH
    _geom_hbond_distance_HA
    _geom_hbond_distance_DA
    _geom_hbond_angle_DHA
    _geom_hbond_publ_flag
    O1 H1 N1 . 0.89(4) 1.81(4) 2.630(2) 153(3) yes
    O2 H2 O1 3_455 0.99(4) 1.87(4) 2.741(2) 145(3) yes
    C7 H7<i>A</i> O1 . 0.98 2.40 2.854(3) 108 yes
_shelx_space_group_comment
;
The symmetry employed for this shelxl refinement is uniquely defined
by the following loop, which should always be used as a source of
symmetry information in preference to the above space-group names.
They are only intended as comments.
;
_shelx_estimated_absorpt_T_min     0.964
_shelx_estimated_absorpt_T_max     0.984
_shelx_hkl_file
;
  -1   0   0   -0.30    0.20
  -2   0   0  200.88    7.00
  -3   0   0   -3.60    0.30
  -3   0   0   -3.70    1.10
  -4   0   0  505.25   13.30
  -4   0   0  495.25   16.90
  -4   0   0  515.15   13.30
   5   0   0   -0.10    0.40
  -5   0   0    0.00    0.40
  -5   0   0   -0.10    0.40
  -5   0   0   -3.20    1.40
   6   0   0 3158.58   79.49
  -6   0   0 3181.38   80.39
  -6   0   0 3106.79   80.39
  -6   0   0 3159.48   94.69
  -7   0   0    0.10    1.80
  -7   0   0    0.00    0.40
  -7   0   0    0.00    0.40
   7   0   0    0.80    0.50
  -8   0   0    5.80    2.80
   8   0   0    7.30    0.90
  -9   0   0    0.20    2.40
   9   0   0    0.50    0.60
 -10   0   0    4.40    3.30
  10   0   0    7.90    0.80
 -11   0   0   -0.80    3.30
 -12   0   0  432.86   20.30
 -13   0   0   -1.00    3.50
 -14   0   0  131.39   11.50
   0   1   0   -0.60    0.10
   0   1   0   -0.20    0.30
   0  -1   0   -0.50    0.10
   0  -1   0    0.30    0.30
   1   1   0  769.82   18.30
  -1   1   0  724.53   18.30
   1  -1   0  600.94   18.20
  -1  -1   0  713.03   18.00
  -2  -1   0 3026.30   85.59
  -2  -1   0 2898.51   74.59
   2   1   0 2848.62   73.59
  -2  -1   0 2914.91   73.49
   2   1   0 2948.10   74.49
   2  -1   0 2889.91   74.39
   3   1   0   44.60    1.80
  -3  -1   0   47.00    1.70
  -3  -1   0   51.49    3.20
   3  -1   0   46.20    1.60
  -3  -1   0   48.50    1.90
  -4  -1   0   34.10    2.90
  -4  -1   0   26.80    1.40
   4   1   0   28.80    1.40
   4  -1   0   25.70    0.90
  -4   1   0   23.40    1.20
  -5  -1   0   54.59    4.00
  -5  -1   0   46.10    2.00
  -5   1   0   54.09    4.00
   5   1   0   44.90    1.90
  -5   1   0   44.30    1.80
  -6   1   0   16.00    1.10
  -6  -1   0   16.50    1.20
   6   1   0   17.30    1.30
  -6  -1   0   16.40    1.20
  -6   1   0   19.30    3.10
  -6  -1   0   12.80    2.70
  -7  -1   0   28.80    1.60
   7   1   0   28.30    1.60
  -7  -1   0   27.80    3.80
  -7  -1   0   27.70    1.60
  -7   1   0   37.90    4.40
  -7   1   0   30.30    1.40
  -7   1   0   29.00    1.30
   8  -1   0    1.00    0.60
   8   1   0    0.60    0.70
  -8  -1   0    0.50    0.50
  -8  -1   0    0.80    0.60
  -8  -1   0   -2.50    2.30
  -8   1   0   -3.50    2.60
   9   1   0    6.10    1.00
  -9  -1   0    6.30    3.10
  -9   1   0    7.60    3.20
  -9  -1   0    6.70    0.80
   9  -1   0    7.30    0.90
  -9  -1   0    6.00    0.70
  10   1   0  348.97    9.50
 -10  -1   0  325.67   15.70
 -10   1   0  339.77   15.80
 -11  -1   0   34.30    5.90
 -11   1   0   30.60    5.60
 -12  -1   0    3.80    4.00
 -12   1   0    1.00    3.40
 -13   1   0   63.39    8.50
 -14   1   0   -0.70    4.10
 -15   1   0   -5.90    4.60
   0  -2   0  337.37    9.90
   0   2   0  378.56   10.00
   0  -2   0  345.67    9.80
   0   2   0  356.76    9.90
   1  -2   0  569.64   15.20
   1  -2   0  576.24   15.40
  -1  -2   0  578.94   15.30
   1   2   0  575.04   15.30
   1   2   0  558.24   15.50
  -1  -2   0  562.74   15.50
  -1   2   0  577.04   15.40
   2  -2   0  477.45   13.20
  -2   2   0  503.85   13.30
   2   2   0  494.25   13.20
  -2  -2   0  481.35   13.40
  -3   2   0  114.79    3.80
   3  -2   0  114.59    3.70
   3   2   0  118.19    3.90
  -3  -2   0  111.79    3.90
   4   2   0   93.89    3.50
  -4  -2   0   97.39    3.60
   4  -2   0   96.89    3.20
   5  -2   0  125.79    3.80
  -5  -2   0  137.19    6.60
  -5  -2   0  125.29    4.40
   5   2   0  125.39    4.30
  -6   2   0  874.71   23.00
  -6  -2   0  863.01   23.30
  -6  -2   0  884.81   28.90
   6   2   0  858.41   23.00
  -7   2   0   77.49    5.70
  -7  -2   0   74.39    5.60
  -7  -2   0   74.49    3.10
  -7   2   0   78.89    2.80
   7   2   0   77.09    3.20
  -8  -2   0   40.70    2.20
  -8  -2   0   35.40    4.70
  -8  -2   0   37.40    2.10
  -8   2   0   38.20    4.90
   8   2   0   33.50    2.20
  -8   2   0   36.40    1.60
  -9  -2   0   38.30    5.40
   9   2   0   43.50    2.40
  -9   2   0   44.40    5.70
  -9  -2   0   47.10    2.30
  10   2   0   66.89    3.00
  10  -2   0   67.79    2.50
 -10  -2   0   69.99    2.70
 -10  -2   0   65.79    7.20
 -10   2   0   57.19    6.80
 -11   2   0   17.00    4.70
 -12   2   0   19.00    5.10
 -13   2   0    7.30    4.50
 -14   2   0    0.30    4.30
 -15   2   0   -1.90    4.20
   0   3   0    0.60    0.90
   0  -3   0   -1.40    0.80
  -1   3   0 4915.71  125.59
  -1  -3   0 4917.31  127.39
   1  -3   0 4958.90  127.29
   1   3   0 4884.41  125.69
  -1   3   0 5182.58  127.39
  -2  -3   0 2994.20   77.19
   2  -3   0 3023.10   75.99
   2  -3   0 2988.30   76.99
   2   3   0 2938.61   76.09
  -2   3   0 2988.10   76.99
   3  -3   0    0.90    0.70
   3   3   0    0.70    0.80
  -3   3   0    0.90    0.70
  -3  -3   0    1.50    0.90
   3  -3   0    2.30    0.90
  -4   3   0  192.78    6.10
   4   3   0  194.08    6.30
  -4  -3   0  191.68    6.40
   4  -3   0  187.78    6.00
   5  -3   0  546.65   14.90
  -5   3   0  541.95   15.10
   5   3   0  551.24   15.30
  -5  -3   0  540.85   15.40
   6   3   0    8.30    1.40
   6  -3   0    7.30    0.90
  -6  -3   0    6.30    1.30
  -7   3   0  155.28    5.50
  -7  -3   0  181.98    6.10
   7   3   0  186.78    6.10
   8   3   0   31.70    2.60
  -8  -3   0   27.50    2.30
  -8   3   0   31.00    1.90
  -8   3   0   25.30    4.30
   9   3   0   -0.10    0.90
  -9  -3   0    1.60    1.00
  -9   3   0   -3.10    2.50
 -10   3   0   25.00    5.20
  10   3   0   27.00    2.40
 -10  -3   0   26.70    2.10
 -11   3   0   98.09    8.70
  11   3   0  103.89    4.30
 -12   3   0   -0.80    4.30
 -13   3   0   69.69    9.00
 -14   3   0   17.00    6.30
 -15   3   0   -1.50    5.10
   0   4   0 2105.39   54.69
   0  -4   0 2124.29   55.39
   1  -4   0 2253.17   58.69
  -1   4   0 2296.17   57.89
  -1  -4   0 2212.98   58.69
   1   4   0 2206.88   57.89
  -2  -4   0 1737.23   45.80
   2  -4   0 1689.73   45.60
   2   4   0 1765.12   45.20
   3   4   0  161.38    6.00
  -3  -4   0  169.48    6.20
   3  -4   0  172.08    6.00
  -3   4   0  180.88    6.10
  -4   4   0    6.90    1.30
  -4  -4   0    4.00    1.40
   4   4   0   10.40    1.60
   4  -4   0    5.00    1.10
   4  -4   0    3.90    1.20
  -5  -4   0  512.95   15.50
   5  -4   0  533.05   15.00
  -5   4   0  544.35   15.30
   5   4   0  526.65   15.40
   5  -4   0  542.45   15.10
   6  -4   0    3.10    1.00
  -6   4   0    1.80    0.90
  -6  -4   0    1.50    1.10
   6  -4   0    1.50    0.70
   6   4   0    2.50    1.10
   7  -4   0    7.70    1.40
   7   4   0    3.70    1.30
   7  -4   0    6.40    1.00
  -7   4   0    5.10    1.20
  -7  -4   0    4.80    1.40
   8   4   0  247.28    8.40
  -8  -4   0  242.18    8.30
  -9   4   0   17.10    4.20
   9   4   0   25.90    2.60
  -9  -4   0   21.20    2.30
 -10   4   0    7.30    3.60
  10   4   0    8.60    1.80
 -10  -4   0   12.10    1.80
 -11   4   0   17.70    5.00
 -11  -4   0   18.70    2.10
  11   4   0   19.40    2.30
 -12   4   0   90.59    9.80
 -13   4   0    0.70    4.60
 -14   4   0   20.50    6.40
 -15   4   0   14.10    6.00
   0  -5   0   -2.20    1.00
   0   5   0    0.20    1.20
   1   5   0    5.30    1.60
   1  -5   0    6.00    1.60
  -1  -5   0    6.10    1.50
  -1   5   0    9.80    1.80
   2   5   0  387.56   12.20
  -2  -5   0  412.86   12.50
   2  -5   0  383.26   12.10
  -3  -5   0   38.60    3.10
   3   5   0   40.70    3.10
   3  -5   0   37.40    2.80
   4   5   0  185.98    7.10
   4  -5   0  205.08    7.00
  -4  -5   0  191.78    7.30
   5  -5   0    0.60    0.90
  -5  -5   0    1.20    1.20
   5   5   0   -1.10    1.20
  -5   5   0    1.70    1.10
   6  -5   0   19.20    2.00
  -6  -5   0   17.50    2.20
   6   5   0   16.00    2.30
  -6   5   0   19.20    2.20
   7   5   0   43.30    3.60
  -7  -5   0   41.60    3.30
   8   5   0    0.30    1.30
  -8  -5   0   -0.20    1.20
   9   5   0  130.09    5.90
  -9  -5   0  130.99    5.80
 -10  -5   0    9.80    1.90
 -10   5   0    6.00    3.60
  10   5   0    4.40    1.80
 -11   5   0   43.70    6.90
  11   5   0   53.69    3.80
 -11  -5   0   47.80    3.50
 -12   5   0   10.60    4.80
 -13   5   0   18.70    5.90
 -14   5   0    1.00    5.10
 -15   5   0   18.70    6.30
   0  -6   0   88.89    4.80
   0   6   0   96.59    4.80
   1   6   0   98.79    4.90
  -1  -6   0  108.09    5.10
   1  -6   0  101.39    5.00
   2   6   0    3.10    1.60
  -2  -6   0    1.60    1.40
   2  -6   0    4.30    1.60
  -3  -6   0  947.01   27.00
   3   6   0  953.20   26.70
   3  -6   0  937.01   26.60
   4  -6   0    5.00    1.50
   4   6   0    6.10    2.00
  -4  -6   0    6.00    1.80
   5  -6   0   13.40    2.00
  -5  -6   0   14.40    2.30
   5   6   0   15.10    2.40
   6  -6   0   44.90    3.00
   6   6   0   49.10    4.10
  -6  -6   0   46.50    3.70
   7   6   0   53.09    4.10
  -7  -6   0   59.99    4.10
  -8  -6   0   85.89    5.00
   8   6   0   94.99    5.20
  -9  -6   0   45.80    4.00
   9   6   0   43.30    3.90
 -10  -6   0    6.00    2.00
  10   6   0    4.20    1.90
 -11   6   0    5.70    4.20
  11   6   0    9.40    2.30
 -11  -6   0   11.20    2.30
 -12  -6   0   72.69    4.80
 -12   6   0   77.49    9.40
 -13   6   0   -0.30    4.60
 -14   6   0   28.20    7.20
   0  -7   0    0.60    1.40
   0   7   0   -0.30    1.40
   1   7   0   44.70    3.90
   1  -7   0   44.00    3.80
  -1  -7   0   43.40    3.80
  -2  -7   0  135.29    6.30
   2   7   0  140.19    6.40
   2  -7   0  121.09    5.90
  -3  -7   0   87.79    5.00
   3  -7   0   78.59    4.60
   3   7   0   83.39    4.80
   4  -7   0  375.36   12.60
   4   7   0  378.16   13.00
  -4  -7   0  397.96   13.20
   5   7   0   74.19    5.00
   5  -7   0   86.69    4.60
  -5  -7   0   74.69    5.00
  -6  -7   0   14.00    2.60
   6  -7   0   15.90    2.30
   6   7   0   20.50    3.10
   7   7   0  178.98    8.00
  -7  -7   0  181.08    8.00
  -8  -7   0    1.70    1.70
   8   7   0    2.20    1.90
   9   7   0    1.30    1.70
  -9  -7   0    2.10    1.90
  10   7   0   33.60    3.80
 -10  -7   0   25.30    3.30
 -11  -7   0    7.10    2.20
  11   7   0    4.50    2.20
 -12   7   0    2.40    4.40
 -12  -7   0    3.10    2.00
 -13   7   0   -0.30    4.20
 -14   7   0    4.10    4.90
   0  -8   0   10.80    2.40
   0   8   0   10.00    2.50
  -1  -8   0  350.96   12.90
   1   8   0  371.16   12.80
   1  -8   0  366.56   12.80
   2   8   0   33.00    3.70
  -2  -8   0   33.20    3.80
   2  -8   0   27.20    3.10
   3   8   0  563.44   17.70
  -3  -8   0  538.75   17.90
   3  -8   0  544.35   17.50
  -4  -8   0  163.28    7.70
   4   8   0  150.18    7.50
   4  -8   0  159.28    7.20
  -5  -8   0 1141.29   33.60
   5  -8   0 1141.69   32.80
   5   8   0 1196.58   33.40
   6  -8   0  265.67    9.90
  -6  -8   0  262.07   10.70
   6   8   0  262.07   10.60
   7   8   0  158.78    7.70
  -7  -8   0  139.49    7.40
   8   8   0    2.80    2.00
  -8  -8   0   -0.80    1.90
  -9  -8   0    8.10    2.70
   9   8   0   11.90    2.90
 -10  -8   0    2.40    2.00
  10   8   0   -1.10    1.90
 -11  -8   0    0.70    1.90
 -12  -8   0    0.40    2.10
 -12   8   0    1.00    4.40
 -13   8   0   -1.20    4.50
 -14   8   0    6.10    5.90
   0  -9   0    0.20    2.00
   1  -9   0   11.70    2.80
   1   9   0   13.00    3.00
  -1  -9   0   12.00    2.90
   2  -9   0   12.40    2.80
   2   9   0   14.90    3.20
  -2  -9   0   11.30    2.80
  -3  -9   0   31.50    4.00
   3   9   0   43.10    4.80
   3  -9   0   42.30    4.30
   4   9   0  130.89    7.30
  -4  -9   0  127.59    7.30
   4  -9   0  128.19    6.70
   5   9   0  543.75   18.40
   5  -9   0  540.35   17.70
  -5  -9   0  558.44   18.60
  -6  -9   0    2.20    2.40
   6   9   0    4.30    2.50
   7   9   0   23.10    3.70
  -7  -9   0   25.20    3.80
  -8  -9   0   88.89    6.30
   8   9   0   86.39    6.30
  -9  -9   0   -0.90    2.10
   9   9   0   -0.80    2.10
  10   9   0    0.80    2.30
 -10  -9   0    4.00    2.60
 -11  -9   0   -3.40    2.10
 -12  -9   0    1.90    2.30
 -13   9   0    4.50    5.50
   0 -10   0  501.75   17.50
  -1 -10   0    2.20    2.30
   1 -10   0   -0.60    2.00
  -2 -10   0   32.10    4.30
   2 -10   0   30.90    4.10
   2  10   0   28.50    4.10
  -3 -10   0   73.29    6.50
   3 -10   0   65.79    5.70
   3  10   0   83.79    6.20
  -4 -10   0    1.20    2.30
   4 -10   0    1.20    2.10
   4  10   0    1.90    2.60
   5  10   0  167.48    8.80
   5 -10   0  171.78    8.10
  -5 -10   0  156.38    8.70
  -6 -10   0  261.87   11.60
   6  10   0  253.17   11.30
   7  10   0    0.70    2.30
  -7 -10   0   -2.00    2.30
   8  10   0    7.20    3.00
  -8 -10   0    7.70    3.10
   9  10   0   10.40    3.30
  -9 -10   0   21.50    4.00
 -10 -10   0    1.30    2.70
 -11 -10   0    2.00    2.80
 -12 -10   0   29.70    4.40
 -13  10   0    3.50    6.10
   0 -11   0   -0.60    2.10
  -1 -11   0  156.88    8.60
   1 -11   0  159.58    8.70
   2 -11   0    0.10    2.20
  -2 -11   0   -0.50    2.30
  -3 -11   0   12.10    3.30
   3 -11   0   12.90    3.20
   4 -11   0   76.39    6.10
  -4 -11   0   99.69    7.30
   4  11   0   97.89    7.10
   5  11   0   65.19    6.50
  -5 -11   0   76.79    7.10
   6  11   0   16.00    3.80
  -6 -11   0   13.10    3.70
   7  11   0   61.29    6.40
  -7 -11   0   62.69    6.50
  -8 -11   0   21.20    4.30
  -9 -11   0    9.40    3.30
 -10 -11   0   -3.70    2.90
 -11 -11   0    2.90    3.10
 -12 -11   0   -5.70    2.80
   0 -12   0  240.78   11.50
  -1 -12   0    9.40    3.30
   1 -12   0    7.10    3.30
  -2 -12   0   11.20    3.60
   2 -12   0   10.70    3.40
   3 -12   0    5.40    2.60
  -3 -12   0    4.00    3.20
  -4 -12   0    5.50    3.30
   4 -12   0    1.50    2.60
  -5 -12   0   36.40    5.10
  -6 -12   0  210.98   11.20
  -7 -12   0   54.69    6.50
  -8 -12   0   40.00    5.80
  -9 -12   0    5.10    3.50
 -10 -12   0   24.40    4.80
 -11 -12   0    3.20    3.50
   0 -13   0   -1.00    2.60
  -1 -13   0   -1.10    2.70
   1 -13   0   -0.80    2.70
   2 -13   0   12.00    3.70
  -2 -13   0   13.30    4.00
  -3 -13   0   22.40    4.90
   3 -13   0   16.40    3.80
  -4 -13   0  118.19    8.80
  -5 -13   0    2.40    3.60
  -6 -13   0    4.10    3.80
  -7 -13   0   10.60    4.20
  -8 -13   0   23.00    5.30
  -9 -13   0    9.00    4.30
 -10 -13   0   26.60    5.50
   0 -14   0    1.30    3.20
   1 -14   0   10.40    3.80
  -1 -14   0   16.40    4.50
   2 -14   0   81.49    8.10
  -2 -14   0   95.39    9.10
  -3 -14   0    2.20    3.60
   3 -14   0    1.50    3.10
  -4 -14   0   13.60    4.80
  -5 -14   0    8.30    4.10
  -6 -14   0   13.00    4.90
  -7 -14   0    9.30    4.70
  -8 -14   0  136.39   10.30
  -9 -14   0   15.70    5.40
   0 -15   0   -2.00    3.10
  -1 -15   0  126.89   10.80
   1 -15   0  128.69    9.80
  -2 -15   0   11.60    5.10
   2 -15   0    6.20    4.00
  -3 -15   0   -8.70    3.30
  -4 -15   0    2.00    4.00
  -5 -15   0   -7.80    3.40
  -6 -15   0    3.40    4.40
  -7 -15   0    6.60    4.70
   0 -16   0   44.70    7.10
  -1 -16   0   92.29    9.60
   1 -16   0   83.19    8.90
  -2 -16   0   12.70    4.90
  -3 -16   0   -3.20    3.90
  -4 -16   0    9.10    5.30
  -5 -16   0    0.10    4.40
   0 -17   0   -7.40    4.00
   1 -17   0   63.19    8.10
  -1 -17   0   55.39    8.10
  -2 -17   0    0.10    5.10
  -3 -17   0   -3.80    4.80
   0   0   1    0.00    0.10
   0   0  -1    0.00    0.10
   1   0  -1  -13.00    0.30
  -1   0   1  -12.10    0.40
   1   0   1  -10.40    0.60
  -2   0  -1  926.31   27.20
   2   0  -1  857.51   23.30
  -2   0   1  848.42   23.30
  -2   0   1  963.20   27.30
  -3   0   1   -0.60    0.30
  -3   0  -1    0.10    1.10
  -3   0   1   -1.80    1.00
  -4   0   1 3676.33  110.09
  -4   0  -1 3790.82  110.29
  -5   0   1   -0.60    0.30
  -5   0  -1   -1.00    1.50
  -5   0   1    0.00    1.50
   5   0   1   -0.50    0.30
  -6   0  -1   34.20    3.90
   6   0   1   36.80    1.30
  -6   0   1   38.80    1.80
  -6   0   1   41.10    1.90
  -6   0   1   41.20    4.30
   6   0  -1   38.60    1.90
   7   0   1    0.20    0.30
  -7   0   1    0.10    0.50
  -7   0  -1   -2.00    1.60
  -7   0   1   -0.50    0.60
  -7   0   1   -0.30    1.80
   7   0  -1    1.00    0.60
  -8   0   1   49.00    2.10
   8   0  -1   45.10    2.20
  -8   0   1   47.30    2.10
  -8   0  -1   41.70    5.10
  -8   0   1   37.90    5.20
  -9   0   1   -0.80    0.50
  -9   0   1    0.00    0.50
  -9   0  -1   -1.70    2.50
   9   0  -1    0.80    0.70
  -9   0   1    0.50    2.50
  10   0  -1  319.77    8.80
 -10   0  -1  288.87   14.50
 -10   0   1  285.27   14.50
 -11   0  -1   -1.80    3.10
 -11   0   1    3.20    3.80
 -12   0  -1   93.39    9.60
 -12   0   1   82.69    9.10
 -13   0  -1   -1.90    3.40
 -13   0   1   -7.80    3.80
 -14   0   1   10.60    5.10
 -14   0  -1    0.00    4.30
   1  -1   1  585.44   15.80
   1  -1   1  596.34   15.60
  -1  -1  -1  604.04   15.60
   1   1  -1  619.14   16.00
  -1   1   1  617.74   15.90
   1  -1  -1  554.34   15.90
  -1  -1   1  633.64   15.80
   1   1   1  626.64   15.90
  -1   1  -1  603.34   15.80
  -2  -1  -1  181.38    5.10
  -2  -1  -1  180.88    5.20
   2  -1   1  183.38    5.00
   2  -1   1  182.18    5.00
   2   1  -1  190.08    5.40
   2   1  -1  179.88    5.30
  -2   1   1  192.18    5.40
  -2  -1   1  186.98    5.40
   2   1   1  181.78    5.10
  -2  -1   1  179.78    5.30
  -2  -1   1  186.68    6.60
   2   1   1  188.78    5.20
   2  -1  -1  178.88    5.30
  -3   1   1  707.73   18.90
   3  -1   1  759.92   18.40
  -3  -1  -1  739.63   22.60
   3   1  -1  705.13   18.80
  -3  -1  -1  698.23   18.30
   3  -1   1  710.73   18.40
  -3  -1  -1  713.93   18.80
  -3  -1   1  742.33   22.60
  -3  -1   1  711.13   19.00
   3   1   1  692.03   18.50
   3   1   1  729.73   18.70
   3  -1  -1  706.93   18.80
  -4  -1  -1  205.08    8.00
  -4  -1  -1  195.28    5.50
   4   1  -1  190.28    5.80
   4  -1  -1  194.08    5.60
   4   1   1  190.48    5.50
  -4   1  -1  191.28    7.90
  -4  -1   1  196.08    5.90
  -4   1  -1  186.28    5.30
  -4  -1   1  200.78    7.90
  -4  -1   1  202.68    5.90
  -5   1   1   21.90    3.00
  -5  -1  -1   26.60    1.40
   5   1  -1   25.40    1.60
  -5   1  -1   28.20    3.20
  -5   1  -1   26.60    1.00
  -5  -1   1   27.20    3.10
   5   1   1   24.40    1.30
   5  -1  -1   27.70    1.30
  -5  -1   1   24.80    1.60
  -6  -1  -1  310.47   12.40
  -6   1   1  305.17    8.60
   6   1  -1  300.07    8.70
  -6   1   1  313.27   12.40
  -6  -1  -1  306.87    8.40
  -6  -1  -1  310.57    8.40
  -6  -1   1  290.37   12.10
   6   1   1  303.67    8.40
  -6  -1   1  303.47    8.80
  -6   1  -1  305.07   12.30
   7   1  -1   53.09    2.50
  -7  -1  -1   51.39    5.10
  -7  -1  -1   51.09    1.90
  -7   1   1   56.99    2.30
  -7   1   1   63.59    5.10
  -7  -1  -1   47.40    1.90
  -7   1  -1   48.90    5.00
  -7  -1   1   52.39    2.40
  -7  -1   1   54.89    4.80
  -7  -1   1   54.79    2.40
   7   1   1   48.50    2.00
  -8   1   1   43.10    1.90
   8   1  -1   43.60    2.30
  -8   1   1   44.50    2.00
  -8  -1  -1   43.00    5.20
  -8   1   1   38.70    5.30
  -8  -1   1   45.50    2.20
   8   1   1   41.10    1.80
  -8   1  -1   37.90    4.90
  -8  -1   1   45.90    2.20
  -8  -1   1   48.10    5.40
  -9   1   1  128.79    8.50
  -9   1   1  139.29    4.10
   9   1  -1  127.19    4.60
  -9  -1  -1  120.59    8.40
  -9   1   1  136.49    4.10
  -9   1  -1  114.19    8.20
   9  -1  -1  134.19    4.40
  -9  -1   1  129.29    8.60
   9   1   1  125.79    4.00
  -9  -1   1  134.99    4.40
 -10   1   1   -1.70    2.60
 -10  -1  -1    2.70    3.10
  10   1  -1    0.00    0.80
 -10   1  -1    3.00    3.00
  10  -1  -1    1.80    0.80
 -10  -1   1    1.00    0.60
 -10  -1   1    1.90    3.00
 -11   1   1   16.10    4.60
 -11  -1  -1    6.30    3.70
 -11  -1   1   14.20    4.40
 -11   1  -1   15.50    4.50
 -12   1   1  138.89   10.70
 -12  -1  -1  154.58   11.40
 -12   1  -1  152.28   11.00
 -12  -1   1  138.79   11.10
 -13   1   1   14.00    5.30
 -13   1  -1    9.70    5.10
 -13  -1   1    6.90    4.50
 -14   1   1   47.30    8.10
 -14   1  -1   57.49    8.90
 -15   1   1    3.10    4.90
 -15   1  -1    9.80    5.30
   0   2  -1   -1.00    0.70
   0  -2  -1    0.70    0.80
   0  -2   1    0.50    0.80
   0  -2   1    0.00    0.70
   0  -2  -1   -0.60    0.60
   0   2   1   -0.90    0.60
   0   2  -1   -0.60    0.70
   1   2  -1 6158.38  158.38
   1  -2   1 6336.17  157.68
  -1  -2  -1 6096.99  159.88
  -1   2   1 6563.74  160.38
   1  -2   1 6251.47  160.28
   1  -2  -1 6275.57  160.38
  -1  -2   1 6053.99  159.88
  -1   2  -1 6432.16  160.68
  -1   2  -1 6344.17  157.68
   1   2   1 6178.68  157.78
   2   2  -1 2080.89   55.19
   2  -2   1 2169.28   55.69
  -2   2   1 2179.98   55.89
   2  -2   1 2248.77   54.99
  -2  -2  -1 2170.58   55.79
   2  -2  -1 2129.39   55.79
   2   2   1 2181.68   55.09
  -2  -2   1 2094.39   55.89
  -2   2  -1 2219.78   55.69
  -3   2   1  189.38    5.70
  -3  -2  -1  188.08    5.80
   3  -2   1  186.28    5.40
   3   2  -1  178.58    5.70
   3  -2   1  189.78    5.40
   3   2   1  179.18    5.60
  -3   2  -1  187.98    5.50
  -3  -2   1  179.38    5.80
   3  -2  -1  185.08    5.60
   4  -2   1  527.55   14.20
  -4   2   1  574.94   14.80
  -4  -2  -1  532.75   14.70
   4  -2   1  531.05   14.30
   4   2  -1  542.55   14.80
   4   2   1  524.15   14.50
  -4  -2   1  540.35   15.00
   4  -2  -1  533.45   14.60
  -4  -2   1  548.65   18.00
   5   2  -1   82.29    3.30
   5  -2   1   85.59    2.40
  -5  -2  -1   80.89    3.10
   5  -2   1   85.79    2.80
  -5   2   1   64.79    2.90
   5   2   1   84.39    3.10
  -5  -2   1   83.79    3.40
  -5  -2   1   78.09    4.90
   5  -2  -1   85.69    2.90
  -5   2  -1   74.89    2.80
   6  -2   1   14.50    1.10
   6   2  -1   11.80    1.40
  -6  -2  -1   14.60    1.30
  -6  -2  -1   13.40    2.70
  -6  -2   1   14.70    1.50
   6  -2  -1   16.80    1.10
  -6  -2   1   16.20    1.60
  -6  -2   1   17.60    3.00
  -6   2  -1   14.10    1.10
   6   2   1   11.10    1.30
   7  -2   1  126.29    3.80
   7   2  -1  117.49    4.50
  -7   2   1  112.19    7.00
  -7   2   1  124.79    4.20
  -7  -2  -1  125.39    7.20
  -7  -2  -1  116.79    4.10
  -7  -2   1  111.49    7.00
  -7   2  -1  119.29    3.60
   7   2   1  125.79    4.20
  -7  -2   1  119.19    4.40
  -7   2  -1  116.19    7.10
   8  -2   1   91.99    3.00
  -8  -2  -1   87.99    3.30
   8   2  -1   87.99    3.70
  -8  -2  -1   89.09    3.30
  -8   2   1   82.39    6.60
  -8  -2  -1   85.69    6.50
  -8   2   1   89.69    3.30
  -8  -2   1   84.99    3.60
  -8   2  -1   95.59    6.80
  -8  -2   1   68.29    3.40
   8   2   1   91.59    3.40
  -8  -2   1   91.39    6.70
  -9  -2  -1   57.19    2.50
  -9   2   1   76.09    6.60
  -9  -2  -1   61.29    6.50
   9   2  -1   60.89    3.00
  -9  -2   1   67.29    7.00
  -9  -2   1   62.79    3.00
   9   2   1   61.59    2.70
  -9   2  -1   61.19    6.60
 -10   2   1   71.39    7.50
  10   2  -1   65.29    3.30
  10   2   1   77.19    3.00
 -10  -2   1   67.99    3.00
  10  -2  -1   70.29    2.90
 -10  -2   1   73.89    7.70
 -10   2  -1   47.90    6.30
 -11   2   1   10.00    3.90
  11   2  -1   13.00    1.60
 -11   2  -1    9.20    4.00
 -12   2   1   39.20    6.70
 -12   2  -1   30.60    6.50
 -13   2   1   46.50    7.50
 -13   2  -1   46.20    7.50
 -14   2   1    2.10    5.10
 -14   2  -1    0.30    4.10
 -15   2   1   21.90    6.70
 -15   2  -1   24.10    6.90
   0   3  -1 2505.15   63.59
   0  -3  -1 2509.65   64.49
   0  -3   1 2451.45   64.49
   1   3  -1 1769.42   45.60
  -1  -3  -1 1774.02   46.20
   1  -3   1 1770.42   46.10
  -1   3  -1 1768.52   45.50
   1   3   1 1767.32   45.60
  -1  -3   1 1715.73   46.20
  -1   3  -1 1831.22   46.10
   1  -3  -1 1718.93   46.10
  -2   3   1  187.48    6.20
   2  -3   1  191.28    6.10
  -2  -3  -1  188.18    6.20
   2  -3   1  190.58    5.90
   2   3  -1  187.48    6.20
  -2   3  -1  188.98    5.90
  -2   3  -1  192.38    6.10
   2  -3  -1  183.18    6.10
  -2  -3   1  185.58    6.30
   2   3   1  195.08    6.20
  -3  -3  -1  282.87    8.80
   3  -3   1  305.87    8.50
   3   3  -1  274.37    8.70
  -3   3   1  288.97    8.70
   3  -3   1  293.27    8.50
  -3   3  -1  297.07    8.60
   3   3   1  286.77    8.70
  -3  -3   1  291.87    9.00
   3  -3  -1  291.47    8.70
  -4  -3  -1  192.98    6.40
   4   3  -1  192.48    6.50
   4  -3   1  201.78    6.10
  -4   3   1  198.58    6.40
   4  -3   1  193.68    6.00
  -4  -3   1  187.28    6.50
   4  -3  -1  188.98    6.20
  -4   3  -1  195.98    6.20
   4   3   1  190.38    6.30
   5  -3   1   76.89    2.80
  -5   3   1   80.69    3.30
   5  -3   1   77.09    3.10
   5   3  -1   76.89    3.50
  -5  -3  -1   75.59    3.40
  -5  -3   1   74.79    3.50
   5   3   1   75.69    3.40
  -5   3  -1   78.89    3.10
   5  -3  -1   72.49    3.10
  -6   3   1  391.96   11.10
   6  -3   1  390.36   10.80
   6  -3   1  378.16   10.30
  -6  -3  -1  370.96   11.20
   6   3  -1  372.36   11.30
   6  -3  -1  380.46   10.70
   6   3   1  380.46   11.10
  -6  -3   1  365.86   11.40
   7   3  -1   72.69    3.50
   7  -3   1   70.39    2.90
  -7  -3  -1   68.09    3.30
  -7  -3   1   70.99    3.50
   7   3   1   65.89    3.30
  -7  -3   1   78.49    3.50
   7  -3  -1   73.59    2.70
  -7   3  -1   72.79    2.90
   8   3  -1   31.60    2.60
   8  -3   1   29.30    1.90
  -8  -3  -1   30.60    2.20
  -8  -3   1   31.10    2.40
  -8   3  -1   24.00    4.20
   8   3   1   31.00    2.30
  -8   3  -1   27.40    1.60
  -9   3   1   56.09    6.40
  -9  -3  -1   45.20    2.60
   9   3  -1   47.80    3.00
  -9  -3   1   44.90    2.80
  -9   3  -1   43.20    5.80
   9   3   1   42.40    2.60
  10   3  -1   27.40    2.50
 -10   3   1   24.50    4.90
 -10  -3  -1   25.70    1.90
  10   3   1   27.70    2.30
 -10   3  -1   28.90    5.20
 -10  -3   1   27.20    2.30
 -11   3   1   21.70    5.20
  11   3  -1   16.90    2.10
 -11  -3   1   21.40    2.00
 -11   3  -1   16.90    4.70
 -12   3   1    0.50    3.60
 -12   3  -1    4.40    4.20
 -13   3   1    7.50    4.50
 -13   3  -1    9.20    4.80
 -14   3   1   29.80    6.90
 -14   3  -1   27.90    6.60
 -15   3   1    4.10    5.30
 -15   3  -1   11.40    5.70
   0   4  -1   -1.30    1.00
   0  -4  -1    0.50    1.00
   0  -4   1   -1.30    0.90
   1  -4   1   65.39    3.30
  -1  -4  -1   60.69    3.30
   1   4  -1   72.59    3.40
  -1  -4   1   73.19    3.50
  -1   4  -1   69.79    3.30
   1  -4  -1   68.19    3.40
   1   4   1   65.39    3.40
   2  -4   1  131.69    5.10
   2   4  -1  139.69    5.30
  -2  -4  -1  134.99    5.20
   2  -4  -1  136.89    5.20
  -2  -4   1  135.19    5.30
  -2   4  -1  136.39    5.00
   2   4   1  134.09    5.10
   3   4  -1  238.28    8.20
   3  -4   1  264.47    8.10
  -3  -4  -1  243.68    8.30
  -3   4  -1  266.37    8.20
   3   4   1  260.77    8.30
   3  -4  -1  256.47    8.20
  -3  -4   1  243.98    8.40
   4   4  -1  172.78    6.40
   4  -4   1  176.18    6.00
  -4   4   1  180.98    6.20
   4  -4   1  169.78    5.90
  -4  -4  -1  172.58    6.30
   4   4   1  171.98    6.30
  -4  -4   1  166.98    6.30
   4  -4  -1  172.78    6.00
  -4   4  -1  170.88    6.00
  -5  -4  -1   85.79    4.00
  -5   4   1   90.69    3.90
   5  -4   1   85.69    3.50
   5   4  -1   88.39    4.20
   5  -4   1   85.49    3.70
  -5  -4   1   88.29    4.20
   5  -4  -1   91.79    3.80
  -5   4  -1   85.49    3.70
   5   4   1   88.29    4.00
   6  -4   1   18.80    1.90
   6   4  -1   17.70    2.10
   6  -4   1   20.70    1.60
  -6   4   1   15.30    1.80
  -6  -4  -1   13.00    1.80
   6   4   1   13.20    1.80
   6  -4  -1   18.80    1.80
  -6   4  -1   19.00    1.80
  -6  -4   1   13.50    1.90
   7   4  -1   21.60    2.40
  -7   4   1   27.00    2.30
  -7  -4  -1   25.70    2.40
   7  -4   1   26.00    2.00
   7  -4   1   20.40    1.40
  -7  -4   1   24.50    2.50
   7  -4  -1   24.10    1.80
   7   4   1   27.20    2.50
   8   4  -1  272.07    9.00
  -8  -4  -1  253.67    8.70
   8   4   1  264.27    8.80
  -8  -4   1  264.37    9.00
  -9  -4  -1   58.89    3.30
   9   4  -1   50.49    3.40
   9   4   1   56.39    3.30
  -9   4  -1   55.49    6.40
  -9  -4   1   57.29    3.50
 -10  -4  -1    7.90    1.60
  10   4  -1    9.50    1.90
 -10   4   1   12.70    4.00
 -10   4  -1    7.20    3.50
 -10  -4   1   13.40    1.90
  10   4   1   10.80    1.90
 -11  -4  -1   79.29    3.60
  11   4  -1   77.89    4.20
 -11   4   1   75.49    8.40
 -11  -4   1   73.99    3.90
 -11   4  -1   76.59    8.50
 -12   4   1    9.80    4.70
 -12   4  -1    5.50    4.50
 -13   4   1   24.90    6.10
 -13   4  -1   21.20    6.00
 -14   4   1   25.70    7.10
 -14   4  -1   28.90    7.00
 -15   4   1   11.40    5.70
 -15   4  -1   18.30    7.00
   0   5  -1   39.10    3.00
   0  -5  -1   46.70    3.10
   0  -5   1   47.00    3.20
   1   5  -1 1049.30   29.00
   1  -5   1 1071.99   29.30
  -1  -5  -1 1110.99   29.60
   1   5   1 1043.80   29.00
   1  -5  -1 1066.89   29.30
  -1   5  -1 1056.29   28.90
  -1  -5   1 1066.09   29.40
  -2  -5  -1   73.59    4.10
   2  -5   1   71.79    3.80
   2   5  -1   70.19    4.00
  -2  -5   1   72.09    4.10
   2  -5  -1   73.29    3.80
  -2   5  -1   71.89    3.70
   2   5   1   70.69    3.80
   3   5  -1  809.62   23.20
   3  -5   1  855.11   23.20
  -3  -5  -1  834.22   23.50
   3   5   1  830.02   23.20
  -3  -5   1  810.52   23.50
   3  -5  -1  831.02   23.20
   4  -5   1  107.49    4.60
  -4  -5  -1  107.29    4.90
   4   5  -1  103.39    4.90
   4   5   1  105.19    4.80
   4  -5  -1  104.89    4.60
  -4  -5   1  102.29    4.90
  -5  -5  -1  147.19    6.10
   5  -5   1  155.18    5.70
   5   5  -1  155.58    6.30
  -5   5  -1  168.48    6.00
   5  -5  -1  147.49    5.80
  -5  -5   1  150.78    6.30
   5   5   1  154.58    6.20
  -6   5   1   15.50    2.00
   6  -5   1   13.90    1.60
  -6  -5  -1   13.00    2.00
   6   5  -1    8.20    1.80
  -6   5  -1   16.20    1.90
  -6  -5   1   11.20    2.00
   6  -5  -1   11.20    1.70
   6   5   1   12.60    2.00
   7   5  -1  122.29    5.70
  -7  -5  -1  125.29    5.50
   7   5   1  127.09    5.60
   7  -5  -1  125.69    5.30
  -7  -5   1  124.09    5.70
  -8  -5  -1    5.50    1.60
   8   5  -1    8.20    1.90
   8   5   1    6.50    1.80
  -8  -5   1    4.80    1.80
  -9  -5  -1   11.30    2.00
   9   5  -1    8.80    2.00
   9   5   1    9.00    2.00
  -9  -5   1    9.20    2.00
 -10  -5  -1   36.20    3.10
  10   5  -1   26.30    3.10
 -10  -5   1   33.00    3.10
 -10   5  -1   28.70    5.40
  10   5   1   35.10    3.30
 -11   5   1  147.99   10.80
 -11  -5  -1  156.88    6.10
  11   5  -1  143.39    6.60
 -11   5  -1  151.98   10.80
 -11  -5   1  162.08    6.50
 -12   5   1    4.40    4.50
  12   5  -1    5.70    1.90
 -12   5  -1   -1.80    4.30
 -13   5   1  148.99   12.20
 -13   5  -1  152.68   12.60
 -14   5   1    0.90    4.60
 -14   5  -1    1.20    4.80
 -15   5   1   19.90    6.90
 -15   5  -1   11.40    6.20
   0  -6  -1    0.00    1.30
   0  -6   1   -0.10    1.30
   0   6  -1    0.50    1.40
  -1  -6  -1  501.35   16.00
   1   6  -1  538.45   16.00
   1  -6   1  524.85   15.90
  -1  -6   1  554.04   16.20
   1  -6  -1  525.75   16.00
   1   6   1  501.95   15.80
  -1   6  -1  515.15   15.70
  -2  -6  -1 1049.09   28.80
   2   6  -1  991.20   28.20
   2  -6   1 1032.20   28.50
   2   6   1  996.20   28.20
  -2  -6   1 1004.30   28.60
   2  -6  -1 1007.30   28.50
   3  -6   1  255.47    8.90
   3   6  -1  266.27    9.30
  -3  -6  -1  259.07    9.30
   3  -6  -1  250.77    9.00
   3   6   1  257.57    9.20
  -3  -6   1  245.98    9.20
  -4  -6  -1  637.34   19.80
   4   6  -1  692.33   19.80
   4  -6   1  665.63   19.40
   4  -6  -1  666.23   19.50
  -4  -6   1  650.43   19.90
   4   6   1  683.83   19.70
  -5  -6  -1   34.00    3.30
   5   6  -1   40.60    3.70
   5  -6   1   31.40    2.80
   5   6   1   34.90    3.40
  -5  -6   1   39.40    3.50
   5  -6  -1   38.70    3.20
  -6  -6  -1    0.50    1.50
   6  -6   1    2.30    1.20
   6   6  -1    2.50    1.60
   6  -6  -1    2.00    1.30
  -6  -6   1    2.20    1.70
   6   6   1    0.50    1.50
   7   6  -1    5.40    1.90
  -7  -6  -1    2.20    1.70
   7   6   1    5.60    1.90
  -7  -6   1    5.80    1.90
  -8  -6  -1   56.89    4.10
   8   6  -1   50.09    4.40
   8   6   1   49.99    4.20
  -8  -6   1   44.90    4.10
   9   6  -1   20.70    3.00
  -9  -6  -1   24.20    2.90
   9   6   1   16.60    2.60
  -9  -6   1   22.20    2.90
 -10  -6  -1   25.50    3.00
  10   6  -1   21.40    3.10
  10   6   1   20.50    2.80
 -10  -6   1   28.10    3.20
 -11   6   1   26.20    6.10
  11   6  -1   36.40    3.90
 -11  -6  -1   49.00    3.80
 -11   6  -1   29.60    6.40
 -11  -6   1   44.90    3.90
  12   6  -1   19.20    3.00
 -12   6   1   12.20    5.20
 -12  -6   1   19.90    2.80
 -12   6  -1   25.10    6.00
 -13   6   1   58.69    9.00
 -13   6  -1   52.69    8.30
 -14   6   1   32.30    7.50
 -14   6  -1   30.90    7.40
   0   7  -1  154.18    6.70
   0  -7   1  153.48    6.70
   0  -7  -1  154.08    6.80
  -1  -7  -1   15.50    2.60
   1   7  -1   19.30    2.70
   1  -7   1   13.00    2.30
  -1  -7   1   12.70    2.30
   1  -7  -1   14.70    2.40
   1   7   1   17.50    2.60
  -1   7  -1   10.00    2.10
   2  -7   1  159.78    6.80
  -2  -7  -1  159.08    7.00
   2   7  -1  157.38    6.90
  -2  -7   1  149.59    6.90
   2  -7  -1  153.68    6.80
   2   7   1  156.88    6.90
  -3  -7  -1   91.19    5.10
   3  -7   1   76.29    4.50
   3   7  -1   78.69    5.00
  -3  -7   1   84.29    5.00
   3   7   1   73.79    4.60
   3  -7  -1   82.69    4.60
   4  -7   1    5.00    1.60
  -4  -7  -1    3.50    1.90
   4   7  -1    2.90    1.80
  -4  -7   1    5.20    1.90
   4   7   1    4.20    2.00
   4  -7  -1    7.80    1.80
   5  -7   1  240.28    8.80
   5   7  -1  241.58    9.50
  -5  -7  -1  218.78    9.20
  -5  -7   1  245.58    9.60
   5   7   1  235.18    9.30
   5  -7  -1  250.67    9.00
  -6  -7  -1  190.68    8.10
   6  -7   1  173.98    7.10
   6   7  -1  189.78    8.20
  -6  -7   1  188.78    8.10
   6  -7  -1  180.78    7.30
   6   7   1  176.18    7.80
   7   7  -1  130.69    6.90
  -7  -7  -1  144.19    6.90
  -7  -7   1  139.79    7.00
   7   7   1  143.29    6.90
   8   7  -1   75.89    5.20
  -8  -7  -1   84.29    5.20
  -8  -7   1   89.89    5.50
   8   7   1   81.59    5.20
   9   7  -1    7.50    2.40
  -9  -7  -1    6.70    2.10
  -9  -7   1    6.50    2.30
   9   7   1    5.40    2.10
 -10  -7  -1    5.90    2.20
  10   7  -1    3.80    2.20
 -10  -7   1    3.90    2.10
 -11  -7  -1    8.70    2.40
  11   7  -1    7.20    2.50
 -11  -7   1    7.90    2.40
 -12  -7  -1   27.00    3.30
  12   7  -1   30.30    3.80
 -12   7   1   27.70    6.70
 -12   7  -1   26.70    6.50
 -12  -7   1   27.80    3.50
 -13   7   1   -1.90    4.60
 -13   7  -1   -3.00    3.80
 -14   7   1   -0.20    4.70
 -14   7  -1    3.80    5.40
   0   8  -1    0.80    1.70
   0  -8   1   -0.40    1.50
   0  -8  -1    0.40    1.60
   1   8  -1  397.86   13.70
   1  -8   1  387.96   13.70
  -1  -8  -1  402.66   13.90
  -1  -8   1  400.46   13.80
   1  -8  -1  408.86   13.80
  -1   8  -1  392.76   13.40
  -2  -8  -1   70.29    5.10
   2   8  -1   76.29    5.00
   2  -8   1   80.99    5.00
   2   8   1   72.99    5.00
   2  -8  -1   78.79    4.90
  -2  -8   1   80.29    5.20
   3   8  -1   88.89    5.50
  -3  -8  -1   91.59    5.80
   3  -8   1   93.49    5.30
   3  -8  -1   97.49    5.40
   3   8   1   90.29    5.60
  -3  -8   1   94.29    5.70
   4   8  -1  171.08    8.30
  -4  -8  -1  206.38    8.80
   4  -8   1  189.68    8.00
  -4  -8   1  186.88    8.40
   4  -8  -1  179.48    7.90
   4   8   1  199.88    8.50
   5  -8   1  422.16   14.40
   5   8  -1  455.85   15.40
  -5  -8  -1  448.46   15.30
   5  -8  -1  450.05   14.60
  -5  -8   1  450.95   15.40
   5   8   1  423.16   15.00
  -6  -8  -1    9.50    2.70
   6   8  -1   11.90    2.90
  -6  -8   1   11.90    3.00
   6  -8  -1   13.30    2.40
   6   8   1    9.20    2.60
   7   8  -1  139.49    7.40
  -7  -8  -1  153.78    7.60
  -7  -8   1  132.99    7.30
   7   8   1  141.19    7.30
  -8  -8  -1   21.00    3.30
   8   8  -1   14.90    3.00
   8   8   1   17.60    3.20
  -8  -8   1   18.80    3.20
   9   8  -1   25.10    3.70
  -9  -8  -1   21.50    3.30
   9   8   1   15.90    3.10
  -9  -8   1   27.30    3.80
 -10  -8  -1    1.70    2.20
  10   8  -1   -0.30    2.00
 -10  -8   1    4.00    2.30
  11   8  -1    0.40    2.00
 -11  -8  -1    0.90    1.90
 -11  -8   1    0.80    1.90
 -12  -8  -1    1.80    2.30
 -12   8   1    9.30    5.20
 -12   8  -1    4.60    4.90
 -12  -8   1   14.10    3.00
 -13   8   1   21.60    7.20
 -13   8  -1   28.20    7.50
 -14   8   1   11.80    5.90
 -14   8  -1   13.40    5.80
   0   9  -1   60.29    5.20
   0  -9   1   68.19    5.30
   0  -9  -1   81.69    5.50
   1   9  -1  406.46   14.70
   1  -9   1  426.86   14.90
  -1  -9  -1  423.66   15.00
  -1  -9   1  421.76   15.00
   1  -9  -1  431.76   15.00
   2   9  -1   56.79    5.00
   2  -9   1   56.29    4.80
  -2  -9  -1   52.79    4.90
  -2  -9   1   39.20    4.40
   2  -9  -1   55.69    5.10
  -3  -9  -1  177.78    8.60
   3   9  -1  183.38    8.60
   3  -9   1  186.78    8.30
   3  -9  -1  183.48    8.40
   3   9   1  191.18    8.70
  -3  -9   1  173.38    8.60
   4  -9   1   92.79    5.70
   4   9  -1   86.49    5.90
  -4  -9  -1   88.19    6.20
   4   9   1   86.69    6.10
  -4  -9   1   97.19    6.30
   4  -9  -1   93.59    5.70
   5  -9   1   13.30    2.70
   5   9  -1   12.50    3.10
  -5  -9  -1   13.10    3.20
   5   9   1   15.50    3.40
  -5  -9   1   13.10    3.00
   5  -9  -1   13.80    2.90
   6   9  -1  117.09    7.10
  -6  -9  -1  123.49    7.10
  -6  -9   1  105.19    6.70
   6   9   1  112.89    7.00
   7   9  -1    9.20    2.90
  -7  -9  -1    8.50    2.70
  -7  -9   1    1.40    2.30
   7   9   1    8.90    2.90
   8   9  -1   17.60    3.60
  -8  -9  -1   15.30    3.30
  -8  -9   1   15.90    3.60
   9   9  -1   16.60    3.60
  -9  -9  -1   23.20    3.80
  -9  -9   1   26.30    4.00
 -10  -9  -1   22.80    3.90
  10   9  -1   22.60    4.10
 -10  -9   1   17.60    3.70
  11   9  -1    2.60    2.60
 -11  -9  -1    1.30    2.20
 -11  -9   1    1.90    2.40
 -12  -9  -1   13.90    3.20
 -12  -9   1   20.10    3.80
 -13   9   1   26.70    7.40
 -13   9  -1    6.70    5.60
   0 -10  -1   -1.30    2.10
   0 -10   1   -0.60    2.20
  -1 -10  -1   49.20    5.00
   1  10  -1   37.40    4.70
   1 -10   1   49.99    5.00
  -1 -10   1   51.59    5.20
   1 -10  -1   42.30    4.70
  -2 -10  -1  112.29    7.10
   2 -10   1  105.19    6.60
   2  10  -1  107.69    6.90
  -2 -10   1  105.39    6.90
   2 -10  -1   91.99    6.40
   3 -10   1    1.00    2.10
  -3 -10  -1    3.20    2.40
   3  10  -1    3.80    2.70
  -3 -10   1    0.50    2.40
   3 -10  -1    0.60    2.10
   4  10  -1  291.87   12.30
  -4 -10  -1  299.97   12.40
   4 -10   1  303.17   11.90
   4 -10  -1  306.67   11.90
  -4 -10   1  294.67   12.40
   5 -10   1  138.49    7.40
  -5 -10  -1  150.28    8.30
   5  10  -1  153.78    8.20
  -5 -10   1  143.39    8.30
   5 -10  -1  140.09    7.50
   6  10  -1   18.40    3.70
  -6 -10  -1   22.40    3.90
  -6 -10   1   11.90    3.30
  -7 -10  -1   14.50    3.60
   7  10  -1   15.70    3.50
  -7 -10   1   14.30    3.60
  -8 -10  -1    5.00    2.80
   8  10  -1    6.30    3.00
  -8 -10   1    4.40    2.70
   9  10  -1    4.40    2.80
  -9 -10  -1    6.90    3.00
  -9 -10   1    3.10    2.90
 -10 -10  -1   34.90    4.80
  10  10  -1   32.60    4.80
 -10 -10   1   26.70    4.30
 -11 -10  -1    2.60    2.50
 -11 -10   1   -2.20    2.40
 -12 -10  -1    9.90    3.20
 -12 -10   1    7.00    3.50
 -13  10   1    1.00    4.80
 -13  10  -1    1.60    5.30
   0 -11  -1  129.09    8.00
   0 -11   1  121.69    7.70
   1 -11   1    7.70    2.90
  -1 -11  -1   20.40    3.90
  -1 -11   1   13.80    3.60
   1 -11  -1   13.30    3.30
   2 -11   1   25.60    4.00
   2  11  -1   35.90    4.90
  -2 -11  -1   33.00    4.50
  -2 -11   1   35.10    4.60
   2 -11  -1   39.10    4.90
  -3 -11  -1    1.80    2.70
   3  11  -1    3.60    2.80
   3 -11   1    8.60    2.80
   3 -11  -1    9.20    3.00
  -3 -11   1    5.80    3.00
   4  11  -1    4.10    2.90
  -4 -11  -1    5.00    2.70
   4 -11   1    5.50    2.50
  -4 -11   1    1.50    2.60
   4 -11  -1    3.00    2.30
   5  11  -1    0.60    2.80
  -5 -11  -1   -0.20    2.40
  -5 -11   1    0.90    2.70
   6  11  -1  154.58    9.00
  -6 -11  -1  145.59    8.70
  -6 -11   1  137.79    8.80
  -7 -11  -1   24.60    4.40
   7  11  -1   27.20    4.70
  -7 -11   1   21.40    4.20
   8  11  -1   34.30    4.90
  -8 -11  -1   25.20    4.50
  -8 -11   1   33.30    5.00
  -9 -11  -1   -3.90    2.50
   9  11  -1    1.80    2.90
  -9 -11   1    2.70    2.80
 -10 -11  -1   18.10    4.40
 -10 -11   1   18.80    4.20
 -11 -11  -1    1.80    3.00
 -11 -11   1   -1.20    2.90
 -12 -11  -1   73.39    6.70
 -12 -11   1   71.49    7.00
   0 -12   1   -0.50    2.30
   0 -12  -1   -0.20    2.50
   1 -12   1   61.89    6.30
  -1 -12  -1   73.49    6.90
   1 -12  -1   66.89    6.60
  -1 -12   1   75.59    6.80
  -2 -12  -1    2.20    2.80
   2 -12   1   10.30    3.30
  -2 -12   1    6.10    3.10
   2 -12  -1   11.00    3.30
   3 -12   1    6.70    2.90
  -3 -12  -1    8.90    3.70
   3  12  -1    1.80    2.90
   3 -12  -1    6.50    3.00
  -3 -12   1   10.80    3.80
   4 -12   1   53.09    5.70
  -4 -12  -1   52.29    6.20
   4  12  -1   60.39    6.60
  -4 -12   1   56.99    6.40
   4 -12  -1   54.39    5.60
   5  12  -1   42.80    5.70
  -5 -12  -1   31.90    4.90
  -5 -12   1   25.70    4.70
  -6 -12  -1   19.60    4.30
   6  12  -1   13.40    3.90
  -6 -12   1   13.40    4.00
  -7 -12  -1   13.70    4.00
   7  12  -1   12.10    4.00
  -7 -12   1   23.40    4.60
  -8 -12  -1    4.10    3.70
  -8 -12   1   13.20    4.10
  -9 -12  -1   24.90    4.80
  -9 -12   1   24.70    4.90
 -10 -12  -1   16.20    4.10
 -10 -12   1    8.60    3.80
 -11 -12  -1   -2.40    2.80
 -11 -12   1   -2.70    3.20
   0 -13   1  124.29    8.70
   0 -13  -1  114.69    8.50
   1 -13   1   -1.90    2.70
  -1 -13  -1    3.70    3.30
  -1 -13   1    8.00    3.70
   1 -13  -1    5.30    3.10
   2 -13   1    4.60    3.30
  -2 -13  -1    8.10    4.00
   2 -13  -1   10.90    3.60
  -2 -13   1    7.10    3.70
  -3 -13  -1   -2.60    3.10
   3 -13   1    1.60    2.80
  -3 -13   1   -2.10    2.70
   3 -13  -1    2.30    2.80
  -4 -13  -1    7.30    3.70
  -4 -13   1    9.40    3.90
  -5 -13  -1   36.70    5.70
  -5 -13   1   31.80    5.40
  -6 -13  -1  160.68   10.40
  -6 -13   1  166.48   10.50
  -7 -13  -1    3.10    3.70
  -7 -13   1   13.50    4.60
  -8 -13  -1   38.70    6.10
  -8 -13   1   34.60    5.70
  -9 -13  -1   22.40    5.10
  -9 -13   1   13.60    4.40
 -10 -13  -1   -4.30    3.60
 -10 -13   1   -4.80    3.30
   0 -14  -1    0.50    2.80
   0 -14   1   -0.10    3.20
  -1 -14  -1   10.80    4.40
   1 -14   1    0.40    3.30
   1 -14  -1    4.30    3.70
  -1 -14   1   10.10    4.00
  -2 -14  -1   17.40    4.90
   2 -14   1   13.60    4.40
   2 -14  -1   14.10    4.50
  -2 -14   1   21.80    5.10
  -3 -14  -1   19.00    5.00
   3 -14   1   18.40    4.50
  -3 -14   1   20.80    4.80
   3 -14  -1   18.30    4.20
  -4 -14  -1   15.70    4.60
  -4 -14   1    7.60    4.20
  -5 -14  -1    7.90    4.00
  -5 -14   1    4.20    4.00
  -6 -14  -1   23.10    5.40
  -6 -14   1   24.80    5.60
  -7 -14  -1   24.90    5.80
  -7 -14   1   19.10    5.20
  -8 -14  -1   98.59    9.30
  -8 -14   1  117.69   10.40
  -9 -14  -1   20.10    5.30
  -9 -14   1   16.40    5.60
   0 -15  -1   43.90    6.90
   0 -15   1   39.30    6.30
   1 -15   1   38.70    6.50
  -1 -15  -1   42.20    6.60
  -1 -15   1   40.90    6.90
   1 -15  -1   49.00    7.00
   2 -15   1   17.40    4.80
  -2 -15  -1   11.30    4.80
  -2 -15   1   25.00    5.80
   2 -15  -1   29.50    5.60
  -3 -15  -1   24.20    5.80
  -3 -15   1   17.00    5.50
  -4 -15  -1    7.50    4.70
  -4 -15   1   13.30    5.10
  -5 -15  -1    4.50    4.30
  -5 -15   1   -1.70    4.10
  -6 -15  -1    7.20    4.40
  -6 -15   1    4.10    4.50
  -7 -15  -1   11.70    5.00
  -7 -15   1    5.40    4.80
   0 -16   1   -0.10    4.10
   0 -16  -1    1.70    4.50
   1 -16   1   48.90    7.50
  -1 -16  -1   50.69    7.50
  -1 -16   1   38.60    7.00
   1 -16  -1   65.69    8.10
  -2 -16  -1   -2.30    4.30
   2 -16  -1    6.10    4.20
  -2 -16   1   -0.80    4.20
  -3 -16  -1    1.30    4.90
  -3 -16   1   10.30    5.30
  -4 -16  -1   -2.90    4.10
  -4 -16   1   -2.30    4.00
  -5 -16  -1   -5.60    4.00
  -5 -16   1    0.10    4.30
   0 -17  -1   81.79    9.40
   0 -17   1   63.29    8.50
   1 -17   1    2.20    4.60
  -1 -17  -1   21.30    5.80
  -1 -17   1   18.00    6.00
   1 -17  -1   15.60    5.50
  -2 -17  -1   23.10    6.40
  -2 -17   1   20.70    6.20
  -3 -17  -1    3.20    5.20
  -3 -17   1    1.90    4.50
  -1   0  -2   -8.20    0.40
   1   0  -2   -8.30    0.60
   1   0   2   -5.80    0.70
   1   0   2   -7.70    0.40
  -1   0   2   -7.50    0.60
  -1   0  -2   -6.80    0.60
  -2   0  -2 9774.72  248.58
  -2   0  -2 9696.83  282.87
   2   0   2 9751.62  248.28
  -2   0   2 9999.00  250.17
  -2   0  -2 9614.74  244.68
   2   0  -2 9573.04  249.78
  -3   0   2    0.20    0.60
   3   0  -2    1.20    0.60
  -3   0   2    0.40    1.10
  -3   0  -2    1.90    1.20
   4   0  -2 1590.54   41.10
  -4   0  -2 1549.74   48.20
  -4   0   2 1607.34   41.30
  -4   0   2 1591.94   48.20
  -5   0  -2   -1.40    1.50
  -5   0   2    0.30    0.60
  -5   0   2    0.70    1.60
  -6   0  -2  594.94   20.60
  -6   0   2  585.14   16.10
   6   0  -2  578.84   15.90
  -6   0   2  589.44   20.60
  -7   0   2    0.40    0.70
  -7   0   2   -1.20    1.70
   7   0  -2   -0.70    0.70
  -7   0  -2    0.20    1.70
  -7   0   2   -0.20    0.50
  -8   0   2  124.29    4.30
  -8   0   2   98.19    8.00
  -8   0   2  123.19    4.30
   8   0  -2  117.59    4.30
  -8   0  -2  108.59    7.40
  -9   0   2   -2.30    2.50
  -9   0   2    0.70    0.80
   9   0  -2    1.10    0.90
  -9   0  -2   -0.30    2.50
 -10   0  -2  292.47   14.50
 -10   0   2  301.07    8.60
 -10   0   2  277.77   14.20
  10   0  -2  297.87    8.90
  11   0  -2    1.60    1.00
 -11   0  -2   -1.30    3.00
 -11   0   2    1.00    3.20
 -12   0  -2  109.29    9.60
 -12   0   2  106.59    9.50
 -13   0  -2    1.70    4.00
 -13   0   2    2.90    4.00
 -14   0   2   89.49   10.50
 -15   0   2   -4.30    4.00
   0  -1   2   -0.10    0.50
   0  -1  -2   -0.30    0.40
   0  -1   2   -0.60    0.40
   0  -1   2   -0.30    0.50
   0   1  -2    0.00    0.50
   0   1  -2   -0.90    0.50
   0   1   2   -0.30    0.50
   1  -1   2  788.62   20.00
   1   1  -2  768.72   20.20
   1  -1   2  808.02   20.30
   1  -1   2  746.83   20.20
  -1  -1  -2  751.22   20.30
  -1   1   2  797.22   20.40
   1   1  -2  757.72   20.40
   1  -1  -2  779.82   20.40
  -1  -1   2  766.02   20.10
  -1   1  -2  809.52   20.30
  -1  -1   2  754.02   20.40
  -1  -1   2  735.53   20.40
   1   1   2  793.42   20.30
  -1   1  -2  769.42   19.90
   2  -1   2  574.34   14.80
   2  -1   2  586.44   14.90
  -2  -1  -2  561.94   14.70
   2   1  -2  542.45   15.00
  -2   1   2  563.44   15.20
  -2  -1  -2  547.35   15.00
   2  -1   2  560.24   14.70
  -2  -1   2  573.24   15.30
  -2  -1   2  590.74   17.50
  -2  -1   2  543.95   15.20
   2   1   2  568.44   14.90
   2  -1  -2  565.74   15.20
  -2   1  -2  553.14   14.80
   3  -1   2  105.89    2.90
   3  -1   2  108.99    3.10
  -3   1   2   98.89    3.60
  -3  -1  -2  102.19    3.00
  -3  -1  -2  106.39    3.30
   3   1  -2   95.89    3.60
   3  -1   2  110.69    3.00
  -3  -1  -2  112.39    4.90
  -3  -1   2  101.99    3.70
  -3  -1   2  100.99    3.70
   3  -1  -2  100.09    3.50
  -3  -1   2   99.59    4.60
  -4  -1  -2  146.99    4.30
   4  -1   2  136.39    3.90
  -4   1   2  149.59    4.70
  -4  -1  -2  147.69    6.50
   4   1  -2  140.89    4.70
  -4  -1   2  139.69    4.80
   4   1   2  141.29    4.20
  -4   1  -2  150.28    6.50
  -4   1  -2  135.39    4.00
  -4  -1   2  157.48    6.60
   4  -1  -2  142.29    4.60
  -4  -1   2  143.49    4.80
  -5  -1  -2  696.53   17.80
  -5   1   2  660.33   18.20
  -5  -1  -2  716.83   22.80
   5   1  -2  658.83   18.20
   5  -1   2  686.63   17.20
  -5  -1   2  661.33   18.40
  -5   1  -2  698.33   22.60
  -5  -1   2  661.83   22.50
   5   1   2  677.83   17.60
   5  -1  -2  664.53   18.10
  -5  -1   2  663.53   18.40
  -6  -1  -2   32.60    3.80
  -6   1   2   41.40    4.20
  -6  -1  -2   37.10    1.50
   6   1  -2   36.50    2.10
  -6  -1   2   39.00    2.10
   6   1   2   38.60    1.60
  -6  -1   2   30.70    3.70
  -6   1  -2   34.90    3.90
  -6  -1   2   37.20    2.20
  -7  -1  -2   16.50    0.90
   7   1  -2   16.90    1.70
  -7  -1  -2   16.50    3.20
  -7  -1  -2   18.30    0.90
  -7   1   2   17.30    3.20
  -7   1  -2   18.30    3.40
  -7  -1   2   20.90    3.40
  -7  -1   2   18.70    1.70
  -8  -1  -2  151.38    8.50
   8   1  -2  144.89    5.00
  -8   1   2  136.39    8.70
  -8   1   2  145.99    4.80
  -8  -1   2  134.59    8.40
  -8  -1   2  141.29    5.00
  -8  -1   2  123.49    4.80
  -8   1  -2  133.59    8.20
   9   1  -2   73.79    3.40
  -9   1   2   78.39    3.20
  -9  -1  -2   86.09    7.40
  -9   1   2   78.19    6.80
  -9  -1   2   72.89    3.30
  -9  -1   2   80.39    6.90
  -9   1  -2   74.49    6.60
   9  -1  -2   78.59    3.30
  10   1  -2   51.19    2.80
 -10  -1  -2   48.20    6.30
 -10   1   2   44.10    6.10
 -10   1   2   57.49    2.40
 -10   1  -2   47.10    6.10
 -10  -1   2   39.30    5.80
 -10  -1   2   47.40    2.50
  10  -1  -2   51.39    2.70
 -11  -1  -2   10.40    4.10
 -11   1   2    7.80    3.80
  11   1  -2    5.40    1.20
 -11   1  -2    8.40    3.90
 -11  -1   2    8.50    4.50
 -12   1   2   60.89    7.90
 -12  -1  -2   64.79    8.20
 -12   1  -2   52.89    7.50
 -12  -1   2   61.59    7.90
 -13   1   2   -1.20    3.90
 -13  -1   2   -3.00    3.40
 -13   1  -2   -0.10    3.70
 -14   1   2   20.80    6.10
 -14   1  -2    4.70    5.00
 -15   1   2   43.40    8.10
 -15   1  -2   46.80    8.70
   0   2  -2 1338.17   33.50
   0  -2  -2 1247.38   33.40
   0  -2   2 1239.48   32.90
   0   2   2 1332.17   33.50
   0   2  -2 1275.37   33.00
   0  -2   2 1219.28   33.40
   1  -2   2    6.00    1.00
   1  -2   2   15.10    1.40
  -1   2   2    6.90    1.10
   1   2  -2    6.60    1.20
  -1  -2  -2    5.50    1.00
  -1  -2   2    7.30    1.20
   1  -2  -2    9.90    1.30
  -1   2  -2    7.30    1.10
  -1   2  -2    8.30    1.10
   2   2  -2  492.75   13.90
   2  -2   2  485.55   13.70
  -2  -2  -2  528.55   14.00
   2  -2   2  520.35   13.60
  -2   2   2  529.55   14.10
  -2  -2   2  487.15   14.10
  -2   2  -2  519.85   13.80
   2  -2  -2  514.55   14.10
  -2   2  -2  502.55   13.60
   3  -2   2 1153.08   29.20
  -3  -2  -2 1104.39   29.70
  -3   2   2 1184.88   29.90
   3   2  -2 1135.09   29.70
   3  -2   2 1117.39   29.40
   3   2   2 1106.39   29.30
  -3  -2   2 1121.59   30.00
   3  -2  -2 1133.09   29.90
  -3   2  -2 1130.99   29.50
   4  -2   2  362.86    9.90
  -4  -2  -2  369.36   10.40
  -4   2   2  370.36   10.60
   4   2  -2  365.06   10.60
   4  -2   2  371.66   10.00
   4   2   2  367.66   10.30
   4  -2  -2  366.86   10.50
  -4  -2   2  373.46   10.80
  -4  -2   2  363.96   13.00
  -5   2   2 1254.77   32.00
   5  -2   2 1203.98   31.00
   5   2  -2 1203.18   31.80
  -5  -2  -2 1173.78   31.70
   5   2   2 1170.78   31.30
  -5  -2   2 1205.58   32.20
  -5  -2   2 1233.68   38.00
  -5   2  -2 1196.58   31.30
   5  -2  -2 1203.68   31.70
  -5  -2   2 1225.78   32.20
  -6  -2  -2   61.89    2.60
  -6   2   2   58.79    2.70
   6  -2   2   60.79    2.20
   6   2  -2   59.89    3.00
  -6   2  -2   60.79    2.10
  -6  -2   2   63.89    3.00
  -6  -2   2   52.49    4.50
  -6  -2   2   53.89    2.90
   6   2   2   57.29    2.50
   6  -2  -2   57.19    2.50
  -6   2  -2   56.59    4.60
  -7  -2  -2   58.79    2.50
   7  -2   2   60.99    2.20
   7   2  -2   56.59    3.00
  -7  -2   2   63.49    3.10
  -7  -2   2   55.59    5.00
   7   2   2   61.99    2.60
  -7   2  -2   57.29    5.10
   7  -2  -2   61.49    2.40
  -7  -2   2   59.79    3.00
  -8  -2  -2   69.29    2.60
  -8  -2  -2   69.49    2.70
   8  -2   2   70.19    2.30
   8   2  -2   68.19    3.40
  -8   2   2   60.19    6.10
  -8   2   2   64.79    3.00
  -8   2  -2   61.89    6.10
  -8  -2   2   67.79    5.90
  -8  -2   2   62.59    3.30
  -9   2   2  150.98    9.50
   9   2  -2  155.38    5.70
  -9  -2  -2  157.58    4.60
  -9   2  -2  144.09    9.20
  -9  -2   2  130.59    9.00
  -9  -2   2  154.98    5.60
  10   2  -2   50.19    3.00
 -10   2   2   43.60    6.10
 -10   2   2   54.09    2.60
 -10  -2   2   54.99    2.90
 -10   2  -2   56.79    6.90
 -10  -2   2   52.59    6.50
  11   2  -2   14.90    1.90
 -11   2   2   11.80    4.20
 -11  -2   2    3.50    3.60
 -11  -2   2   13.20    1.50
 -11   2  -2   13.30    4.20
 -12   2   2    4.50    4.00
 -12   2  -2    2.20    4.10
 -13   2   2   48.30    7.60
 -13   2  -2   35.60    6.70
 -14   2   2   -2.50    4.00
 -14   2  -2    8.50    5.10
 -15   2   2    5.70    5.40
 -15   2  -2    6.80    5.30
   0   3  -2   -0.50    0.90
   0  -3  -2    0.50    0.90
   0  -3   2   -1.10    0.80
   1   3  -2  722.93   19.60
   1  -3   2  701.93   19.70
  -1  -3  -2  745.13   19.90
  -1  -3   2  725.13   19.90
  -1   3  -2  742.53   19.80
  -1   3  -2  721.23   19.40
   1  -3  -2  691.23   19.70
   2   3  -2  253.27    7.90
   2  -3   2  253.17    7.70
   2  -3   2  257.87    7.60
  -2   3   2  265.07    8.00
  -2  -3  -2  250.67    7.90
  -2  -3   2  238.98    7.90
  -2   3  -2  254.17    7.70
   2  -3  -2  241.08    7.80
  -2   3  -2  247.08    7.50
   3  -3   2  215.98    6.50
  -3   3   2  219.98    6.90
  -3  -3  -2  192.48    6.70
   3   3  -2  210.78    6.90
   3  -3   2  197.18    6.40
   3   3   2  203.78    6.60
  -3   3  -2  201.48    6.50
   3  -3  -2  211.18    6.70
  -3  -3   2  216.28    7.00
   4   3  -2  294.07    9.00
  -4  -3  -2  276.07    8.80
   4  -3   2  280.17    8.40
  -4   3   2  299.57    8.90
   4  -3   2  277.47    8.30
  -4  -3   2  293.07    9.10
   4  -3  -2  289.07    8.70
  -4   3  -2  288.67    8.50
   4   3   2  284.87    8.70
   5  -3   2  345.97    9.70
   5   3  -2  361.16   10.60
   5  -3   2  344.97    9.80
  -5  -3  -2  344.37   10.30
  -5   3   2  367.56   10.50
   5   3   2  351.46   10.20
  -5  -3   2  348.57   10.70
   5  -3  -2  360.26   10.30
  -5   3  -2  295.67    9.80
   6  -3   2  177.88    5.20
  -6   3   2  199.58    6.40
  -6  -3  -2  176.78    6.20
   6   3  -2  177.08    6.50
   6  -3   2  186.88    5.80
   6  -3  -2  190.58    6.00
  -6  -3   2  184.28    6.60
  -6  -3   2  188.88    6.50
   6   3   2  182.08    6.10
  -7   3   2   94.99    3.90
  -7  -3  -2   89.69    3.80
   7  -3   2   90.89    3.40
   7   3  -2   85.29    4.10
  -7  -3   2   91.79    4.10
   7  -3  -2   89.99    3.50
  -7   3  -2   92.09    3.30
   7   3   2   87.79    3.70
  -7  -3   2   95.39    4.20
   8  -3   2    9.90    1.20
   8   3  -2   12.10    1.80
  -8  -3  -2   10.40    1.50
  -8   3  -2   10.60    1.00
  -8  -3   2    9.10    1.60
   8   3   2   10.60    1.50
  -8   3  -2    7.50    3.00
  -9   3   2   29.70    5.10
   9   3  -2   30.90    2.70
  -9  -3  -2   29.10    2.10
  -9  -3   2   34.60    2.80
  -9   3  -2   22.60    4.60
 -10  -3  -2   32.10    1.90
  10   3  -2   35.60    3.00
 -10   3   2   37.70    5.80
 -10   3  -2   35.30    5.60
 -10  -3   2   31.20    2.70
 -11   3   2   37.70    6.20
  11   3  -2   36.90    3.10
 -11   3  -2   34.30    5.90
 -11  -3   2   39.90    2.70
 -12   3   2   64.59    8.30
 -12   3  -2   59.89    8.00
 -13   3   2   15.90    5.50
 -13   3  -2   18.80    5.50
 -14   3   2   18.30    6.10
 -14   3  -2   28.80    6.80
 -15   3   2   23.20    7.10
 -15   3  -2   33.60    7.90
   0  -4  -2  619.84   17.50
   0   4  -2  613.94   17.20
   0  -4   2  606.84   17.40
  -1  -4  -2   28.50    2.40
   1  -4   2   29.70    2.20
   1   4  -2   28.30    2.40
  -1   4  -2   25.20    2.10
   1  -4  -2   32.10    2.60
  -1  -4   2   20.30    2.10
   2   4  -2 1470.05   38.40
  -2  -4  -2 1421.16   38.70
   2  -4   2 1451.35   38.60
   2  -4  -2 1468.35   38.70
  -2  -4   2 1445.06   38.90
  -2   4  -2 1454.45   38.00
   3   4  -2  797.82   22.80
  -3  -4  -2  814.02   23.10
   3  -4   2  870.11   22.80
  -3   4  -2  827.72   22.40
   3  -4  -2  851.91   23.00
  -3   4  -2  819.82   22.80
  -3  -4   2  837.82   23.30
   3   4   2  830.92   22.80
   4   4  -2  321.57    9.90
  -4  -4  -2  298.17    9.70
   4  -4   2  302.97    9.30
   4  -4   2  307.07    9.30
  -4   4  -2  311.77    9.40
  -4  -4   2  289.57    9.80
   4   4   2  311.47    9.60
   4  -4  -2  305.77    9.60
  -5   4   2  272.47    8.80
   5  -4   2  274.07    8.40
  -5  -4  -2  265.47    8.80
   5   4  -2  272.77    9.00
   5  -4   2  265.47    8.20
  -5   4  -2  271.97    8.40
  -5  -4   2  264.37    9.00
   5   4   2  265.37    8.70
   5  -4  -2  267.87    8.60
  -6  -4  -2  278.47    8.70
   6  -4   2  255.17    7.70
   6   4  -2  237.18    8.60
   6  -4   2  259.97    8.10
  -6   4   2  270.07    8.60
   6  -4  -2  256.37    8.20
  -6  -4   2  250.07    8.80
   6   4   2  258.47    8.50
  -6   4  -2  264.47    8.10
  -7   4   2   62.59    3.40
  -7  -4  -2   55.39    3.30
   7   4  -2   56.79    3.50
   7  -4   2   61.89    2.90
  -7  -4   2   57.69    3.60
   7  -4  -2   58.09    2.90
   7   4   2   57.29    3.30
   8   4  -2  176.38    6.90
  -8  -4  -2  178.08    6.50
  -8  -4   2  177.98    6.90
   8   4   2  178.58    6.50
   9   4  -2    9.70    2.00
  -9  -4  -2   12.20    1.80
  -9   4  -2   12.00    3.70
  -9  -4   2   11.80    2.00
  10   4  -2   20.60    2.50
 -10   4   2   15.70    4.30
 -10  -4  -2   20.20    2.00
 -10  -4   2   23.50    2.50
 -10   4  -2   14.00    4.20
  11   4  -2   80.19    4.40
 -11   4   2   76.89    8.50
 -11  -4   2   78.89    4.10
 -11   4  -2   58.19    7.50
  12   4  -2  135.49    6.40
 -12   4   2  132.19   10.80
 -12   4  -2  145.59   11.00
 -13   4   2   13.00    5.30
 -13   4  -2   13.70    5.20
 -14   4   2   35.60    7.50
 -14   4  -2   36.50    7.50
 -15   4   2   12.70    5.90
 -15   4  -2   13.20    6.20
   0   5  -2    1.20    1.30
   0  -5   2    2.50    1.30
   0  -5  -2   -0.20    1.20
   1  -5   2 1809.72   47.00
   1   5  -2 1752.42   46.50
  -1  -5  -2 1763.72   47.10
  -1  -5   2 1711.13   47.00
  -1   5  -2 1719.83   46.30
   1  -5  -2 1801.62   47.10
  -2  -5  -2    2.10    1.20
   2   5  -2    0.90    1.40
   2  -5   2    2.90    1.40
  -2   5  -2    1.10    1.20
   2  -5  -2    4.90    1.50
  -2  -5   2    4.40    1.40
   3  -5   2   69.99    3.60
  -3  -5  -2   69.59    3.90
   3   5  -2   72.59    3.90
   3   5   2   61.99    3.70
  -3  -5   2   69.29    4.00
   3  -5  -2   72.59    3.80
  -4  -5  -2   18.90    2.30
   4  -5   2   21.00    2.00
   4   5  -2   20.70    2.50
   4  -5  -2   22.60    2.30
  -4  -5   2   19.70    2.30
   4   5   2   19.10    2.20
   5  -5   2   45.90    2.80
  -5  -5  -2   42.40    3.20
   5   5  -2   52.79    3.50
  -5  -5   2   50.49    3.50
   5  -5  -2   41.60    2.90
  -5   5  -2   52.19    3.00
   5   5   2   47.70    3.30
  -6  -5  -2   44.50    3.30
   6  -5   2   44.20    2.60
   6   5  -2   46.10    3.40
   6  -5   2   42.50    2.80
   6  -5  -2   45.60    2.90
  -6  -5   2   45.30    3.50
   6   5   2   46.80    3.30
  -6   5  -2   42.50    2.80
   7   5  -2  175.88    7.10
  -7  -5  -2  167.68    6.70
   7  -5  -2  176.78    6.40
   7   5   2  172.98    6.80
  -7  -5   2  170.58    7.10
   8   5  -2   46.60    4.00
  -8  -5  -2   50.29    3.50
  -8  -5   2   49.20    3.80
   8   5   2   53.09    3.50
  -9  -5  -2   65.79    3.90
   9   5  -2   72.79    4.40
  -9  -5   2   69.49    4.30
 -10  -5  -2   37.70    3.10
  10   5  -2   33.30    3.40
 -10  -5   2   37.90    3.50
 -10   5  -2   36.80    5.80
 -11   5   2   19.90    5.10
 -11  -5  -2   21.20    2.30
  11   5  -2   17.00    2.80
 -11   5  -2   15.20    5.10
 -11  -5   2   16.40    2.50
 -12   5   2    3.30    4.50
  12   5  -2    0.60    1.60
 -12  -5   2    2.20    1.60
 -12   5  -2    3.10    4.50
 -13   5   2    3.20    4.40
 -13   5  -2    8.70    4.90
 -14   5   2    9.70    5.70
 -14   5  -2   11.20    5.50
 -15   5   2    3.50    5.20
 -15   5  -2    9.20    5.50
   0   6  -2  531.25   15.90
   0  -6   2  525.05   16.10
   0  -6  -2  515.65   16.10
  -1  -6  -2  180.48    7.20
   1   6  -2  170.88    7.10
   1  -6   2  180.08    7.10
  -1   6  -2  174.28    6.90
  -1  -6   2  173.18    7.10
   1  -6  -2  184.58    7.20
   2   6  -2  433.76   13.80
  -2  -6  -2  436.76   13.90
   2  -6   2  437.56   13.70
   2  -6  -2  426.96   13.80
  -2   6  -2  442.86   13.50
  -2  -6   2  451.25   14.20
   3   6  -2   18.90    2.60
   3  -6   2   18.50    2.30
  -3  -6  -2   14.30    2.30
   3   6   2   14.30    2.40
  -3  -6   2   13.20    2.20
   3  -6  -2   14.00    2.10
   4  -6   2   81.49    4.10
   4   6  -2   78.29    4.60
  -4  -6  -2   77.69    4.50
  -4  -6   2   86.39    4.80
   4   6   2   75.79    4.40
   4  -6  -2   77.79    4.20
   5  -6   2   49.80    3.20
  -5  -6  -2   47.10    3.70
   5   6  -2   48.00    4.00
  -5  -6   2   54.29    3.90
   5   6   2   52.59    3.70
   5  -6  -2   49.60    3.40
   6   6  -2   65.29    4.40
   6  -6   2   70.69    3.70
  -6  -6  -2   71.29    4.50
   6   6   2   77.49    4.40
   6  -6  -2   74.79    4.10
  -6  -6   2   71.79    4.70
  -7  -6  -2  175.88    7.40
   7   6  -2  184.78    7.70
   7   6   2  178.08    7.40
  -7  -6   2  183.88    7.80
   8   6  -2  102.79    5.60
  -8  -6  -2  101.19    5.40
   8   6   2   96.09    5.20
  -8  -6   2   99.59    5.50
   9   6  -2   65.19    4.60
  -9  -6  -2   61.39    4.20
  -9  -6   2   58.49    4.40
 -10  -6  -2   21.80    2.80
  10   6  -2   25.70    3.40
 -10  -6   2   20.50    2.90
  11   6  -2   34.60    3.80
 -11   6   2   26.10    6.10
 -11  -6  -2   40.80    3.50
 -11   6  -2   26.80    6.20
 -11  -6   2   39.90    3.80
  12   6  -2  121.39    6.30
 -12   6   2  111.49   11.40
 -12  -6   2  123.39    6.10
 -12   6  -2  109.99   11.10
 -13   6   2    6.00    5.00
 -13   6  -2   -5.70    3.50
 -14   6   2   12.30    6.00
 -14   6  -2   10.30    5.80
   0   7  -2    0.40    1.60
   0  -7  -2    1.50    1.50
   0  -7   2   -1.90    1.30
  -1  -7  -2    7.20    1.90
   1   7  -2    8.00    2.10
   1  -7   2   10.00    2.20
   1  -7  -2    7.00    1.90
  -1   7  -2   11.70    2.30
  -1  -7   2    5.50    1.90
   2  -7   2  169.78    7.20
  -2  -7  -2  185.78    7.70
   2   7  -2  175.28    7.60
  -2   7  -2  172.48    7.10
   2  -7  -2  177.78    7.40
  -2  -7   2  175.38    7.60
   3   7  -2    6.60    2.20
   3  -7   2    5.00    1.60
  -3  -7  -2    5.60    1.90
   3  -7  -2    2.90    1.60
  -3  -7   2    6.10    1.90
   4   7  -2   -0.10    1.60
  -4  -7  -2   -0.10    1.50
   4  -7   2   -0.70    1.20
   4  -7  -2    2.20    1.40
   4   7   2    0.20    1.50
  -4  -7   2    1.20    1.80
  -5  -7  -2  189.38    7.90
   5  -7   2  174.58    7.20
   5   7  -2  177.18    7.90
  -5  -7   2  178.98    8.00
   5   7   2  182.18    7.80
   5  -7  -2  184.78    7.50
  -6  -7  -2   20.00    2.90
   6  -7   2   21.20    2.50
   6   7  -2   22.50    3.40
  -6  -7   2   16.00    2.90
   6   7   2   20.60    3.00
   6  -7  -2   18.60    2.70
  -7  -7  -2   61.89    4.60
   7   7  -2   51.79    4.60
   7   7   2   60.09    4.40
  -7  -7   2   59.89    5.10
   8   7  -2    2.50    2.00
  -8  -7  -2    0.20    1.70
  -8  -7   2    2.10    2.00
  -9  -7  -2   60.29    4.60
   9   7  -2   50.49    4.90
  -9  -7   2   56.09    4.90
 -10  -7  -2   -0.10    1.70
  10   7  -2    1.90    2.10
 -10  -7   2    3.80    1.90
 -11  -7  -2    1.20    1.80
  11   7  -2    3.50    2.10
 -11  -7   2   -3.20    1.70
 -11   7  -2   -4.90    4.10
 -12   7   2   63.49    9.00
  12   7  -2   59.49    5.20
 -12   7  -2   53.69    8.40
 -12  -7   2   66.79    5.30
 -13   7   2   38.90    7.80
 -13   7  -2   29.40    7.30
 -14   7   2   19.50    6.60
 -14   7  -2   13.50    6.60
   0  -8   2  359.06   12.80
   0   8  -2  348.37   12.60
   0  -8  -2  373.76   13.00
   1  -8   2  103.59    5.70
   1   8  -2   95.69    5.70
  -1  -8  -2  106.19    6.00
  -1   8  -2  113.59    5.90
   1  -8  -2  108.39    5.90
  -1  -8   2  102.29    5.90
   2  -8   2    8.10    2.20
  -2  -8  -2    9.80    2.50
   2   8  -2    4.60    2.20
  -2   8  -2    3.80    1.90
   2  -8  -2    9.10    2.20
  -2  -8   2    5.50    2.10
   3   8  -2  230.98    9.50
  -3  -8  -2  225.88    9.40
   3  -8   2  214.18    8.90
   3  -8  -2  219.28    9.00
  -3  -8   2  228.18    9.50
  -4  -8  -2  281.97   11.00
   4   8  -2  274.27   11.10
   4  -8   2  282.07   10.50
  -4  -8   2  278.17   11.10
   4  -8  -2  308.27   10.90
   5   8  -2  220.28    9.30
  -5  -8  -2  202.78    9.00
   5  -8   2  206.48    8.50
  -5  -8   2  213.98    9.40
   5  -8  -2  212.28    8.70
   6   8  -2  317.57   12.50
  -6  -8  -2  339.47   12.60
   6  -8  -2  333.17   11.90
  -6  -8   2  351.46   12.80
   7   8  -2  161.38    8.20
  -7  -8  -2  185.68    8.30
  -7  -8   2  158.78    8.20
   8   8  -2   10.30    2.90
  -8  -8  -2    8.60    2.80
  -8  -8   2    8.70    2.60
  -9  -8  -2    5.20    2.30
   9   8  -2    8.50    2.90
  -9  -8   2    6.30    2.40
  10   8  -2   51.79    5.20
 -10  -8  -2   58.99    5.00
 -10  -8   2   49.70    5.00
  11   8  -2   41.40    4.80
 -11  -8  -2   41.10    4.30
 -11  -8   2   44.90    4.60
  12   8  -2   21.70    3.70
 -12  -8  -2   18.90    3.30
 -12  -8   2   21.60    3.50
 -12   8  -2   20.70    6.20
 -13   8   2   13.10    6.30
 -13   8  -2   13.20    6.30
 -14   8   2   12.70    6.40
 -14   8  -2    8.90    5.80
   0  -9   2    2.00    1.90
   0  -9  -2   -1.30    1.90
   0   9  -2   -3.70    1.70
   1   9  -2   28.10    3.80
  -1  -9  -2   29.70    3.80
   1  -9   2   23.40    3.40
  -1   9  -2   38.60    4.30
  -1  -9   2   28.10    4.00
   1  -9  -2   37.40    4.30
   2  -9   2   11.50    2.50
   2   9  -2   15.70    3.30
  -2  -9  -2   15.90    3.00
  -2  -9   2   16.80    3.20
   2  -9  -2   14.70    3.00
   3   9  -2   54.79    5.40
   3  -9   2   62.69    4.70
  -3  -9  -2   63.89    5.50
   3  -9  -2   58.19    5.10
  -3  -9   2   51.39    5.00
   4  -9   2  179.78    8.00
   4   9  -2  185.58    8.80
  -4  -9  -2  163.28    8.40
   4  -9  -2  173.78    8.10
  -4  -9   2  162.28    8.40
  -5  -9  -2  121.39    7.10
   5   9  -2   99.19    6.70
   5  -9   2  113.09    6.30
  -5  -9   2  134.49    7.50
   5  -9  -2  136.49    6.80
  -6  -9  -2   13.80    3.00
   6   9  -2   10.30    3.10
  -6  -9   2   14.20    3.10
   7   9  -2   12.40    3.30
  -7  -9  -2    7.10    2.80
  -7  -9   2    6.30    2.60
  -8  -9  -2   16.20    3.40
   8   9  -2   17.50    3.60
  -8  -9   2   16.30    3.40
   9   9  -2   45.00    5.10
  -9  -9  -2   45.40    4.90
  -9  -9   2   67.69    6.00
 -10  -9  -2   -0.70    2.10
  10   9  -2   -0.20    2.30
 -10  -9   2   -1.20    2.40
 -11  -9  -2   36.80    4.50
  11   9  -2   42.10    5.20
 -11  -9   2   46.30    5.10
  12   9  -2   15.60    3.60
 -12  -9  -2   15.20    3.40
 -12  -9   2   18.30    3.60
 -12   9  -2   11.70    5.70
 -13   9   2   27.80    7.50
 -13   9  -2   48.40    9.00
   0 -10   2 1254.07   36.50
   0  10  -2 1246.28   36.00
   0 -10  -2 1206.68   36.40
   1 -10   2   40.10    4.50
  -1 -10  -2   43.90    4.90
   1  10  -2   37.10    4.50
  -1 -10   2   36.10    4.50
  -1  10  -2   49.10    4.90
   1 -10  -2   44.10    4.80
  -2 -10  -2    3.10    2.50
   2  10  -2    5.50    2.80
   2 -10   2    4.60    2.40
   2 -10  -2    1.80    2.30
  -2 -10   2    2.40    2.40
  -3 -10  -2   11.70    3.10
   3  10  -2   13.60    3.30
   3 -10   2   10.00    2.70
  -3 -10   2   15.40    3.30
   3 -10  -2   10.60    2.80
  -4 -10  -2  113.29    7.40
   4 -10   2  124.59    7.00
   4  10  -2  132.09    7.90
  -4 -10   2  117.39    7.50
   4 -10  -2  134.69    7.30
   5  10  -2   21.00    4.10
  -5 -10  -2   17.90    3.70
   5 -10   2   29.70    3.90
  -5 -10   2   24.20    4.20
   5 -10  -2   32.00    4.00
  -6 -10  -2    2.60    2.40
   6  10  -2    2.60    2.80
  -6 -10   2    3.60    2.70
   7  10  -2   52.09    5.80
  -7 -10  -2   42.10    5.00
  -7 -10   2   57.59    5.90
  -8 -10  -2    1.80    2.60
   8  10  -2    2.80    2.60
  -8 -10   2   -0.50    2.50
   9  10  -2   -0.30    2.50
  -9 -10  -2    3.00    2.80
  -9 -10   2    2.80    2.90
 -10 -10  -2   10.00    3.40
  10  10  -2    7.90    3.20
 -10 -10   2    6.00    3.20
  11  10  -2    8.30    3.50
 -11 -10  -2   13.60    3.50
 -11 -10   2    7.60    3.30
 -12 -10  -2   24.60    4.10
 -12 -10   2   21.90    4.30
   0 -11   2    2.00    2.60
   0  11  -2    0.00    2.40
   0 -11  -2   -0.90    2.40
   1 -11   2   13.80    3.50
  -1 -11  -2    7.40    2.90
   1  11  -2   16.20    3.70
   1 -11  -2   17.00    3.50
  -1 -11   2    7.30    3.10
   2  11  -2   71.59    6.60
   2 -11   2   65.69    6.10
  -2 -11  -2   68.39    6.40
  -2 -11   2   52.59    5.70
   2 -11  -2   65.09    6.10
   3  11  -2   18.50    3.90
   3 -11   2   17.00    3.50
  -3 -11  -2   23.80    4.30
   3 -11  -2   18.50    3.40
  -3 -11   2   20.40    4.10
   4  11  -2    5.40    3.20
  -4 -11  -2    2.60    2.80
   4 -11   2    7.20    2.70
   4 -11  -2    1.60    2.30
  -4 -11   2   12.00    3.40
   5  11  -2   65.29    6.70
  -5 -11  -2   54.89    5.80
   5 -11  -2   56.39    6.30
  -5 -11   2   48.40    5.60
   6  11  -2   73.89    7.00
  -6 -11  -2   73.89    6.70
  -6 -11   2   65.39    6.50
   7  11  -2   12.90    3.80
  -7 -11  -2    6.40    3.20
  -7 -11   2    6.20    3.20
  -8 -11  -2    3.90    3.00
   8  11  -2    3.70    3.10
  -8 -11   2    1.70    3.10
  -9 -11  -2   34.30    5.10
   9  11  -2   29.00    5.00
  -9 -11   2   25.00    4.70
 -10 -11  -2   52.19    6.00
  10  11  -2   51.79    6.00
 -10 -11   2   54.29    6.30
 -11 -11  -2   14.80    3.80
 -11 -11   2   17.70    4.20
 -12 -11  -2    4.00    3.10
 -12 -11   2    4.10    3.40
   0 -12  -2   71.79    6.80
   0 -12   2   83.89    7.40
   1 -12   2   12.40    3.50
   1  12  -2   11.40    3.70
  -1 -12  -2    8.30    3.30
   1 -12  -2   14.60    3.80
  -1 -12   2   11.40    3.70
   2 -12   2   17.30    3.60
   2  12  -2   16.60    4.10
  -2 -12  -2   16.50    3.90
  -2 -12   2   17.50    4.10
   2 -12  -2   17.50    4.00
   3  12  -2    6.20    3.60
   3 -12   2   11.80    3.60
  -3 -12  -2   16.90    4.20
  -3 -12   2   18.60    4.20
   3 -12  -2   13.80    3.40
   4 -12   2   51.49    5.50
   4  12  -2   47.60    5.90
  -4 -12  -2   48.70    5.90
  -4 -12   2   43.60    5.80
   4 -12  -2   46.30    5.50
   5  12  -2   59.29    6.70
  -5 -12  -2   77.29    7.40
  -5 -12   2   75.79    7.50
   6  12  -2   26.90    5.00
  -6 -12  -2   24.20    4.90
  -6 -12   2   28.00    5.30
   7  12  -2   13.10    4.10
  -7 -12  -2   18.50    4.40
  -7 -12   2   18.00    4.40
  -8 -12  -2   34.30    5.40
   8  12  -2   26.00    5.00
  -8 -12   2   31.70    5.50
  -9 -12  -2    6.30    3.60
   9  12  -2   17.20    4.40
  -9 -12   2    8.60    3.90
 -10 -12  -2   50.19    6.30
 -10 -12   2   49.40    6.50
 -11 -12  -2   20.60    4.40
 -11 -12   2   12.90    4.50
   0 -13   2    3.00    2.90
   0 -13  -2    1.20    2.90
   1 -13   2    5.00    3.30
  -1 -13  -2   10.30    3.80
  -1 -13   2   10.70    3.90
   1 -13  -2   12.40    4.00
   2 -13   2   99.99    7.80
  -2 -13  -2  112.89    9.30
  -2 -13   2   96.29    8.70
   2 -13  -2  113.99    8.10
   3  13  -2    4.20    3.50
   3 -13   2    4.40    3.20
  -3 -13  -2    7.60    3.60
   3 -13  -2    2.80    2.80
  -3 -13   2    2.60    3.20
  -4 -13  -2   18.20    4.80
   4  13  -2   17.20    4.50
  -4 -13   2   23.10    5.20
   4 -13  -2   29.60    5.40
   5  13  -2   47.00    6.60
  -5 -13  -2   54.59    6.70
  -5 -13   2   64.69    7.40
   6  13  -2   41.80    6.20
  -6 -13  -2   53.49    6.80
  -6 -13   2   51.89    6.90
  -7 -13  -2   16.00    4.40
   7  13  -2    8.90    4.10
  -7 -13   2   11.40    4.20
  -8 -13  -2   16.50    4.50
  -8 -13   2   18.30    4.90
  -9 -13  -2    8.40    4.10
  -9 -13   2    8.20    4.00
 -10 -13  -2    8.90    4.10
 -10 -13   2    4.60    4.20
   0 -14   2   30.00    5.40
   0 -14  -2   37.90    6.00
  -1 -14  -2   18.10    5.10
   1 -14   2   25.80    5.30
  -1 -14   2   35.10    5.70
   1 -14  -2   32.70    5.80
  -2 -14  -2   15.80    4.70
   2 -14   2   33.90    5.80
   2 -14  -2   33.10    5.40
  -2 -14   2   31.10    5.80
   3 -14   2   49.10    6.60
  -3 -14  -2   47.30    6.80
   3 -14  -2   46.50    6.30
  -3 -14   2   46.50    6.30
  -4 -14  -2   14.70    4.60
  -4 -14   2   28.00    5.60
  -5 -14  -2    8.60    4.30
  -5 -14   2   13.80    4.70
  -6 -14  -2  103.39    9.60
  -6 -14   2  121.09   10.20
  -7 -14  -2  109.79    9.80
  -7 -14   2  116.59   10.30
  -8 -14  -2    8.40    4.20
  -8 -14   2    3.90    3.90
  -9 -14  -2   20.40    5.60
   0 -15   2   -5.30    3.40
   0 -15  -2   -6.20    3.20
   1 -15   2   13.80    4.70
  -1 -15  -2   15.40    5.00
   1 -15  -2   16.40    4.70
  -1 -15   2   18.30    5.10
   2 -15   2   26.80    5.60
  -2 -15  -2   20.90    5.80
  -2 -15   2   33.80    6.20
   2 -15  -2   26.90    5.60
  -3 -15  -2   18.90    5.50
  -3 -15   2   24.00    5.70
  -4 -15  -2   -0.50    4.20
  -4 -15   2    5.20    4.30
  -5 -15  -2   22.20    5.60
  -5 -15   2   27.60    6.00
  -6 -15  -2   37.70    6.90
  -6 -15   2   43.50    7.20
  -7 -15  -2    6.30    4.90
  -7 -15   2   14.10    5.50
   0 -16   2    5.70    4.70
   0 -16  -2    5.20    3.80
  -1 -16  -2   53.69    7.50
   1 -16   2   40.90    7.00
   1 -16  -2   39.50    6.50
  -1 -16   2   45.80    7.40
  -2 -16  -2   10.10    4.90
   2 -16  -2   14.10    5.10
  -2 -16   2    5.10    4.80
  -3 -16  -2   12.00    5.20
  -3 -16   2   14.10    5.40
  -4 -16  -2    5.10    5.20
  -4 -16   2    2.70    4.90
  -5 -16  -2    3.10    4.70
  -5 -16   2    7.10    5.30
   0 -17  -2   -0.90    4.50
   0 -17   2   -3.90    3.70
   1 -17   2   17.50    6.60
  -1 -17  -2   26.90    6.60
   1 -17  -2   15.50    6.20
  -1 -17   2   18.00    6.10
  -2 -17  -2   47.70    7.40
  -2 -17   2   46.50    7.60
  -3 -17  -2   15.60    5.50
  -3 -17   2   12.60    5.40
   0   0   3   -1.40    0.70
   0   0  -3   -1.20    0.60
   1   0   3    0.80    0.60
  -1   0  -3    0.80    0.70
   1   0  -3    0.10    0.70
  -1   0   3    0.10    0.80
   2   0  -3 4698.83  120.89
  -2   0   3 4670.03  120.89
  -2   0  -3 4871.41  137.59
  -2   0  -3 4655.43  120.49
  -3   0  -3    2.00    0.60
  -3   0  -3   -0.10    0.30
  -3   0   3   -1.20    0.70
   3   0  -3    0.10    0.70
   3   0   3   -0.20    0.30
  -3   0  -3    0.00    1.10
  -4   0   3 2881.41   85.09
  -4   0  -3 2825.42   73.09
  -4   0  -3 2907.11   85.09
   4   0  -3 2836.22   73.79
  -4   0   3 2870.81   73.89
  -5   0  -3    1.90    1.70
  -5   0  -3   -0.40    0.30
  -5   0   3   -0.40    0.70
   5   0  -3    0.80    0.70
  -5   0   3    0.70    1.50
  -6   0   3  136.59    7.10
  -6   0  -3  132.09    7.00
  -6   0   3  131.19    4.80
  -7   0  -3   -0.60    1.80
  -7   0   3   -1.00    1.80
  -7   0   3   -0.10    0.80
  -7   0   3    0.00    0.70
   7   0  -3   -0.30    0.80
  -8   0   3  154.38    9.30
  -8   0   3  183.18    6.10
   8   0  -3  174.18    6.00
  -8   0  -3  169.28    9.30
  -9   0   3    0.00    2.60
  -9   0  -3   -0.20    2.60
  -9   0   3    1.50    1.00
   9   0  -3    0.20    1.00
 -10   0   3  349.96   16.20
 -10   0   3  353.56   10.40
  10   0  -3  347.07   10.50
 -10   0  -3  325.97   15.80
 -11   0   3   -3.30    2.90
 -11   0   3   -0.70    0.80
  11   0  -3    0.30    1.10
 -11   0  -3    2.40    3.80
 -12   0  -3   37.80    6.60
 -12   0   3   33.70    6.40
 -13   0   3   -0.40    4.10
 -13   0  -3   -7.40    3.10
 -14   0   3   76.19    9.80
 -15   0   3   -5.10    4.20
   0  -1   3 3008.80   75.49
   0  -1   3 3065.69   76.49
   0   1   3 3045.80   76.49
   0  -1   3 2960.10   76.49
   0   1  -3 2965.40   76.49
   0   1  -3 2862.71   75.39
   0  -1  -3 2934.51   76.49
  -1   1   3 4892.31  127.29
   1   1  -3 4917.61  127.39
   1   1  -3 4615.54  125.69
  -1  -1  -3 4809.52  127.19
   1  -1   3 4898.71  127.09
   1   1  -3 5399.46  144.39
   1  -1   3 5077.89  125.49
  -1   1  -3 5018.00  125.49
  -1  -1   3 4996.30  127.39
  -1  -1   3 5179.98  145.59
  -1  -1   3 4987.00  127.39
  -1   1  -3 4992.60  127.09
  -1   1  -3 5000.40  127.19
   1  -1  -3 4967.80  127.39
  -2  -1  -3  852.51   22.70
   2  -1   3  830.52   22.50
   2  -1   3  838.42   22.30
   2   1  -3  845.12   23.00
   2   1  -3  860.51   22.70
  -2   1   3  886.01   23.00
  -2   1  -3  859.61   22.60
  -2  -1   3  823.22   23.00
   2  -1  -3  862.41   23.00
  -2   1  -3  867.01   22.60
  -2  -1   3  881.61   23.10
  -2  -1   3  924.81   26.10
   3  -1   3  176.28    5.00
   3   1  -3  174.68    5.70
  -3  -1  -3  178.58    5.30
   3  -1   3  179.78    5.10
  -3   1   3  177.18    5.70
  -3   1  -3  173.08    4.80
  -3  -1   3  180.28    6.90
   3  -1  -3  174.48    5.70
  -3  -1   3  175.18    5.80
  -3  -1   3  184.88    5.80
  -3   1  -3  176.38    6.80
  -4   1   3   31.50    2.00
  -4  -1  -3   25.10    2.90
  -4  -1  -3   28.10    1.50
   4   1  -3   31.40    2.00
   4  -1   3   29.00    1.30
   4  -1  -3   28.00    1.90
  -4  -1   3   29.00    2.10
  -4  -1   3   30.00    2.00
  -4  -1   3   33.00    2.90
  -4   1  -3   31.60    3.00
  -5  -1  -3   87.49    3.00
   5  -1   3   92.69    2.80
  -5  -1  -3   85.79    5.20
   5   1  -3   87.29    3.70
  -5   1   3   88.39    3.60
  -5  -1   3   92.89    3.80
  -5  -1   3   85.39    5.10
   5  -1  -3   91.59    3.50
  -5   1  -3   88.09    5.30
  -5  -1   3   92.99    3.70
  -6  -1  -3  177.78    5.10
  -6  -1  -3  169.28    8.30
  -6   1   3  176.78    8.40
   6   1  -3  168.88    5.90
  -6   1   3  176.08    5.80
   6  -1   3  180.88    4.80
  -6  -1   3  180.58    8.40
  -6  -1   3  171.68    6.00
  -6   1  -3  167.68    8.30
  -6  -1   3  182.78    6.10
   6  -1  -3  167.48    5.60
  -7   1   3  263.57   11.50
   7   1  -3  241.78    8.10
  -7  -1  -3  263.77   11.50
  -7   1   3  255.47    8.00
  -7  -1  -3  261.97    6.90
  -7  -1   3  243.28   11.20
  -7  -1   3  271.67    8.20
  -7   1  -3  242.48   11.20
  -7  -1   3  253.47    8.20
   8   1  -3  184.88    6.40
  -8   1   3  177.88    9.80
  -8  -1  -3  177.58    9.60
  -8  -1   3  188.78    6.40
  -8  -1   3  173.78    9.60
  -8   1  -3  174.18    9.50
  -9  -1  -3   64.79    6.70
   9   1  -3   68.09    3.40
  -9   1   3   68.49    3.30
  -9   1   3   68.29    6.90
  -9  -1   3   59.09    6.40
  -9  -1   3   61.69    3.30
  -9   1  -3   58.89    6.40
   9  -1  -3   68.29    3.30
 -10  -1  -3  131.29    9.20
 -10   1   3  124.89    8.90
 -10   1   3  133.09    4.90
  10   1  -3  123.39    5.10
  10  -1  -3  131.09    5.10
 -10  -1   3  136.39    5.00
 -10   1  -3  124.59    9.00
 -10  -1   3  129.99    9.10
 -11   1   3   49.50    6.80
 -11   1   3   50.99    2.60
  11   1  -3   48.70    3.00
 -11  -1  -3   48.20    6.70
 -11  -1   3   51.99    7.10
 -11  -1   3   49.00    2.70
 -11   1  -3   56.79    7.10
  11  -1  -3   51.69    2.90
 -12   1   3  100.29   10.00
 -12   1  -3   78.99    8.90
 -12  -1   3   88.89    9.40
 -13   1   3   48.20    7.80
 -13   1  -3   53.79    8.10
 -13  -1   3   63.79    8.70
 -14   1   3    8.10    5.20
 -14   1  -3   14.60    5.80
 -15   1   3    8.20    5.70
 -15   1  -3    3.20    4.90
   0  -2   3   -0.80    0.80
   0  -2  -3   -1.80    0.70
   0   2  -3   -0.30    0.80
   1  -2   3  665.63   17.40
   1   2  -3  641.24   17.60
   1  -2   3  652.63   17.60
  -1  -2  -3  620.74   17.70
  -1  -2   3  632.94   17.80
  -1   2  -3  639.74   17.40
  -1   2  -3  691.03   17.70
   1  -2  -3  655.33   17.80
  -2   2   3   66.89    3.00
   2  -2   3   68.09    2.70
  -2  -2  -3   65.19    2.90
   2  -2   3   69.09    2.70
   2   2  -3   69.39    3.10
  -2   2  -3   65.79    2.70
  -2   2  -3   66.79    2.80
  -2  -2   3   72.99    3.20
   2  -2  -3   73.39    3.10
  -3   2   3  193.38    6.40
   3   2  -3  199.18    6.50
   3  -2   3  206.78    5.90
   3  -2   3  200.08    5.90
  -3  -2  -3  197.18    6.20
  -3  -2   3  189.18    6.50
   3  -2  -3  192.38    6.30
  -3  -2   3  198.08    6.50
  -3   2  -3  201.88    6.00
   4   2  -3  256.07    8.00
   4  -2   3  251.47    7.10
  -4  -2  -3  232.88    7.50
   4  -2   3  246.48    7.20
  -4   2   3  264.37    7.90
  -4  -2   3  257.27    8.00
   4  -2  -3  251.67    7.80
  -4  -2   3  253.87    9.60
  -4  -2   3  246.38    8.00
  -5  -2  -3  491.65   13.40
   5  -2   3  489.85   12.90
  -5   2   3  477.85   13.80
   5   2  -3  465.15   13.80
  -5  -2   3  469.85   14.00
  -5   2  -3  461.05   13.00
  -5  -2   3  492.75   17.00
   5  -2  -3  487.85   13.70
  -5  -2   3  505.65   14.10
   6  -2   3   39.10    1.70
  -6  -2  -3   42.60    2.10
  -6   2   3   40.70    2.40
   6   2  -3   37.40    2.50
   6  -2  -3   42.10    2.30
  -6   2  -3   42.90    1.70
  -6  -2   3   38.00    2.50
  -6  -2   3   37.20    2.50
  -6  -2   3   39.30    4.20
  -6   2  -3   33.10    3.90
   7   2  -3  142.99    5.50
  -7  -2  -3  138.29    4.70
   7  -2   3  142.69    4.30
  -7   2   3  151.48    5.30
  -7  -2   3  144.29    7.90
  -7  -2   3  151.58    5.60
  -7  -2   3  141.39    5.50
   7  -2  -3  136.89    4.80
  -7   2  -3  145.59    8.00
  -8   2   3   76.79    6.20
   8  -2   3   73.19    2.30
  -8  -2  -3   68.39    2.70
   8   2  -3   68.89    3.60
  -8  -2   3   70.49    6.00
  -8  -2   3   70.39    3.60
  -8   2  -3   71.59    6.10
  -9   2   3  222.78   12.10
   9   2  -3  226.28    8.00
  -9   2  -3  228.18   12.00
  -9  -2   3  255.57   12.50
  -9  -2   3  250.97    8.10
 -10   2   3   20.40    4.50
 -10   2   3   28.80    2.30
  10   2  -3   21.10    2.40
 -10  -2   3   23.10    4.70
 -10  -2   3   25.00    2.30
 -10   2  -3   19.50    4.50
 -11   2   3   36.50    2.20
 -11   2   3   25.60    5.40
  11   2  -3   34.60    3.00
  11  -2  -3   33.90    2.70
 -11  -2   3   28.80    5.50
 -11  -2   3   36.10    2.50
 -11   2  -3   25.20    5.60
 -12   2   3   17.80    5.20
 -12   2  -3   17.10    5.10
 -13   2   3    2.20    3.90
 -13   2  -3   -1.80    3.70
 -14   2   3   21.50    6.70
 -14   2  -3   14.00    5.50
 -15   2   3   23.50    6.80
 -15   2  -3   22.40    6.80
   0  -3  -3  579.14   16.40
   0   3  -3  572.34   16.10
   0  -3   3  589.54   16.30
  -1  -3  -3  178.48    6.10
   1   3  -3  175.58    6.10
   1  -3   3  190.28    6.10
   1  -3  -3  169.68    6.10
  -1   3  -3  184.18    5.90
  -1  -3   3  175.98    6.10
   2   3  -3   96.89    4.00
   2  -3   3   92.69    3.70
   2  -3   3   97.59    3.70
  -2  -3  -3   95.39    4.00
   2  -3  -3  101.59    4.00
  -2   3  -3   90.49    3.60
  -2  -3   3   92.59    4.00
  -2   3  -3   96.69    3.80
   3  -3   3  348.17    9.90
   3   3  -3  335.67   10.30
  -3  -3  -3  332.37   10.20
   3  -3   3  343.07    9.90
  -3  -3   3  328.07   10.50
  -3   3  -3  342.47    9.70
  -3   3  -3  355.36   10.10
   3  -3  -3  335.37   10.30
  -4  -3  -3  209.38    7.00
   4  -3   3  221.98    6.60
   4  -3   3  219.98    6.60
  -4   3   3  218.08    7.20
   4   3  -3  204.98    7.20
  -4  -3   3  199.88    7.30
   4  -3  -3  211.18    7.10
  -4   3  -3  221.68    6.80
   5  -3   3  175.58    5.40
   5  -3   3  174.58    5.60
  -5   3   3  178.38    6.20
   5   3  -3  181.18    6.50
  -5  -3  -3  177.88    6.10
  -5  -3   3  179.88    6.50
  -5   3  -3  160.28    5.60
  -5  -3   3  187.68    6.50
   5  -3  -3  184.38    6.20
   6   3  -3    7.80    1.60
  -6  -3  -3    8.00    1.30
  -6   3   3    7.70    1.40
   6  -3   3    8.00    1.10
   6  -3   3    8.00    0.70
  -6   3  -3    4.00    0.80
   6  -3  -3    6.40    1.20
  -6  -3   3    6.80    1.50
  -6  -3   3    8.90    1.60
  -7  -3  -3  403.66   12.20
   7   3  -3  417.36   12.80
   7  -3   3  410.76   11.60
  -7   3   3  440.36   12.70
  -7   3  -3  419.66   11.60
  -7  -3   3  415.66   12.90
  -7   3  -3  406.86   16.30
   7  -3  -3  428.66   12.20
  -7  -3   3  432.76   12.90
   8   3  -3   46.50    3.20
  -8  -3  -3   40.90    2.40
  -8   3  -3   40.70    1.80
  -8  -3   3   42.10    3.10
  -8   3  -3   49.10    5.80
  -9  -3  -3  130.39    4.60
   9   3  -3  136.29    5.70
  -9   3   3  119.19    8.60
  -9  -3   3  122.89    5.40
  -9   3  -3  135.29    8.80
 -10   3   3    4.50    3.40
 -10  -3  -3    1.20    0.70
  10   3  -3    2.50    1.50
 -10   3  -3    3.10    3.20
 -10  -3   3    1.40    1.20
 -11   3   3   52.99    7.10
  11   3  -3   55.39    3.70
 -11   3  -3   58.69    7.50
 -11  -3   3   57.69    3.50
  12   3  -3   37.50    3.60
 -12   3   3   30.60    6.60
 -12   3  -3   36.80    6.80
 -13   3   3   25.70    6.20
 -13   3  -3   26.50    6.20
 -14   3   3    1.70    4.20
 -14   3  -3    2.50    4.60
 -15   3   3    3.60    4.80
 -15   3  -3   -0.30    5.40
   0  -4  -3    0.50    1.00
   0   4  -3    0.10    1.00
   0  -4   3    0.90    1.10
   1  -4   3   24.80    2.30
  -1  -4  -3   17.40    2.10
   1   4  -3   26.00    2.40
   1  -4  -3   23.30    2.20
  -1   4  -3   22.90    2.20
  -1  -4   3   24.70    2.30
  -2  -4  -3  202.08    7.00
   2   4  -3  192.88    6.90
   2  -4   3  193.78    6.70
   2  -4  -3  198.98    6.90
  -2  -4   3  190.08    7.00
  -2   4  -3  193.68    6.60
   3   4  -3  335.37   10.60
  -3  -4  -3  331.97   10.50
   3  -4   3  328.37   10.10
  -3  -4   3  337.27   10.70
   3  -4  -3  329.67   10.50
  -3   4  -3  326.87    9.90
  -3   4  -3  337.87   10.20
  -4  -4  -3  165.88    6.30
   4  -4   3  174.28    5.90
   4  -4   3  170.98    5.90
   4   4  -3  166.78    6.50
   4  -4  -3  171.68    6.30
  -4   4  -3  174.58    6.00
  -4  -4   3  162.38    6.50
   5  -4   3   79.09    3.40
   5  -4   3   83.09    3.60
  -5  -4  -3   85.09    4.10
   5   4  -3   88.09    4.30
  -5  -4   3   85.49    4.30
   5  -4  -3   90.09    4.00
  -5   4  -3   80.39    3.60
   6  -4   3  121.79    4.50
   6  -4   3  119.19    4.20
   6   4  -3  110.99    5.20
  -6  -4  -3  117.49    5.00
  -6   4   3  126.69    5.20
  -6   4  -3  123.89    4.60
   6  -4  -3  114.19    4.80
  -6  -4   3  123.49    5.40
   7   4  -3   31.20    3.00
   7  -4   3   37.20    2.20
  -7  -4  -3   34.70    2.70
   7  -4  -3   39.40    2.60
  -7  -4   3   37.20    3.20
   8   4  -3  210.68    8.10
  -8  -4  -3  215.88    7.50
  -8   4  -3  224.88   11.30
  -8  -4   3  231.48    8.30
   9   4  -3   42.60    3.60
  -9  -4  -3   35.80    2.70
  -9   4  -3   36.70    5.50
  -9  -4   3   40.90    3.40
  10   4  -3   35.50    3.40
 -10   4   3   31.30    5.50
 -10  -4  -3   32.10    2.40
 -10  -4   3   38.70    3.30
 -10   4  -3   29.20    5.40
 -11   4   3   92.89    9.40
  11   4  -3   93.89    5.10
 -11   4  -3  104.19    9.90
 -11  -4   3   98.39    4.90
 -12   4   3   28.60    6.30
  12   4  -3   22.80    2.80
 -12  -4   3   26.90    2.80
 -12   4  -3   35.00    6.60
 -13   4   3    5.80    4.60
 -13   4  -3   14.20    5.20
 -14   4   3   25.70    7.20
 -14   4  -3   21.60    6.20
 -15   4   3   19.00    6.60
 -15   4  -3   26.20    7.00
   0   5  -3    7.60    1.70
   0  -5   3    4.60    1.50
   0  -5  -3    7.20    1.70
  -1  -5  -3    9.80    2.00
   1  -5   3   11.30    1.90
   1   5  -3   11.00    2.00
   1  -5  -3   10.70    1.90
  -1   5  -3   10.00    1.90
  -1  -5   3   14.10    2.10
  -2  -5  -3  177.58    6.80
   2  -5   3  176.78    6.50
   2   5  -3  161.58    6.60
  -2   5  -3  174.48    6.40
  -2  -5   3  170.68    6.80
   2  -5  -3  166.68    6.60
  -3  -5  -3  129.59    5.60
   3   5  -3  120.79    5.50
   3  -5   3  128.59    5.20
  -3   5  -3  124.29    5.00
   3  -5  -3  129.29    5.40
  -3  -5   3  114.89    5.50
   4   5  -3   82.09    4.30
   4  -5   3   76.49    3.80
  -4  -5  -3   70.99    4.10
  -4  -5   3   80.69    4.30
   4  -5  -3   82.79    4.10
   5  -5   3  370.66   11.40
  -5  -5  -3  399.76   12.20
   5   5  -3  380.76   12.20
  -5  -5   3  363.86   12.30
  -5   5  -3  373.86   11.60
   5  -5  -3  372.06   11.90
   6  -5   3   24.20    2.30
   6   5  -3   22.20    2.70
   6  -5   3   23.60    2.00
  -6  -5  -3   14.70    2.20
  -6  -5   3   22.60    2.70
   6  -5  -3   23.40    2.40
  -6   5  -3   22.80    2.10
   7   5  -3   23.30    2.90
  -7  -5  -3   31.20    3.00
  -7  -5   3   27.00    3.10
   7  -5  -3   27.60    2.60
  -8  -5  -3    5.40    1.70
   8   5  -3    8.70    2.10
  -8  -5   3   10.60    2.20
   9   5  -3  112.39    5.70
  -9  -5  -3  109.19    5.00
  -9  -5   3  104.29    5.50
  -9   5  -3   90.29    7.70
 -10  -5  -3   17.60    2.20
  10   5  -3   18.30    2.80
 -10   5  -3   10.20    4.10
 -10  -5   3   16.30    2.60
 -11  -5  -3  142.49    5.60
  11   5  -3  148.59    6.80
 -11   5   3  122.59   10.10
 -11   5  -3  136.19   10.30
 -11  -5   3  147.19    6.50
  12   5  -3   16.50    2.80
 -12   5   3   12.70    5.10
 -12   5  -3   15.90    5.30
 -12  -5   3   24.10    2.80
 -13   5   3   15.70    5.60
 -13   5  -3   12.80    6.00
 -14   5   3    3.00    5.10
 -14   5  -3    4.50    5.10
 -15   5   3   23.40    7.00
 -15   5  -3   19.10    6.50
   0   6  -3   -0.20    1.40
   0  -6   3    0.60    1.20
   0  -6  -3    2.00    1.40
   1  -6   3  214.48    8.10
  -1  -6  -3  201.38    8.10
   1   6  -3  215.08    8.10
   1  -6  -3  218.18    8.20
  -1  -6   3  217.78    8.20
  -1   6  -3  219.38    8.00
   2   6  -3  132.79    5.90
  -2  -6  -3  120.79    5.70
   2  -6   3  119.69    5.40
  -2   6  -3  123.79    5.50
  -2  -6   3  123.29    5.80
   2  -6  -3  124.39    5.60
  -3  -6  -3   22.00    2.80
   3  -6   3   24.60    2.60
   3   6  -3   16.70    2.40
  -3   6  -3   19.70    2.30
   3  -6  -3   19.90    2.60
  -3  -6   3   22.60    2.80
   4  -6   3   46.40    3.20
   4   6  -3   51.99    3.90
  -4  -6  -3   56.79    3.90
  -4  -6   3   47.20    3.70
   4  -6  -3   52.29    3.50
   5  -6   3    5.80    1.40
   5   6  -3    5.80    2.00
  -5  -6  -3    6.50    1.80
   5  -6  -3   10.70    2.00
  -5  -6   3    6.40    2.00
  -6  -6  -3  184.78    7.70
   6   6  -3  182.38    7.90
   6  -6   3  194.88    6.90
  -6  -6   3  185.38    7.90
   6  -6  -3  187.38    7.30
  -7  -6  -3   10.70    2.20
   7   6  -3    9.20    2.40
  -7  -6   3    8.90    2.30
   8   6  -3  118.29    6.30
  -8  -6  -3  119.59    5.90
  -8  -6   3  122.19    6.30
   9   6  -3   27.20    3.30
  -9  -6  -3   34.50    3.40
  -9  -6   3   31.50    3.60
 -10  -6  -3   46.60    3.60
  10   6  -3   43.00    4.30
 -10   6  -3   40.60    6.40
 -10  -6   3   40.10    4.00
 -11  -6  -3   81.99    4.50
  11   6  -3   79.99    5.40
 -11   6  -3   73.59    8.80
 -11  -6   3   76.49    5.10
  12   6  -3  110.09    6.20
 -12   6   3   82.99   10.20
 -12   6  -3  114.49   10.10
 -12  -6   3  103.59    5.90
 -13   6   3   20.40    6.10
 -13   6  -3    9.90    5.30
 -14   6   3    6.60    5.40
 -14   6  -3   11.30    5.50
   0  -7   3   12.40    2.30
   0  -7  -3   15.00    2.40
   0   7  -3   19.60    3.00
   1   7  -3   38.20    3.80
   1  -7   3   32.30    3.20
  -1  -7  -3   33.20    3.50
  -1  -7   3   38.30    3.80
  -1   7  -3   35.10    3.40
   1  -7  -3   35.20    3.50
  -2  -7  -3    6.30    2.00
   2  -7   3   12.30    2.30
   2   7  -3    7.70    2.20
  -2  -7   3   13.20    2.50
  -2   7  -3    7.70    1.90
   2  -7  -3    4.40    1.70
  -3  -7  -3  217.78    9.20
   3  -7   3  234.58    8.90
  -3   7  -3  238.28    8.80
  -3  -7   3  249.48    9.50
   3  -7  -3  246.58    9.20
  -4  -7  -3  225.18    8.80
   4  -7   3  211.18    8.10
   4  -7  -3  211.08    8.40
  -4  -7   3  202.58    8.60
   5  -7   3  122.49    5.60
  -5  -7  -3  122.39    6.20
   5   7  -3  124.89    6.40
   5  -7  -3  113.29    5.90
  -5  -7   3  122.49    6.40
   6  -7   3   28.50    2.90
  -6  -7  -3   28.20    3.40
   6   7  -3   22.80    3.30
   6  -7  -3   21.40    2.80
  -6  -7   3   16.40    3.00
   7   7  -3   52.49    4.70
  -7  -7  -3   60.09    4.50
  -7  -7   3   49.20    4.60
   8   7  -3   71.49    5.20
  -8  -7  -3   60.59    4.60
  -8  -7   3   56.89    4.90
   9   7  -3   43.30    4.50
  -9  -7  -3   50.79    4.40
  -9  -7   3   39.50    4.20
  10   7  -3   19.90    3.40
 -10  -7  -3   20.20    2.90
 -10  -7   3   15.20    3.00
  11   7  -3   19.20    3.30
 -11  -7  -3   22.20    3.00
 -11  -7   3   20.60    3.30
 -11   7  -3   25.80    5.90
  12   7  -3   39.90    4.60
 -12   7   3   51.59    8.20
 -12   7  -3   49.00    8.00
 -12  -7   3   49.20    4.70
 -13   7   3    2.20    5.20
 -13   7  -3    4.90    5.00
 -14   7   3    2.60    4.90
 -14   7  -3   -0.90    5.20
   0   8  -3   -0.40    1.80
   0  -8   3    1.60    1.70
   0  -8  -3   -1.20    1.50
  -1  -8  -3  171.58    7.80
   1  -8   3  164.88    7.60
   1   8  -3  156.38    7.60
   1  -8  -3  157.88    7.50
  -1  -8   3  171.38    7.80
  -1   8  -3  162.48    7.40
  -2  -8  -3  139.09    7.10
   2  -8   3  138.49    6.70
   2   8  -3  133.49    6.80
  -2   8  -3  142.09    6.70
   2  -8  -3  129.49    6.70
  -2  -8   3  145.99    7.10
   3  -8   3  206.98    8.70
   3   8  -3  226.28    9.30
  -3  -8  -3  212.08    9.10
   3  -8  -3  215.38    8.90
  -3   8  -3  202.78    8.40
  -3  -8   3  218.78    9.30
  -4  -8  -3   49.90    4.60
   4  -8   3   58.19    4.20
   4   8  -3   54.19    5.00
   4  -8  -3   53.99    4.60
  -4  -8   3   49.70    4.60
   5  -8   3  184.78    8.20
  -5  -8  -3  204.48    9.10
   5   8  -3  220.78    9.40
   5  -8  -3  216.88    8.70
  -5  -8   3  208.98    9.30
   6   8  -3   48.80    4.90
  -6  -8  -3   47.40    4.60
   6  -8  -3   54.79    4.60
  -6  -8   3   49.30    4.80
   7   8  -3  261.37   10.70
  -7  -8  -3  252.97   10.40
  -7  -8   3  248.48   10.60
  -8  -8  -3  134.49    7.10
   8   8  -3  113.99    7.10
  -8  -8   3  128.59    7.30
  -9  -8  -3    9.50    2.60
   9   8  -3    8.50    3.10
  -9  -8   3   18.20    3.50
 -10  -8  -3    2.40    2.20
  10   8  -3    1.60    2.30
 -10  -8   3    5.10    2.40
 -11  -8  -3   11.20    2.80
  11   8  -3   15.80    3.40
 -11  -8   3    9.50    2.80
  12   8  -3   -0.10    2.40
 -12  -8  -3    0.50    2.00
 -12   8  -3   -1.20    4.00
 -12  -8   3    4.00    2.50
 -13   8   3   17.20    6.50
  13   8  -3   16.40    3.60
 -13   8  -3   27.40    7.00
 -14   8   3   22.40    7.10
 -14   8  -3   10.00    6.00
   0   9  -3   89.99    5.90
   0  -9   3   96.19    5.90
   0  -9  -3   81.69    5.70
   1  -9   3  319.57   11.80
   1   9  -3  300.67   11.80
  -1  -9  -3  283.37   11.60
   1  -9  -3  312.77   12.00
  -1  -9   3  279.57   11.60
  -1   9  -3  300.17   11.50
  -2  -9  -3    5.60    2.40
   2  -9   3    6.30    2.30
   2   9  -3    4.70    2.70
  -2   9  -3    4.50    2.20
   2  -9  -3    6.10    2.40
  -2  -9   3    7.90    2.70
   3  -9   3   63.89    4.80
  -3  -9  -3   72.79    6.00
   3   9  -3   62.39    5.70
  -3  -9   3   70.89    5.30
   3  -9  -3   55.89    5.00
   4  -9   3  141.69    7.10
  -4  -9  -3  141.39    7.80
   4   9  -3  142.99    7.80
   4  -9  -3  152.98    7.50
  -4  -9   3  144.09    7.90
  -5  -9  -3   51.49    5.10
   5   9  -3   62.69    5.80
   5  -9   3   58.69    5.00
   5  -9  -3   53.89    4.90
  -5  -9   3   72.69    6.10
  -6  -9  -3  352.46   13.20
   6   9  -3  327.27   13.20
  -6  -9   3  321.67   13.10
   7   9  -3  161.38    8.60
  -7  -9  -3  142.79    7.90
  -7  -9   3  150.28    8.30
   8   9  -3  146.49    8.20
  -8  -9  -3  137.69    7.70
  -8  -9   3  130.49    7.90
  -9  -9  -3   37.00    4.60
   9   9  -3   32.80    4.70
  -9  -9   3   33.30    4.50
 -10  -9  -3   51.49    5.30
  10   9  -3   71.49    6.50
 -10  -9   3   67.69    6.20
  11   9  -3    9.10    3.20
 -11  -9  -3    7.50    2.80
 -11  -9   3    8.20    3.10
 -12  -9  -3    6.50    2.70
  12   9  -3    6.50    3.00
 -12   9  -3    0.90    4.30
 -12  -9   3    3.90    2.90
  13   9  -3   42.30    5.30
 -13   9   3   46.60    8.90
 -13   9  -3   38.40    8.10
 -13  -9   3   60.79    5.90
   0 -10  -3   -0.90    2.00
   0  10  -3    0.60    2.40
   0 -10   3    0.00    2.10
  -1 -10  -3    1.70    2.40
   1 -10   3    1.80    2.20
   1  10  -3    9.20    3.20
  -1 -10   3    4.30    2.70
  -1  10  -3    6.00    2.60
   1 -10  -3    2.80    2.40
  -2 -10  -3    2.60    2.50
   2 -10   3    6.70    2.70
   2  10  -3    5.90    2.90
  -2  10  -3    7.50    2.90
  -2 -10   3    7.90    2.80
   2 -10  -3    4.10    2.40
  -3 -10  -3  136.39    8.00
   3 -10   3  141.39    7.50
   3  10  -3  139.59    8.20
  -3 -10   3  145.39    8.20
   3 -10  -3  133.59    7.60
  -4 -10  -3  167.48    8.80
   4  10  -3  173.98    9.10
   4 -10   3  180.48    8.50
  -4 -10   3  167.08    9.10
   4 -10  -3  171.38    8.50
  -5 -10  -3   44.70    5.10
   5  10  -3   49.60    5.50
  -5 -10   3   46.90    5.20
   5 -10  -3   62.19    5.60
  -6 -10  -3    8.60    3.10
   6  10  -3   11.70    3.60
  -6 -10   3    8.30    3.10
   7  10  -3   27.60    4.60
  -7 -10  -3   20.20    3.90
  -7 -10   3   22.00    4.00
  -8 -10  -3   39.30    4.90
   8  10  -3   35.20    5.00
  -8 -10   3   35.90    4.90
   9  10  -3   32.10    4.80
  -9 -10  -3   37.10    4.90
  -9 -10   3   34.20    4.80
 -10 -10  -3   22.90    3.90
  10  10  -3   25.60    4.60
 -10 -10   3   19.50    4.20
 -11 -10  -3    2.90    2.60
  11  10  -3    4.60    3.00
 -11 -10   3    1.10    2.70
 -12 -10  -3   42.80    4.80
  12  10  -3   34.50    5.10
 -12  10  -3   24.90    6.80
 -12 -10   3   40.90    5.20
   0 -11   3   70.39    6.40
   0 -11  -3   56.39    5.80
   0  11  -3   56.09    5.60
   1 -11   3    1.50    2.70
  -1 -11  -3    5.40    2.60
   1  11  -3    4.70    2.80
   1 -11  -3    4.30    2.60
  -1 -11   3    2.80    2.60
  -1  11  -3    2.70    2.60
  -2 -11  -3  119.39    7.90
   2  11  -3  110.69    7.70
   2 -11   3  109.29    7.30
  -2 -11   3  117.79    7.50
   2 -11  -3  127.19    7.60
   3  11  -3   65.49    6.40
  -3 -11  -3   63.99    6.30
   3 -11   3   78.89    6.60
  -3 -11   3   88.19    7.30
   3 -11  -3   77.99    6.70
  -4 -11  -3  222.08   10.90
   4 -11   3  219.48   10.10
   4  11  -3  204.38   10.70
   4 -11  -3  223.38   10.30
  -4 -11   3  211.58   10.60
  -5 -11  -3    3.00    2.70
   5  11  -3    1.60    2.80
   5 -11  -3    0.80    2.40
  -5 -11   3    4.30    2.90
  -6 -11  -3   77.89    7.00
   6  11  -3   65.79    6.70
  -6 -11   3   75.09    7.00
  -7 -11  -3    7.30    3.10
   7  11  -3    8.90    3.60
  -7 -11   3    4.90    3.00
   8  11  -3   52.49    6.40
  -8 -11  -3   53.29    6.00
  -8 -11   3   49.40    6.00
  -9 -11  -3   17.90    4.10
   9  11  -3   20.20    4.40
  -9 -11   3   33.20    5.20
  10  11  -3   82.19    7.80
 -10 -11  -3   98.69    7.30
 -10 -11   3  101.59    8.40
 -11 -11  -3    0.50    2.90
  11  11  -3    5.60    3.50
 -11 -11   3    4.90    3.30
 -12 -11  -3   -1.10    2.50
  12  11  -3   -0.20    2.90
 -12 -11   3    3.20    3.30
   0 -12  -3    1.30    2.70
   0 -12   3   -0.80    2.30
   0  12  -3   -0.40    2.80
  -1 -12  -3    7.80    3.50
   1 -12   3    6.40    3.30
   1  12  -3    6.20    3.20
   1 -12  -3    2.70    2.60
  -1 -12   3    2.80    2.80
  -2 -12  -3   16.40    3.90
   2  12  -3   21.40    4.40
   2 -12   3   11.40    3.40
   2 -12  -3   21.60    4.30
  -2 -12   3   16.40    3.90
   3  12  -3   51.79    6.10
  -3 -12  -3   50.19    6.00
   3 -12   3   47.30    5.40
  -3 -12   3   39.30    5.70
   3 -12  -3   41.30    5.30
   4  12  -3    1.50    3.20
   4 -12   3   -1.90    2.60
  -4 -12  -3    3.20    3.20
  -4 -12   3    6.90    3.50
   4 -12  -3    2.80    2.60
   5  12  -3   66.19    6.80
  -5 -12  -3   70.09    7.30
  -5 -12   3   78.79    7.50
  -6 -12  -3   16.30    4.20
   6  12  -3   13.20    3.90
  -6 -12   3   13.40    4.10
   7  12  -3    3.00    3.00
  -7 -12  -3    1.80    3.30
  -7 -12   3   -1.70    3.20
  -8 -12  -3    0.20    3.10
   8  12  -3    9.20    4.10
  -8 -12   3    8.60    3.90
  -9 -12  -3   82.09    7.70
   9  12  -3   71.79    7.50
  -9 -12   3   80.69    8.10
 -10 -12  -3   65.19    6.80
  10  12  -3   53.19    6.60
 -10 -12   3   64.89    7.40
  11  12  -3   16.90    4.50
 -11 -12  -3   17.80    4.40
 -11 -12   3   20.40    4.90
   0 -13   3   10.40    3.60
   0 -13  -3   13.10    4.10
   1 -13   3   11.30    3.60
  -1 -13  -3    5.20    3.40
   1  13  -3    3.30    3.30
   1 -13  -3    8.50    3.50
  -1 -13   3    6.50    3.40
   2 -13   3    9.10    3.40
   2  13  -3   10.90    3.80
  -2 -13  -3    5.30    3.60
   2 -13  -3   11.10    3.90
  -2 -13   3    5.20    3.50
   3 -13   3   10.90    3.80
   3  13  -3   15.70    4.20
  -3 -13  -3   14.00    4.30
   3 -13  -3   16.20    4.20
  -3 -13   3   10.40    4.00
  -4 -13  -3   20.90    5.10
   4  13  -3   21.60    5.00
  -4 -13   3   17.70    4.90
   4 -13  -3   20.60    4.30
   5  13  -3   -0.50    3.30
  -5 -13  -3    5.50    3.90
  -5 -13   3   -1.10    3.60
  -6 -13  -3   46.30    6.70
   6  13  -3   46.50    6.50
  -6 -13   3   64.19    7.50
   7  13  -3   97.29    9.00
  -7 -13  -3  120.29    9.20
  -7 -13   3  123.69    9.50
   8  13  -3   14.10    4.50
  -8 -13  -3   10.30    4.20
  -8 -13   3   13.90    4.80
   9  13  -3   40.50    6.30
  -9 -13  -3   25.30    4.80
  -9 -13   3   31.20    5.80
 -10 -13  -3   19.40    4.80
 -10 -13   3    9.30    4.10
   0 -14   3    2.00    3.20
   0 -14  -3    0.30    3.30
  -1 -14  -3   -0.10    3.30
   1 -14   3    4.20    3.70
  -1 -14   3    1.20    3.60
   1 -14  -3    7.00    3.80
  -2 -14  -3    5.20    3.90
   2 -14   3   12.70    4.00
   2 -14  -3   14.10    4.30
  -2 -14   3   16.00    4.60
  -3 -14  -3   25.90    5.40
  -3 -14   3   37.20    6.30
   3 -14  -3   41.30    6.00
   4  14  -3   13.00    4.60
  -4 -14  -3   11.00    4.70
  -4 -14   3    2.90    3.70
  -5 -14  -3   51.09    7.00
   5  14  -3   52.59    7.20
  -5 -14   3   40.50    6.50
   6  14  -3   33.30    6.40
  -6 -14  -3   22.70    5.50
  -6 -14   3   35.00    6.20
   7  14  -3    6.80    4.50
  -7 -14  -3   11.60    4.50
  -7 -14   3   14.30    4.90
  -8 -14  -3   42.60    6.40
  -8 -14   3   39.00    6.60
   0 -15  -3  110.19   10.00
   0 -15   3  104.19    9.70
   1 -15   3  101.89    9.50
  -1 -15  -3   84.19    8.60
   1 -15  -3   95.89    9.40
  -1 -15   3   94.29    9.40
   2 -15   3    2.70    3.80
  -2 -15  -3    4.50    4.10
  -2 -15   3   14.40    4.90
   2 -15  -3   10.40    4.20
  -3 -15  -3   65.99    8.10
  -3 -15   3   65.09    7.90
  -4 -15  -3   16.60    5.10
  -4 -15   3   17.70    5.10
  -5 -15  -3   -2.70    3.50
  -5 -15   3   14.20    4.90
  -6 -15  -3    3.20    4.40
  -6 -15   3    3.40    4.20
  -7 -15  -3    3.10    4.00
  -7 -15   3   -2.10    4.20
   0 -16   3   -3.70    3.80
   0 -16  -3   -0.50    3.90
  -1 -16  -3   50.19    7.80
   1 -16   3   35.80    6.70
  -1 -16   3   39.40    6.90
   1 -16  -3   54.59    7.60
  -2 -16  -3    5.90    4.30
  -2 -16   3    1.10    4.10
   2 -16  -3    3.70    4.00
  -3 -16  -3   58.79    7.90
  -3 -16   3   54.79    7.80
  -4 -16  -3   22.10    5.70
  -4 -16   3    6.30    5.30
  -5 -16  -3    4.80    4.40
  -5 -16   3    4.50    5.00
   0 -17   3   10.00    5.10
   0 -17  -3    2.60    4.50
  -1 -17  -3   14.50    5.40
   1 -17  -3   17.60    5.30
  -1 -17   3   11.40    5.60
  -2 -17  -3   -0.30    4.50
  -2 -17   3    0.20    4.90
  -3 -17   3    7.50    5.40
   0   0  -4 5975.10  152.58
   1   0  -4    1.90    1.00
  -1   0  -4   -0.40    0.90
   2   0  -4 6626.74  172.48
  -2   0  -4 6526.05  169.68
  -2   0   4 7060.39  172.58
  -2   0  -4 6957.70  195.98
  -2   0  -4 6584.14  172.08
   3   0  -4   -1.20    0.70
  -3   0   4    1.20    0.90
  -3   0  -4    0.50    0.40
  -3   0  -4   -0.40    1.00
  -4   0  -4  418.76   11.70
  -4   0   4  428.16   12.50
  -4   0   4  425.06   14.80
   4   0   4  431.16   11.40
   4   0  -4  436.46   12.40
  -4   0  -4  434.16   14.90
   5   0  -4    0.10    0.80
  -5   0   4    0.40    0.80
  -5   0   4    1.00    1.50
  -5   0  -4   -0.80    0.50
  -5   0  -4    0.50    1.70
  -6   0   4    3.70    2.00
  -6   0  -4    4.10    0.50
  -6   0   4    5.50    1.30
  -6   0  -4    0.70    1.80
  -7   0   4   -1.70    1.70
  -7   0  -4   -1.10    1.70
  -7   0   4    1.70    1.00
   7   0  -4   -0.20    0.90
  -7   0   4    0.20    0.80
  -8   0   4  514.35   14.60
  -8   0  -4  452.55   18.80
  -8   0   4  489.35   19.10
   8   0  -4  502.15   14.40
   9   0  -4   -0.10    1.20
  -9   0   4   -0.30    1.00
  -9   0  -4   -0.80    2.90
  -9   0   4   -1.10    2.70
 -10   0  -4  169.68   10.60
 -10   0   4  180.88    6.50
 -10   0   4  180.08   10.90
  10   0  -4  171.38    6.50
 -11   0   4   -0.40    3.00
 -11   0   4    0.00    0.90
 -11   0  -4   -1.40    3.10
  11   0  -4   -0.10    1.20
 -12   0   4   96.89    9.80
 -12   0  -4   84.29    9.10
 -13   0   4    3.50    3.90
 -14   0   4   14.90    6.10
 -15   0   4   -6.10    4.60
   0   1  -4   -0.60    0.90
   0  -1  -4    0.20    0.90
   0  -1   4    0.70    0.80
   0   1  -4   -0.30    0.80
  -1  -1  -4 1155.08   32.10
   1   1  -4 1215.28   31.90
   1  -1   4 1216.48   31.60
   1   1  -4 1215.68   32.30
   1  -1   4 1209.68   32.00
  -1   1  -4 1306.67   35.80
  -1   1  -4 1214.78   31.60
  -1   1  -4 1229.28   32.10
   1  -1  -4 1179.58   32.20
  -1  -1   4 1243.88   35.70
  -2  -1  -4 2022.80   54.69
  -2   1   4 2124.29   54.99
   2  -1   4 2084.79   54.49
   2  -1   4 2188.88   53.89
   2   1  -4 2038.10   54.29
   2   1  -4 2094.99   55.09
  -2  -1   4 2248.58   55.59
  -2   1  -4 2200.98   62.19
  -2  -1   4 2168.28   62.19
  -2   1  -4 2041.40   54.59
   2  -1  -4 2037.60   54.99
  -2   1  -4 2117.19   53.79
   3  -1   4  256.77    7.30
   3   1  -4  236.18    7.80
  -3   1   4  263.07    8.00
   3  -1   4  260.17    7.30
   3   1  -4  254.97    8.00
  -3  -1  -4  250.47    7.50
  -3   1  -4  249.08    7.40
  -3   1  -4  268.27    9.20
  -3  -1   4  252.17    9.10
  -3  -1   4  257.27    8.10
   3  -1  -4  248.08    7.90
   4   1  -4  230.18    7.70
  -4  -1  -4  236.88    7.10
  -4  -1  -4  239.58    6.60
  -4   1   4  239.38    7.70
   4  -1   4  242.68    6.90
   4  -1   4  239.08    6.70
  -4   1  -4  255.97    9.50
  -4  -1   4  257.27    9.40
   4  -1  -4  233.68    7.60
  -4  -1   4  225.28    7.70
  -4   1  -4  244.68    6.30
  -4  -1   4  249.58    7.80
   5  -1   4  516.45   13.70
  -5  -1  -4  502.45   14.00
   5   1  -4  498.25   14.70
  -5   1   4  509.45   14.80
  -5  -1  -4  496.15   17.90
  -5   1  -4  513.85   18.00
  -5  -1   4  553.14   15.00
  -5  -1   4  558.94   18.10
   5  -1  -4  519.95   14.70
  -5  -1   4  510.75   15.00
  -6  -1  -4   32.80    3.80
  -6   1   4   30.70    3.70
   6   1  -4   35.10    2.50
  -6   1   4   36.20    2.50
  -6  -1  -4   33.80    1.70
  -6   1  -4   29.90    3.70
  -6  -1   4   37.60    4.10
  -6  -1   4   35.90    2.60
  -6  -1   4   35.10    2.50
   6  -1  -4   36.80    2.30
  -7   1   4   89.39    3.80
  -7  -1  -4   83.69    6.00
  -7  -1  -4   86.39    2.80
  -7   1   4   80.89    5.90
   7   1  -4   78.09    3.90
  -7  -1   4   79.59    3.90
  -7  -1   4   86.69    4.00
   7  -1  -4   80.49    3.50
  -7   1  -4   84.99    6.00
  -7  -1   4   84.89    6.00
  -8  -1  -4  116.49    7.60
   8   1  -4  125.59    5.00
  -8   1   4  118.99    7.90
  -8  -1   4   98.89    7.20
  -8   1  -4  108.19    7.40
  -8  -1   4  118.29    5.00
  -9  -1  -4  167.78   10.00
   9   1  -4  162.38    6.30
  -9   1   4  161.88   10.00
  -9   1   4  166.48    6.20
  -9  -1   4  171.48    6.30
   9  -1  -4  153.88    6.10
  -9  -1   4  157.08    9.70
  -9   1  -4  162.58    9.80
  10   1  -4  266.67    9.00
 -10   1   4  268.27   13.70
 -10  -1  -4  266.27   13.60
 -10   1   4  283.27    8.90
 -10  -1   4  251.37   13.40
 -10  -1   4  279.57    9.00
 -10   1  -4  252.97   13.40
  10  -1  -4  264.27    8.80
 -11   1   4   40.90    2.80
 -11   1   4   36.00    6.00
  11   1  -4   41.10    3.10
 -11  -1   4   49.10    3.00
 -11   1  -4   40.10    6.70
 -11  -1   4   39.90    6.20
  11  -1  -4   45.40    3.00
 -12   1   4   37.70    6.50
 -12   1  -4   45.70    7.00
 -12  -1   4   34.00    6.30
 -13   1   4    3.90    4.20
 -13  -1   4    0.10    3.60
 -13   1  -4    4.60    4.50
 -14   1   4   17.90    6.30
 -14   1  -4   22.20    6.40
 -15   1   4    7.00    5.50
   0   2  -4  240.38    7.40
   0  -2  -4  233.18    7.60
   0  -2   4  239.78    7.50
   1  -2   4  271.77    7.70
  -1  -2  -4  238.78    7.60
   1  -2   4  240.98    7.60
   1   2  -4  247.48    7.70
  -1  -2   4  236.38    7.70
  -1   2  -4  258.97    7.60
   1  -2  -4  226.08    7.70
  -1   2  -4  251.97    7.50
   2  -2   4   15.90    1.40
  -2  -2  -4   13.50    1.60
   2  -2   4   14.50    1.40
   2   2  -4   17.90    1.80
  -2   2  -4   15.70    1.40
  -2   2  -4   19.60    1.60
   2  -2  -4   17.00    1.70
  -2  -2   4   15.10    1.70
  -3  -2  -4  677.93   18.10
   3   2  -4  638.84   18.20
   3  -2   4  656.23   17.70
   3  -2   4  678.93   17.70
  -3   2  -4  619.34   17.40
   3  -2  -4  652.73   18.30
  -3  -2   4  652.23   18.50
  -3   2  -4  683.43   17.90
   4  -2   4  492.25   13.50
   4  -2   4  504.05   13.60
  -4   2   4  510.45   14.40
   4   2  -4  487.35   14.40
  -4  -2  -4  502.55   14.00
  -4   2  -4  505.85   13.20
  -4  -2   4  488.95   14.50
  -4   2  -4  507.85   13.80
   4  -2  -4  480.05   14.30
  -4  -2   4  505.15   16.80
  -5  -2  -4  203.18    6.50
   5   2  -4  200.88    7.10
  -5   2   4  197.98    6.90
   5  -2   4  202.58    5.70
   5  -2   4  207.68    6.10
   5  -2  -4  194.48    6.80
  -5  -2   4  206.38    7.20
  -5   2  -4  212.08    8.90
  -5  -2   4  199.68    7.10
  -5  -2   4  223.68    8.90
  -6   2   4  167.78    6.00
   6  -2   4  162.08    5.00
  -6  -2  -4  161.78    5.40
   6   2  -4  168.78    6.20
   6  -2  -4  165.38    5.80
  -6  -2   4  163.78    8.00
  -6  -2   4  161.48    6.20
  -6   2  -4  162.08    8.00
  -6  -2   4  173.68    6.20
  -7   2   4  356.06   10.80
  -7  -2  -4  337.17    9.90
   7  -2   4  356.76    9.50
   7   2  -4  351.26   10.90
  -7  -2   4  342.67   14.10
  -7   2  -4  337.97   14.10
   7  -2  -4  337.37   10.40
  -7  -2   4  336.37   11.00
  -7  -2   4  358.06   11.00
  -8  -2  -4  171.48    5.30
   8   2  -4  172.48    6.50
  -8   2   4  161.68    9.40
  -8   2  -4  165.48    9.30
  -8  -2   4  179.18    9.40
  -8  -2   4  169.48    6.60
  -9   2   4  121.49    8.70
   9   2  -4  140.39    5.70
  -9  -2   4  135.69    5.60
  -9   2  -4  128.59    8.80
  -9  -2   4  139.09    9.00
 -10   2   4    9.40    3.70
  10   2  -4    4.70    1.60
 -10  -2   4    6.70    1.60
 -10   2  -4    7.10    3.40
 -10  -2   4    7.50    3.70
  11   2  -4   49.50    3.50
 -11   2   4   47.70    3.00
 -11   2   4   53.09    7.00
 -11  -2   4   40.10    6.50
  11  -2  -4   51.89    3.30
 -11   2  -4   44.60    6.60
 -11  -2   4   52.49    3.30
 -12   2   4    5.60    4.20
  12   2  -4    3.80    1.60
 -12   2  -4    6.60    4.30
 -13   2   4   12.60    5.10
 -13   2  -4   14.00    5.20
 -14   2   4    6.20    4.90
 -14   2  -4    9.20    5.30
 -15   2   4   18.10    7.10
 -15   2  -4   15.90    6.20
   0  -3  -4    0.60    1.00
   0   3  -4   -0.10    0.90
   0  -3   4    0.30    0.90
  -1  -3  -4  187.68    6.40
   1  -3   4  182.18    6.20
   1   3  -4  189.58    6.40
   1  -3  -4  181.88    6.40
  -1   3  -4  179.28    6.10
  -1  -3   4  179.08    6.40
   2   3  -4  162.78    5.90
   2  -3   4  161.48    5.60
  -2  -3  -4  149.99    5.70
  -2   3  -4  163.08    5.50
  -2   3  -4  168.08    5.70
  -2  -3   4  157.08    5.90
   2  -3  -4  167.48    5.90
   3  -3   4  275.87    8.30
  -3  -3  -4  270.17    8.60
   3  -3   4  271.97    8.20
   3   3  -4  280.87    8.90
  -3   3  -4  260.87    8.30
   3  -3  -4  266.07    8.70
  -3  -3   4  269.77    8.90
  -3   3  -4  269.17    8.10
   4  -3   4  394.96   11.20
   4  -3   4  384.06   11.10
  -4  -3  -4  370.76   11.60
   4   3  -4  403.96   12.00
  -4  -3   4  394.86   12.10
  -4   3  -4  383.76   11.30
   4  -3  -4  400.86   11.80
  -5  -3  -4   97.29    4.10
   5   3  -4   94.39    4.50
   5  -3   4   97.49    3.70
  -5   3   4   95.99    4.30
   5  -3   4  101.49    3.50
  -5  -3   4   95.79    4.50
  -5   3  -4  102.19    3.80
   5  -3  -4   97.39    4.20
   6  -3   4   39.80    1.60
  -6   3   4   35.70    2.60
   6  -3   4   41.60    2.10
  -6  -3  -4   38.40    2.40
   6   3  -4   40.40    3.00
   6  -3  -4   36.60    2.60
  -6  -3   4   34.30    3.00
  -7   3   4   82.39    4.00
   7  -3   4   76.09    3.10
  -7  -3  -4   79.99    3.50
   7   3  -4   81.09    4.20
  -7  -3   4   71.09    4.10
  -7   3  -4   71.69    5.70
   7  -3  -4   76.19    3.60
  -7  -3   4   75.09    4.30
  -7   3  -4   76.09    3.00
  -8  -3  -4  141.99    5.10
   8   3  -4  140.69    6.00
  -8   3  -4  138.29    8.50
  -8  -3   4  143.79    6.00
   9   3  -4   39.60    3.40
  -9   3   4   36.60    5.40
  -9  -3  -4   36.70    2.30
  -9  -3   4   43.50    3.30
  -9   3  -4   34.80    5.20
 -10  -3  -4   28.10    1.70
  10   3  -4   34.40    3.30
 -10   3   4   24.20    5.10
 -10   3  -4   18.80    4.40
 -10  -3   4   27.90    2.90
 -11   3   4    9.70    4.20
  11   3  -4    3.60    1.70
 -11  -3   4    1.80    1.40
 -11   3  -4    4.50    4.00
  12   3  -4   68.29    4.30
 -12   3   4   75.89    9.10
 -12  -3   4   74.99    4.20
 -12   3  -4   68.99    8.50
 -13   3   4   23.20    6.10
 -13   3  -4   28.80    6.40
 -14   3   4   13.90    6.00
 -14   3  -4    7.20    5.10
 -15   3   4   10.70    5.80
 -15   3  -4   24.90    7.20
   0   4  -4  393.16   11.80
   0  -4   4  389.76   12.00
   0  -4  -4  382.96   12.00
   1  -4   4 1157.08   31.00
  -1  -4  -4 1144.39   31.20
   1   4  -4 1158.58   30.80
   1  -4  -4 1137.89   31.20
  -1   4  -4 1143.99   30.60
  -1  -4   4 1104.19   31.10
  -2  -4  -4  951.80   26.00
   2  -4   4  942.71   25.70
   2   4  -4  900.41   25.70
   2  -4  -4  950.00   26.10
  -2  -4   4  947.51   26.10
  -2   4  -4  930.71   25.30
  -3  -4  -4  379.56   11.80
   3  -4   4  387.66   11.50
   3   4  -4  380.96   12.00
  -3   4  -4  391.16   11.30
   3  -4  -4  376.76   11.90
  -3  -4   4  375.66   12.00
  -4  -4  -4   10.90    1.70
   4  -4   4   11.70    1.50
   4   4  -4   10.60    1.80
   4  -4   4   13.00    1.60
  -4  -4   4   11.80    1.90
   4  -4  -4   10.50    1.60
  -4   4  -4   11.70    1.50
  -4   4  -4   10.60    1.50
   5   4  -4   53.39    3.50
   5  -4   4   49.60    2.60
  -5  -4  -4   48.70    3.10
   5  -4   4   50.39    2.70
   5  -4  -4   51.29    3.10
  -5  -4   4   56.39    3.50
  -5   4  -4   50.19    2.80
   6   4  -4  150.28    6.20
   6  -4   4  141.99    4.80
   6  -4   4  140.59    5.10
  -6  -4  -4  133.39    5.50
  -6  -4   4  141.19    6.10
  -6   4  -4  140.39    5.20
   6  -4  -4  148.29    5.70
   7   4  -4  863.11   24.30
  -7  -4  -4  887.81   23.80
   7  -4  -4  829.52   23.70
  -7  -4   4  823.02   24.40
  -8  -4  -4  171.38    6.40
   8   4  -4  164.48    7.10
  -8  -4   4  172.28    7.20
  -8   4  -4  194.68   10.30
   9   4  -4   90.89    4.90
  -9  -4  -4   88.89    4.10
  -9   4  -4   87.99    7.30
  -9  -4   4   91.19    5.00
 -10   4   4   57.69    7.10
 -10  -4  -4   72.39    3.40
  10   4  -4   67.69    4.50
 -10   4  -4   63.19    7.30
 -10  -4   4   73.49    4.40
 -11   4   4   36.30    6.30
  11   4  -4   41.90    3.90
 -11  -4   4   41.10    3.60
 -11   4  -4   35.80    6.00
 -12   4   4   35.80    6.90
  12   4  -4   37.20    3.80
 -12   4  -4   33.60    7.00
 -12  -4   4   41.20    3.60
 -13   4   4   50.29    8.10
 -13   4  -4   49.60    8.10
 -14   4   4   20.40    6.40
 -14   4  -4   36.50    7.70
 -15   4   4   10.40    5.70
 -15   4  -4    0.20    4.50
   0  -5   4    0.20    1.10
   0   5  -4    1.10    1.40
   0  -5  -4   -0.70    1.20
  -1  -5  -4  917.51   26.30
   1   5  -4  934.51   26.00
   1  -5   4  932.31   26.10
  -1  -5   4  949.40   26.40
  -1   5  -4  945.91   25.80
   1  -5  -4  920.41   26.30
   2   5  -4  197.68    7.50
   2  -5   4  193.78    7.20
  -2  -5  -4  200.68    7.50
  -2   5  -4  186.38    7.00
   2  -5  -4  204.48    7.50
  -2  -5   4  198.78    7.60
  -3  -5  -4  211.18    7.80
   3  -5   4  210.38    7.40
   3   5  -4  192.58    7.70
   3  -5  -4  204.18    7.70
  -3  -5   4  212.38    8.00
  -3   5  -4  214.98    7.30
  -4  -5  -4  131.79    5.70
   4  -5   4  128.69    5.10
   4   5  -4  118.29    5.60
   4  -5  -4  111.89    5.30
  -4   5  -4  127.79    5.00
  -4  -5   4  127.39    5.80
  -5  -5  -4   76.69    4.20
   5  -5   4   74.19    3.60
   5   5  -4   72.39    4.30
  -5   5  -4   74.69    3.80
  -5  -5   4   69.69    4.40
   5  -5  -4   73.99    4.00
   6  -5   4  141.49    5.50
   6  -5   4  133.69    5.10
   6   5  -4  135.59    6.30
  -6  -5  -4  132.39    6.00
  -6   5  -4  154.28    5.60
   6  -5  -4  146.49    5.90
  -6  -5   4  137.19    6.40
  -7  -5  -4  530.65   16.10
   7   5  -4  523.55   16.60
  -7  -5   4  526.25   16.70
   7  -5  -4  545.95   16.00
   8   5  -4  127.59    6.20
  -8  -5  -4  121.29    5.50
  -8  -5   4  127.99    6.30
  -9  -5  -4   28.70    2.80
   9   5  -4   33.80    3.60
  -9   5  -4   26.70    4.90
  -9  -5   4   29.80    3.40
 -10  -5  -4   28.40    2.70
  10   5  -4   30.80    3.50
 -10   5  -4   32.30    5.70
 -10  -5   4   30.00    3.40
 -11  -5  -4    6.70    1.60
  11   5  -4    3.20    2.00
 -11   5   4    2.90    3.70
 -11  -5   4    3.10    2.00
 -11   5  -4    6.80    4.00
 -12   5   4   23.60    6.00
  12   5  -4   19.60    3.10
 -12  -5   4   21.40    2.90
 -12   5  -4   15.00    5.70
 -13   5   4   78.29    9.80
 -13   5  -4   79.69    9.80
 -14   5   4   -0.60    4.70
 -14   5  -4    1.80    4.70
 -15   5   4   26.80    7.70
 -15   5  -4   14.80    6.50
   0   6  -4   21.20    2.60
   0  -6  -4   25.70    2.90
   0  -6   4   24.60    2.70
   1  -6   4  152.18    6.40
  -1  -6  -4  154.38    6.70
   1   6  -4  148.59    6.50
  -1   6  -4  150.08    6.30
  -1  -6   4  144.29    6.50
   1  -6  -4  152.68    6.60
  -2  -6  -4  167.68    7.20
   2  -6   4  175.28    7.10
   2   6  -4  182.78    7.40
  -2  -6   4  177.58    7.40
   2  -6  -4  174.08    7.10
  -2   6  -4  178.88    7.00
   3  -6   4   28.60    2.80
   3   6  -4   27.60    3.30
  -3  -6  -4   29.10    3.00
   3  -6  -4   25.40    2.80
  -3  -6   4   28.70    3.20
  -3   6  -4   28.10    2.80
   4   6  -4    7.80    2.10
  -4  -6  -4   10.60    2.10
   4  -6   4    9.10    1.70
  -4   6  -4   11.00    1.80
   4  -6  -4    9.50    2.00
  -4  -6   4    7.10    1.80
  -5  -6  -4   65.29    4.20
   5   6  -4   46.90    4.10
   5  -6   4   56.39    3.40
   5  -6  -4   53.79    3.80
  -5  -6   4   58.19    4.20
   6   6  -4   41.40    4.00
  -6  -6  -4   30.20    3.30
   6  -6   4   36.50    2.80
  -6  -6   4   35.70    3.60
   6  -6  -4   36.80    3.30
   7   6  -4  195.28    8.20
  -7  -6  -4  172.88    7.50
  -7  -6   4  183.78    8.10
  -8  -6  -4  115.99    5.70
   8   6  -4  118.29    6.40
  -8  -6   4  112.89    6.20
   9   6  -4    4.00    2.10
  -9  -6  -4    1.70    1.70
  -9  -6   4    0.70    1.70
 -10  -6  -4    4.10    1.70
  10   6  -4    7.00    2.30
 -10   6  -4    8.10    3.80
 -10  -6   4    3.60    2.20
 -11  -6  -4   31.70    3.10
  11   6  -4   27.60    3.70
 -11   6  -4   21.30    5.40
 -11  -6   4   40.80    4.10
  12   6  -4    7.30    2.40
 -12   6   4    8.10    5.20
 -12   6  -4    8.20    4.60
 -12  -6   4    9.50    2.60
 -13   6   4   14.80    5.90
 -13   6  -4    4.80    5.20
 -14   6   4   27.70    7.50
 -14   6  -4   31.70    7.20
   0   7  -4    0.70    1.60
   0  -7   4   -0.40    1.50
   0  -7  -4   -0.90    1.40
   1   7  -4   -0.10    1.60
  -1  -7  -4    0.60    1.60
   1  -7   4    2.70    1.60
  -1   7  -4    2.00    1.70
   1  -7  -4    1.80    1.60
  -1  -7   4    2.30    1.60
   2  -7   4   31.60    3.30
  -2  -7  -4   23.20    3.10
   2   7  -4   23.20    3.00
  -2   7  -4   23.30    2.90
   2  -7  -4   32.50    3.50
  -2  -7   4   30.40    3.40
   3  -7   4  192.88    7.90
  -3  -7  -4  191.48    8.30
   3   7  -4  200.38    8.40
  -3  -7   4  203.08    8.60
  -3   7  -4  205.28    7.90
   3  -7  -4  208.18    8.30
   4   7  -4   -0.50    1.60
  -4  -7  -4    1.70    1.70
   4  -7   4    1.40    1.50
   4  -7  -4    6.00    1.90
  -4  -7   4   -0.30    1.50
  -4   7  -4    2.60    1.40
  -5  -7  -4  134.99    6.60
   5   7  -4  124.59    6.70
   5  -7   4  124.39    5.80
   5  -7  -4  138.49    6.40
  -5  -7   4  128.69    6.80
   6   7  -4   91.29    5.90
  -6  -7  -4   90.19    5.50
   6  -7  -4   92.89    5.20
  -6  -7   4   95.29    5.90
   7   7  -4   52.09    4.90
  -7  -7  -4   49.20    4.30
  -7  -7   4   48.50    4.60
   8   7  -4   60.59    5.30
  -8  -7  -4   62.29    4.70
  -8  -7   4   56.19    5.00
   9   7  -4    1.30    2.20
  -9  -7  -4    7.10    2.20
  -9  -7   4    4.60    2.30
 -10  -7  -4    4.70    1.90
  10   7  -4    0.90    2.10
 -10  -7   4    4.50    2.40
  11   7  -4   16.60    3.30
 -11  -7  -4   19.70    2.90
 -11   7  -4   13.40    5.20
 -11  -7   4   16.00    3.20
  12   7  -4   39.00    4.70
 -12   7   4   35.60    7.30
 -12  -7   4   40.50    4.30
 -12   7  -4   29.80    6.60
 -13   7   4    7.50    5.50
  13   7  -4    9.50    2.80
 -13   7  -4   11.80    5.50
 -14   7   4    6.00    5.70
 -14   7  -4    5.90    5.60
   0  -8  -4  182.38    8.20
   0  -8   4  193.58    8.40
   0   8  -4  182.48    8.20
  -1  -8  -4  122.69    6.50
   1  -8   4  123.09    6.30
   1   8  -4  115.49    6.30
  -1   8  -4  115.99    6.20
  -1  -8   4  120.39    6.60
   1  -8  -4  108.19    6.10
  -2  -8  -4   29.20    3.60
   2  -8   4   38.70    3.90
   2   8  -4   34.60    3.80
  -2  -8   4   29.40    3.60
   2  -8  -4   33.50    3.70
  -2   8  -4   40.80    3.90
  -3  -8  -4  485.25   16.90
   3  -8   4  520.05   16.60
   3   8  -4  519.35   17.10
  -3  -8   4  516.05   17.20
  -3   8  -4  510.65   16.30
   3  -8  -4  524.85   16.90
   4   8  -4   68.29    5.30
   4  -8   4   73.39    4.80
  -4  -8  -4   79.29    5.40
  -4  -8   4   64.19    5.50
   4  -8  -4   68.49    4.90
  -5  -8  -4  129.29    6.90
   5  -8   4  128.49    6.10
   5   8  -4  117.99    7.00
  -5  -8   4  118.69    6.90
   5  -8  -4  132.79    6.70
   6   8  -4  102.69    6.60
  -6  -8  -4  111.99    6.40
   6  -8  -4  105.19    5.90
  -6  -8   4  108.29    6.70
   7   8  -4   26.70    4.10
  -7  -8  -4   24.90    3.70
  -7  -8   4   18.50    3.40
  -8  -8  -4  268.37   10.70
   8   8  -4  253.67   11.00
  -8  -8   4  260.37   11.10
   9   8  -4   76.09    5.90
  -9  -8  -4   82.59    5.50
  -9  -8   4   72.49    6.10
  10   8  -4   44.60    5.10
 -10  -8  -4   44.60    4.50
 -10  -8   4   52.19    5.20
 -11  -8  -4   11.80    2.70
  11   8  -4    7.50    3.00
 -11  -8   4   12.30    3.20
 -11   8  -4    5.30    4.40
  12   8  -4    5.60    2.80
 -12   8  -4    6.50    5.30
 -12  -8   4    4.40    2.90
  13   8  -4   23.40    3.80
 -13   8   4   22.60    6.70
 -13   8  -4   29.50    7.00
 -13  -8   4   25.80    4.10
   0   9  -4    1.50    2.30
   0  -9  -4   -1.70    1.70
   0  -9   4    0.60    1.80
   1   9  -4   18.40    3.50
  -1  -9  -4   14.90    3.00
   1  -9   4   11.60    2.80
  -1   9  -4   11.20    2.90
   1  -9  -4   14.20    3.00
  -1  -9   4   13.10    3.10
   2  -9   4  118.59    6.70
   2   9  -4  143.79    7.40
  -2  -9  -4  130.99    7.40
  -2  -9   4  125.69    7.10
   2  -9  -4  110.59    6.60
  -2   9  -4  123.49    6.70
  -3  -9  -4   16.60    3.10
   3  -9   4   19.70    3.30
   3   9  -4   15.80    3.50
  -3   9  -4   14.20    3.00
   3  -9  -4   16.60    3.10
  -3  -9   4   14.50    3.00
   4  -9   4   71.79    5.10
  -4  -9  -4   63.99    5.60
   4   9  -4   77.89    6.50
  -4  -9   4   74.89    5.90
   4  -9  -4   72.99    5.40
   5  -9   4   38.10    4.00
   5   9  -4   38.50    4.70
  -5  -9  -4   49.40    5.10
  -5  -9   4   43.60    4.90
   5  -9  -4   43.50    4.60
  -6  -9  -4   90.29    6.20
   6   9  -4   82.39    6.40
  -6  -9   4   97.09    6.60
  -7  -9  -4  196.68    9.50
   7   9  -4  202.98    9.90
  -7  -9   4  209.18    9.90
   8   9  -4   29.80    4.50
  -8  -9  -4   30.30    4.30
  -8  -9   4   21.50    4.00
   9   9  -4    7.60    3.20
  -9  -9  -4    6.00    2.60
  -9  -9   4    7.10    2.90
  10   9  -4   14.60    3.60
 -10  -9  -4   19.50    3.50
 -10  -9   4   17.00    3.80
  11   9  -4   26.40    4.50
 -11  -9  -4   30.10    4.10
 -11  -9   4   34.50    4.50
  12   9  -4   17.50    3.90
 -12  -9  -4   15.10    3.30
 -12   9  -4   16.60    6.20
 -12  -9   4   15.70    3.70
  13   9  -4   24.10    4.40
 -13   9   4   21.60    6.80
 -13  -9   4   35.60    4.60
 -13   9  -4   15.10    6.50
   0 -10  -4  268.77   11.40
   0 -10   4  264.97   11.30
   0  10  -4  237.08   10.70
   1  10  -4   24.30    4.20
  -1 -10  -4   21.70    3.70
   1 -10   4   23.10    3.50
   1 -10  -4   25.70    4.00
  -1 -10   4   26.00    3.90
  -1  10  -4   22.50    3.70
  -2 -10  -4  176.78    9.40
   2  10  -4  188.48    9.50
   2 -10   4  203.28    9.40
  -2  10  -4  186.38    9.00
  -2 -10   4  184.88    9.20
   2 -10  -4  190.08    9.30
   3  10  -4   26.70    4.30
  -3 -10  -4   22.90    3.90
   3 -10   4   22.40    3.50
  -3 -10   4   25.10    4.20
   3 -10  -4   27.10    4.00
   4 -10   4   40.00    4.50
  -4 -10  -4   38.50    4.90
   4  10  -4   29.60    4.50
  -4 -10   4   32.20    4.50
   4 -10  -4   33.60    4.40
  -5 -10  -4   59.09    5.70
   5  10  -4   64.89    6.50
   5 -10  -4   68.59    5.90
  -5 -10   4   53.69    5.60
   6  10  -4   71.99    6.90
  -6 -10  -4   66.79    6.10
  -6 -10   4   75.69    6.60
  -7 -10  -4   14.30    3.40
   7  10  -4    8.90    3.60
  -7 -10   4   12.80    3.40
   8  10  -4   68.49    6.80
  -8 -10  -4   59.29    6.00
  -8 -10   4   56.79    6.10
   9  10  -4   52.09    6.00
  -9 -10  -4   48.40    5.30
  -9 -10   4   45.20    5.50
 -10 -10  -4   51.59    5.40
  10  10  -4   51.29    6.00
 -10 -10   4   63.79    6.50
 -11 -10  -4    0.50    2.50
  11  10  -4    8.10    3.60
 -11 -10   4    3.50    3.10
 -12 -10  -4   32.00    4.50
  12  10  -4   28.70    4.90
 -12  10  -4   27.70    7.50
 -12 -10   4   42.00    5.40
   0  11  -4    2.90    2.70
   0 -11   4    2.00    2.40
   0 -11  -4   -0.70    2.20
  -1 -11  -4    3.00    2.80
   1 -11   4    4.40    2.60
   1  11  -4    4.90    3.00
  -1 -11   4   -0.30    2.40
  -1  11  -4   -1.00    2.40
   1 -11  -4    5.80    2.80
  -2 -11  -4   61.79    6.20
   2 -11   4   51.49    5.40
   2  11  -4   35.80    5.00
  -2 -11   4   45.10    5.50
   2 -11  -4   41.50    5.10
  -2  11  -4   40.20    4.90
   3  11  -4   23.10    4.50
  -3 -11  -4    9.80    3.40
   3 -11   4   19.00    3.70
   3 -11  -4   16.20    3.50
  -3 -11   4   15.70    3.70
   4 -11   4   46.20    5.00
  -4 -11  -4   49.80    5.90
   4  11  -4   40.50    5.40
  -4 -11   4   47.20    5.80
   4 -11  -4   40.40    5.20
   5  11  -4   11.30    3.80
  -5 -11  -4    1.00    2.90
  -5 -11   4    3.50    3.00
   5 -11  -4    4.30    2.60
  -6 -11  -4   24.30    4.30
   6  11  -4   23.00    4.60
  -6 -11   4   18.40    4.20
  -7 -11  -4    8.90    3.40
   7  11  -4   13.70    4.20
  -7 -11   4   17.80    4.20
   8  11  -4    6.30    3.30
  -8 -11  -4    9.80    3.50
  -8 -11   4    5.90    3.30
  -9 -11  -4   38.80    5.30
   9  11  -4   27.50    5.10
  -9 -11   4   46.50    5.90
  10  11  -4   34.90    5.40
 -10 -11  -4   33.90    5.20
 -10 -11   4   32.10    5.30
 -11 -11  -4   12.20    3.40
  11  11  -4   10.20    3.70
 -11 -11   4    5.10    3.50
  12  11  -4    4.10    3.50
 -12 -11  -4    3.40    3.20
 -12 -11   4    5.80    3.50
 -12  11  -4    7.30    5.40
   0 -12   4   81.39    7.40
   0  12  -4   60.29    6.50
   0 -12  -4   69.39    6.90
  -1 -12  -4    8.10    3.60
   1 -12   4    4.90    3.20
   1  12  -4    3.80    3.20
  -1  12  -4    0.10    2.50
   1 -12  -4    1.50    2.60
  -1 -12   4    7.90    3.40
   2 -12   4   85.79    6.70
  -2 -12  -4   99.59    7.80
   2  12  -4   82.59    7.50
  -2 -12   4  100.19    7.70
   2 -12  -4   97.59    7.50
   3  12  -4   25.10    4.60
   3 -12   4   20.70    3.80
  -3 -12  -4   25.20    4.70
   3 -12  -4   27.10    4.60
  -3 -12   4   20.80    4.20
   4  12  -4   30.90    5.50
  -4 -12  -4   29.40    5.00
  -4 -12   4   29.50    5.00
   4 -12  -4   24.80    4.50
   5  12  -4   -2.70    2.60
  -5 -12  -4    5.30    3.10
  -5 -12   4    3.00    3.10
   6  12  -4   30.70    5.30
  -6 -12  -4   43.00    5.80
  -6 -12   4   35.20    5.40
   7  12  -4    3.50    3.40
  -7 -12  -4    1.30    3.00
  -7 -12   4    8.30    3.70
   8  12  -4   24.60    5.10
  -8 -12  -4   19.20    4.50
  -8 -12   4   26.50    5.10
  -9 -12  -4   12.70    3.90
   9  12  -4   16.80    4.40
  -9 -12   4   13.60    4.50
  10  12  -4    7.80    3.90
 -10 -12  -4    5.50    3.50
 -10 -12   4    7.10    3.90
  11  12  -4    0.00    3.10
 -11 -12  -4   -3.00    2.80
 -11 -12   4    1.30    3.60
   0 -13   4   -2.60    2.60
   0  13  -4    1.20    2.80
   0 -13  -4    1.60    3.20
   1  13  -4    1.60    3.40
   1 -13   4   -1.70    2.60
  -1 -13  -4    2.70    3.20
   1 -13  -4   -0.70    2.70
  -1 -13   4   -0.40    3.00
   2 -13   4  110.89    8.00
  -2 -13  -4   97.09    8.60
   2  13  -4  113.19    8.80
  -2 -13   4  108.39    9.30
   2 -13  -4  111.99    8.10
  -3 -13  -4   83.59    8.10
   3 -13   4   96.19    8.10
   3  13  -4   85.19    8.30
  -3 -13   4   84.79    8.20
   3 -13  -4   75.89    7.30
  -4 -13  -4  112.59    9.40
   4  13  -4   86.19    8.20
   4 -13  -4  107.29    8.90
  -4 -13   4   88.39    8.70
   5  13  -4    2.40    3.40
  -5 -13  -4    4.10    3.80
  -5 -13   4    4.10    3.80
   6  13  -4   22.00    5.00
  -6 -13  -4   25.80    5.40
  -6 -13   4   17.30    4.90
  -7 -13  -4   22.30    4.80
   7  13  -4   11.80    4.30
  -7 -13   4   13.70    4.80
   8  13  -4   95.69    9.40
  -8 -13  -4   98.39    8.60
  -8 -13   4   95.39    9.20
   9  13  -4   10.00    4.10
  -9 -13  -4    9.80    3.90
  -9 -13   4    7.30    4.10
 -10 -13  -4   17.50    4.60
  10  13  -4   16.90    4.90
 -10 -13   4    7.30    4.20
   0 -14  -4   24.30    5.20
   0 -14   4   21.90    5.00
   1 -14   4   15.80    4.30
  -1 -14  -4   14.50    4.60
   1 -14  -4   12.40    4.00
  -1 -14   4   14.70    4.30
   2  14  -4   59.89    7.10
   2 -14   4   60.49    6.80
  -2 -14  -4   63.59    7.50
   2 -14  -4   61.19    7.00
  -2 -14   4   57.59    7.10
  -3 -14  -4   14.40    4.40
   3  14  -4   10.40    4.40
  -3 -14   4    5.60    3.70
   3 -14  -4   13.20    4.40
   4  14  -4   16.50    5.10
  -4 -14  -4   18.30    4.60
  -4 -14   4   25.40    5.60
   5  14  -4    3.60    4.10
  -5 -14  -4   13.50    4.50
  -5 -14   4    1.90    3.90
  -6 -14  -4   27.40    5.30
   6  14  -4   22.60    5.40
  -6 -14   4   15.40    5.20
  -7 -14  -4   42.80    6.20
   7  14  -4   30.40    6.00
  -7 -14   4   37.20    6.60
  -8 -14  -4   19.90    5.20
   8  14  -4   24.70    5.70
  -8 -14   4   13.20    5.20
   0 -15   4   -0.60    3.50
   0 -15  -4    4.80    4.20
  -1 -15  -4   27.30    5.90
   1 -15   4   21.30    5.10
  -1 -15   4   24.00    5.60
   1 -15  -4   22.80    5.60
  -2 -15  -4   21.50    5.60
   2 -15   4   30.70    5.80
  -2 -15   4   20.90    5.50
   2 -15  -4   17.80    5.00
  -3 -15  -4   34.40    6.30
  -3 -15   4   27.20    6.10
  -4 -15  -4    5.90    4.00
  -4 -15   4    8.90    4.30
  -5 -15  -4   10.00    4.60
  -5 -15   4   15.80    5.10
  -6 -15  -4   12.60    4.90
  -6 -15   4    9.90    5.00
  -7 -15  -4   10.50    5.10
  -7 -15   4    7.20    5.00
   0 -16  -4   68.49    8.30
   0 -16   4   55.59    7.80
   1 -16   4   83.19    9.20
  -1 -16  -4   85.29    9.10
   1 -16  -4   79.39    9.00
  -1 -16   4   75.49    8.80
  -2 -16  -4   27.10    6.60
  -2 -16   4   18.90    5.50
   2 -16  -4   31.20    6.10
  -3 -16  -4   65.79    8.80
  -3 -16   4   52.39    7.60
  -4 -16  -4    4.30    4.90
  -4 -16   4   20.10    5.90
  -5 -16  -4   -0.80    4.50
  -5 -16   4    0.10    4.30
   0 -17  -4    3.70    4.80
   0 -17   4   -3.70    4.50
  -1 -17  -4   28.20    6.50
  -1 -17   4   26.30    6.40
   1 -17  -4   28.90    6.60
  -2 -17  -4   12.40    4.90
  -2 -17   4    9.70    5.70
   0   0  -5   -2.80    1.00
   1   0  -5    0.80    0.90
  -1   0  -5   -0.20    0.90
  -2   0  -5  284.97    8.50
  -2   0  -5  298.97    8.80
   2   0  -5  302.07    9.20
  -3   0  -5   -0.80    1.30
  -3   0  -5   -4.30    0.60
   3   0  -5   -3.20    1.00
  -3   0  -5   -4.30    0.80
  -4   0  -5  532.95   14.60
  -4   0   5  537.55   17.90
  -4   0  -5  533.85   14.00
  -4   0  -5  541.45   17.80
   4   0   5  536.65   14.40
   4   0  -5  514.45   15.30
  -5   0  -5    0.30    0.60
  -5   0  -5    0.80    1.60
  -5   0   5   -1.30    0.80
  -5   0   5    0.20    1.40
   5   0   5    1.20    0.40
   5   0  -5    1.40    1.00
  -6   0  -5   17.00    3.00
   6   0  -5   19.10    1.90
  -6   0   5   16.60    1.90
  -6   0   5   20.40    3.10
  -6   0  -5   15.90    1.20
  -7   0   5   -0.40    0.90
  -7   0   5   -1.80    1.70
   7   0  -5    0.10    1.00
  -7   0  -5   -0.20    2.00
  -8   0   5  210.98   10.60
  -8   0   5  212.98    7.70
   8   0  -5  213.98    7.60
  -8   0  -5  197.28   10.40
   9   0  -5    1.50    1.30
  -9   0  -5    6.30    3.70
  -9   0   5    1.90    3.10
  -9   0   5    0.20    1.20
  10   0  -5   48.90    3.50
 -10   0   5   50.79    3.40
 -10   0  -5   50.59    6.50
 -10   0   5   48.70    6.30
 -11   0  -5    5.60    3.90
 -11   0   5   -0.10    1.20
 -11   0   5    0.60    3.00
  11   0  -5    0.00    1.30
 -12   0  -5   17.10    5.30
  12   0  -5   29.60    3.00
 -12   0   5   10.60    5.20
 -13   0   5   -2.90    4.00
 -14   0   5   57.99    8.80
 -15   0   5   -3.70    4.10
   0   1  -5  311.67    9.50
   0   1  -5  306.87    9.30
   0  -1  -5  320.67    9.60
   1  -1   5 1064.09   29.00
  -1  -1  -5 1081.59   29.20
   1   1  -5 1108.69   29.40
   1   1  -5 1096.89   29.00
  -1   1  -5 1076.69   28.70
  -1  -1   5 1121.29   32.00
  -1   1  -5 1077.59   29.20
   1  -1  -5 1042.50   29.30
  -1   1  -5 1151.08   32.10
   2  -1   5 1630.64   44.00
  -2  -1  -5 1684.53   44.20
   2   1  -5 1715.93   44.60
   2  -1   5 1687.93   43.50
   2   1  -5 1678.33   44.00
  -2   1  -5 1654.73   44.10
   2  -1  -5 1705.83   44.50
  -2   1  -5 1660.63   43.40
  -2   1  -5 1751.12   49.90
  -2  -1   5 1703.13   49.80
   3  -1   5 2019.00   52.89
   3   1  -5 2016.90   52.99
   3  -1   5 2096.79   52.39
  -3  -1  -5 2047.70   53.09
   3   1  -5 2085.59   53.69
  -3  -1   5 2089.59   60.69
   3  -1  -5 2058.89   53.59
  -3   1  -5 2099.99   60.79
  -3   1  -5 2031.10   53.09
  -3   1  -5 1888.41   51.99
   4  -1   5   21.90    1.40
   4   1  -5   18.40    2.00
  -4  -1  -5   25.50    1.80
   4   1  -5   20.10    2.20
  -4  -1   5   25.80    2.90
   4  -1  -5   23.10    2.30
  -4   1  -5   21.70    1.30
  -4   1  -5   20.80    1.70
  -4   1  -5   22.60    2.60
   5   1  -5    8.20    1.60
  -5  -1  -5    7.80    1.00
  -5   1   5    5.90    1.30
  -5  -1  -5    8.20    0.60
   5  -1   5    7.60    0.70
  -5  -1   5    6.00    1.50
   5  -1  -5    8.70    1.40
  -5   1  -5    9.80    2.20
  -5  -1   5    7.50    2.00
  -6   1   5  380.96   11.50
   6   1  -5  369.56   11.40
  -6   1   5  355.36   14.20
  -6  -1  -5  355.36   14.10
  -6  -1  -5  372.46   10.40
  -6  -1   5  364.36   14.10
  -6  -1   5  386.46   11.60
   6  -1  -5  370.16   11.20
  -6   1  -5  358.96   14.10
  -6  -1   5  373.56   11.70
  -7   1   5  183.78    9.20
  -7  -1  -5  171.58    9.00
  -7   1   5  186.78    6.70
  -7  -1  -5  186.08    5.50
   7   1  -5  183.98    6.80
  -7   1  -5  166.28    9.10
  -7  -1   5  188.38    6.90
  -7  -1   5  186.08    6.80
   7  -1  -5  184.48    6.40
  -7  -1   5  177.68    9.10
   8   1  -5  173.98    6.80
  -8   1   5  188.58    9.90
  -8  -1  -5  168.88    9.70
  -8   1  -5  195.48    9.90
  -8  -1   5  180.28    9.70
  -8  -1   5  186.28    7.00
  -9   1   5  192.78   11.00
   9   1  -5  206.38    7.50
  -9  -1   5  196.58   11.10
  -9  -1   5  195.98    7.50
   9  -1  -5  198.08    7.40
  -9   1  -5  196.08   11.00
  10   1  -5  116.49    5.30
 -10   1   5  105.29    5.00
 -10   1   5  130.09    8.90
 -10  -1   5  110.79    5.20
 -10   1  -5  109.19    8.80
  10  -1  -5  114.29    5.30
 -10  -1   5  112.29    8.50
 -11   1   5   27.20    5.30
 -11   1   5   30.00    2.70
  11   1  -5   24.60    2.80
  11  -1  -5   28.00    2.80
 -11  -1   5   21.20    5.00
 -11   1  -5   25.50    5.80
 -11  -1   5   26.90    2.70
 -12   1   5   33.90    6.60
  12   1  -5   37.80    3.30
 -12  -1   5   38.70    3.40
 -12   1  -5   43.60    7.40
  12  -1  -5   35.80    3.50
 -12  -1   5   28.50    6.00
 -13   1   5   70.89    9.10
 -13  -1   5   73.99    9.20
 -13   1  -5   65.59    8.70
 -14   1   5   28.30    7.00
 -14   1  -5   34.40    7.20
 -15   1   5   39.40    8.70
   0  -2  -5    1.40    1.00
   0  -2   5   -0.60    0.90
   0   2  -5    0.90    1.00
   1   2  -5  270.77    8.20
  -1  -2  -5  255.07    8.00
   1  -2   5  233.58    7.80
  -1  -2   5  244.88    8.10
   1  -2  -5  246.08    8.10
  -1   2  -5  256.57    7.80
   2  -2   5  279.57    8.60
  -2  -2  -5  289.57    9.00
   2  -2   5  289.27    8.70
   2   2  -5  286.17    9.10
   2  -2  -5  284.37    9.10
  -2   2  -5  294.07    8.60
  -2   2  -5  299.87    8.80
  -2  -2   5  277.07    9.10
   3  -2   5  991.00   26.30
   3   2  -5  961.90   26.70
  -3  -2  -5 1001.00   26.60
   3  -2   5  987.10   26.00
  -3   2  -5  959.10   25.80
  -3  -2   5 1010.80   30.20
  -3   2  -5 1010.30   26.40
  -3  -2   5  961.40   27.00
   3  -2  -5  970.60   26.90
   4  -2   5  186.38    5.90
   4   2  -5  189.58    6.80
   4  -2   5  194.58    6.00
  -4  -2  -5  187.68    6.40
   4  -2  -5  191.28    6.70
  -4  -2   5  190.28    7.70
  -4  -2   5  190.18    6.90
  -4   2  -5  190.28    7.90
   5  -2   5  183.48    5.70
  -5  -2  -5  174.28    6.00
   5  -2   5  171.78    5.30
   5   2  -5  180.18    6.60
  -5  -2   5  170.58    6.60
  -5   2  -5  183.58    8.10
   5  -2  -5  181.98    6.40
  -5  -2   5  179.38    7.80
  -6  -2  -5  116.09    4.40
   6  -2   5  120.29    4.10
   6   2  -5  123.49    5.30
  -6   2   5  125.19    5.10
  -6  -2   5  118.19    5.30
   6  -2  -5  123.49    5.00
  -6  -2   5  124.29    6.60
  -6   2  -5  123.19    6.80
  -7   2   5  103.29    4.60
  -7  -2  -5  100.69    3.80
   7   2  -5  104.19    4.90
   7  -2   5  106.39    3.50
  -7  -2   5   91.59    6.30
  -7   2  -5  101.49    6.80
  -7  -2   5   96.49    4.80
  -7  -2   5   98.69    4.80
   7  -2  -5   96.69    4.30
   8   2  -5   43.90    3.40
  -8  -2  -5   49.40    2.30
  -8   2   5   42.10    5.30
  -8   2  -5   40.50    5.10
  -8  -2   5   43.60    5.20
  -8  -2   5   47.60    3.50
  -9  -2  -5    7.50    0.90
   9   2  -5    5.20    1.70
  -9   2   5    5.60    3.10
  -9  -2   5    4.50    3.30
  -9  -2   5    3.40    1.50
  -9   2  -5    8.20    3.40
  10   2  -5   12.00    2.20
 -10   2   5   10.60    3.80
 -10   2  -5   11.10    4.00
 -10  -2   5   12.20    2.00
 -10  -2   5   12.30    3.90
  11   2  -5    8.30    2.10
 -11   2   5    9.90    1.90
 -11   2   5    8.30    3.80
 -11  -2   5   11.20    4.20
 -11   2  -5    7.90    3.90
  11  -2  -5   10.30    2.10
 -11  -2   5   12.10    2.10
 -12   2   5   11.90    5.50
  12   2  -5   22.50    2.80
 -12  -2   5   20.10    2.50
 -12   2  -5   11.90    5.00
 -13   2   5   43.20    7.70
 -13   2  -5   28.70    6.40
 -14   2   5   43.20    7.80
 -14   2  -5   33.30    7.70
 -15   2   5    2.60    4.80
 -15   2  -5   -4.80    5.00
   0  -3   5  401.56   12.40
   0  -3  -5  422.56   12.50
   0   3  -5  415.86   12.30
   1   3  -5  411.96   12.20
  -1  -3  -5  416.36   12.30
   1  -3   5  410.36   12.20
  -1  -3   5  389.66   12.30
   1  -3  -5  395.76   12.30
  -1   3  -5  406.96   11.90
   2  -3   5  363.86   10.80
   2   3  -5  361.36   11.10
  -2  -3  -5  350.56   11.00
  -2   3  -5  352.16   10.60
  -2  -3   5  369.86   11.30
   2  -3  -5  356.16   11.10
   3  -3   5  377.96   11.30
  -3  -3  -5  393.06   11.70
   3   3  -5  368.36   11.80
   3  -3   5  379.66   11.30
  -3  -3   5  377.96   12.00
   3  -3  -5  388.96   11.90
  -3   3  -5  400.86   11.50
  -3   3  -5  390.06   11.20
   4  -3   5  198.58    6.50
  -4  -3  -5  206.08    7.00
   4  -3   5  210.08    6.70
   4   3  -5  193.88    7.30
  -4   3  -5  209.18    6.80
  -4   3  -5  208.78    6.40
   4  -3  -5  203.58    7.20
  -4  -3   5  193.98    7.40
  -5  -3  -5  270.67    8.90
   5   3  -5  278.87    9.40
   5  -3   5  280.17    8.30
   5  -3   5  298.27    8.60
  -5   3  -5  288.47    8.60
  -5  -3   5  272.37    9.50
   5  -3  -5  268.57    9.20
   6  -3   5  127.59    4.10
   6   3  -5  128.89    5.70
   6  -3   5  136.89    4.80
  -6  -3  -5  132.09    5.10
  -6   3  -5  144.09    7.30
   6  -3  -5  137.09    5.40
  -6  -3   5  131.89    5.80
   7  -3   5  183.58    5.80
   7   3  -5  161.88    7.00
  -7  -3  -5  169.78    6.10
   7  -3  -5  176.88    6.50
  -7  -3   5  181.98    7.20
  -7   3  -5  180.58    9.30
   8   3  -5  293.77   10.00
  -8  -3  -5  286.47    8.80
  -8  -3   5  279.07   10.00
  -8   3  -5  265.57   12.70
  -9   3   5   77.99    7.80
   9   3  -5   84.69    4.80
  -9  -3  -5   83.19    3.60
  -9   3  -5   77.89    7.00
  -9  -3   5   88.19    4.80
  10   3  -5    8.10    2.10
 -10  -3  -5   11.30    1.20
 -10   3   5    8.40    3.70
 -10  -3   5   13.40    2.30
 -10   3  -5   11.20    3.80
 -11   3   5  124.19    9.70
  11   3  -5  125.99    6.20
 -11   3  -5  137.39   10.20
 -11  -3   5  135.59    6.10
  12   3  -5    5.80    2.10
 -12   3   5    3.90    4.40
 -12  -3   5    8.80    2.10
 -12   3  -5    6.20    4.30
  12  -3  -5    8.00    2.10
 -13   3   5   10.00    4.90
 -13   3  -5    3.50    4.40
 -14   3   5   13.00    5.60
 -14   3  -5   15.50    6.30
 -15   3   5    7.90    5.60
 -15   3  -5   17.90    6.30
   0  -4   5   -1.40    1.00
   0   4  -5    0.50    1.20
   0  -4  -5   -1.00    1.20
  -1  -4  -5   19.90    2.30
   1  -4   5   17.10    2.00
   1   4  -5   16.70    2.20
  -1   4  -5   18.60    2.20
  -1  -4   5   14.60    2.10
   1  -4  -5   14.70    2.00
  -2  -4  -5  175.68    6.80
   2  -4   5  180.58    6.60
   2   4  -5  177.58    6.90
  -2   4  -5  180.48    6.50
   2  -4  -5  193.78    7.00
  -2  -4   5  183.98    7.00
  -3  -4  -5   68.99    3.80
   3  -4   5   74.79    3.60
   3   4  -5   69.99    4.10
   3  -4  -5   73.49    3.80
  -3   4  -5   72.99    3.50
  -3  -4   5   70.19    4.00
   4   4  -5   95.99    4.90
  -4  -4  -5  106.09    4.80
   4  -4   5  103.39    4.30
  -4  -4   5   98.49    5.00
  -4   4  -5  104.39    4.20
   4  -4  -5  104.89    4.80
  -4   4  -5  111.59    4.50
   5   4  -5   27.80    2.90
   5  -4   5   26.40    2.10
  -5  -4  -5   22.70    2.30
   5  -4   5   22.80    2.10
  -5  -4   5   23.90    2.80
   5  -4  -5   22.70    2.40
  -5   4  -5   14.80    1.60
  -5   4  -5   25.10    2.20
   6  -4   5  303.87    9.20
   6  -4   5  314.37    9.60
  -6  -4  -5  304.97   10.10
   6   4  -5  294.87   10.60
   6  -4  -5  310.27   10.30
  -6   4  -5  325.17    9.70
  -6  -4   5  316.97   10.80
  -7  -4  -5   26.30    2.60
   7   4  -5   34.00    3.40
   7  -4  -5   37.80    3.10
  -7  -4   5   34.10    3.30
  -7   4  -5   37.30    4.60
   8   4  -5   24.40    3.10
  -8  -4  -5   22.50    2.30
  -8   4  -5   21.20    4.20
  -8  -4   5   19.00    2.60
  -9  -4  -5   62.49    3.40
   9   4  -5   64.29    4.40
  -9  -4   5   62.29    4.40
  -9   4  -5   67.59    7.20
  10   4  -5   39.90    4.00
 -10  -4  -5   40.40    2.50
 -10   4   5   28.90    5.50
 -10   4  -5   28.50    5.30
 -10  -4   5   36.10    3.70
 -11   4   5   38.50    6.40
  11   4  -5   40.10    4.00
 -11  -4   5   39.30    3.80
 -11   4  -5   29.30    5.70
 -12   4   5   41.40    7.50
  12   4  -5   37.80    4.00
 -12   4  -5   39.40    6.70
 -12  -4   5   40.80    3.70
 -13   4   5    2.80    5.20
 -13   4  -5    3.40    4.20
 -14   4   5    2.90    4.70
 -14   4  -5    3.80    4.90
 -15   4   5    9.10    5.80
 -15   4  -5    6.30    5.80
   0   5  -5   53.79    3.50
   0  -5  -5   57.29    3.80
   0  -5   5   53.99    3.50
   1   5  -5  930.41   26.10
   1  -5   5  905.61   26.20
  -1  -5  -5  937.51   26.50
  -1   5  -5  925.41   25.90
  -1  -5   5  956.60   26.60
   1  -5  -5  945.71   26.50
   2  -5   5  188.48    7.30
  -2  -5  -5  201.88    7.70
   2   5  -5  197.38    7.70
  -2  -5   5  219.48    7.90
   2  -5  -5  205.98    7.80
  -2   5  -5  189.68    7.20
  -3  -5  -5  460.75   14.40
   3  -5   5  457.45   13.90
   3   5  -5  476.65   14.50
  -3   5  -5  455.55   13.60
  -3  -5   5  442.56   14.40
   3  -5  -5  449.36   14.30
   4  -5   5   19.00    2.10
   4   5  -5   16.40    2.40
  -4  -5  -5   17.30    2.30
   4  -5  -5   14.50    2.10
  -4  -5   5   14.90    2.20
  -4   5  -5   21.40    2.20
   5   5  -5  190.08    7.90
  -5  -5  -5  200.98    7.70
   5  -5   5  194.48    6.90
  -5   5  -5  215.78    7.40
  -5  -5   5  191.38    7.90
   5  -5  -5  192.08    7.60
   6   5  -5   20.60    2.90
  -6  -5  -5   18.40    2.50
   6  -5   5   19.50    1.90
   6  -5  -5   15.70    2.30
  -6  -5   5   15.30    2.50
  -7  -5  -5  245.88    9.00
   7   5  -5  255.77    9.80
  -7  -5   5  247.38    9.70
   7  -5  -5  263.17    9.10
  -8  -5  -5   11.10    2.10
   8   5  -5   18.70    2.90
  -8  -5   5   15.40    2.60
  -9  -5  -5   48.20    3.40
   9   5  -5   42.40    4.20
  -9  -5   5   43.20    4.10
  -9   5  -5   46.90    6.20
 -10  -5  -5    1.50    1.40
  10   5  -5    4.90    2.00
 -10  -5   5   -0.10    1.70
 -10   5  -5    0.30    3.10
 -11   5   5   63.49    8.10
  11   5  -5   69.89    5.00
 -11  -5   5   72.29    4.90
 -11   5  -5   55.79    7.60
 -12   5   5   -2.80    3.90
  12   5  -5    0.80    2.00
 -12   5  -5   -0.30    3.40
 -12  -5   5    4.60    2.20
 -13   5   5   87.59   10.40
 -13   5  -5   77.39    9.80
 -14   5   5   -3.70    4.20
 -14   5  -5   -2.90    4.50
   0  -6   5    0.30    1.40
   0   6  -5    1.00    1.50
   0  -6  -5   -1.60    1.20
  -1  -6  -5  256.47    9.50
   1   6  -5  250.97    9.30
   1  -6   5  277.07    9.50
  -1   6  -5  248.18    9.10
  -1  -6   5  257.07    9.40
   1  -6  -5  236.98    9.30
   2   6  -5   13.00    2.30
  -2  -6  -5   10.00    2.00
   2  -6   5    9.70    1.90
   2  -6  -5    9.80    2.00
  -2  -6   5   13.10    2.30
  -2   6  -5   11.80    2.10
   3   6  -5  546.55   16.70
   3  -6   5  532.05   16.20
  -3  -6  -5  509.15   16.50
  -3   6  -5  527.15   16.00
   3  -6  -5  525.75   16.60
  -3  -6   5  541.05   16.90
  -4  -6  -5   -0.10    1.30
   4   6  -5    1.30    1.60
   4  -6   5    1.30    1.20
  -4   6  -5    1.80    1.30
  -4  -6   5    0.40    1.50
   4  -6  -5    2.30    1.40
  -5  -6  -5   14.70    2.50
   5   6  -5   14.20    2.70
   5  -6   5   14.00    2.10
   5  -6  -5   11.60    2.10
  -5  -6   5   13.00    2.50
   6  -6   5  226.38    8.00
   6   6  -5  228.98    9.30
  -6  -6  -5  218.18    8.70
  -6  -6   5  231.68    9.30
   6  -6  -5  233.78    8.80
   7   6  -5   -1.20    1.80
  -7  -6  -5    0.30    1.50
  -7  -6   5   -1.90    1.60
  -8  -6  -5    0.80    1.50
   8   6  -5    1.50    2.00
  -8  -6   5    0.20    1.80
  -9  -6  -5  111.59    5.60
   9   6  -5  110.59    6.40
  -9  -6   5  111.69    6.40
  10   6  -5   18.00    3.20
 -10  -6  -5   14.20    2.40
 -10   6  -5   14.10    4.30
 -10  -6   5   14.80    3.00
 -11  -6  -5   46.30    3.60
  11   6  -5   44.10    4.70
 -11  -6   5   41.70    4.50
 -11   6  -5   38.00    6.80
  12   6  -5   12.20    3.00
 -12   6   5   12.60    5.10
 -12   6  -5   20.40    6.10
 -12  -6   5   14.00    3.00
 -13   6   5    9.90    5.60
  13   6  -5    5.00    2.60
 -13   6  -5    7.40    5.10
 -14   6   5   17.10    6.40
 -14   6  -5   13.40    5.90
   0   7  -5  616.14   18.70
   0  -7   5  598.44   18.80
   0  -7  -5  602.34   19.00
  -1  -7  -5   47.30    4.20
   1   7  -5   41.70    3.80
   1  -7   5   37.50    3.60
   1  -7  -5   35.20    3.60
  -1   7  -5   45.30    3.90
  -1  -7   5   42.40    4.10
   2  -7   5   62.69    4.20
   2   7  -5   50.69    4.50
  -2  -7  -5   69.29    4.60
  -2   7  -5   62.49    4.20
   2  -7  -5   55.49    4.30
  -2  -7   5   54.19    4.30
   3   7  -5  126.99    6.60
  -3  -7  -5  139.29    6.70
   3  -7   5  131.19    6.20
   3  -7  -5  133.29    6.40
  -3   7  -5  131.19    6.10
  -3  -7   5  136.99    6.90
  -4  -7  -5    1.60    1.80
   4  -7   5    0.40    1.40
   4   7  -5    2.30    2.10
   4  -7  -5    0.00    1.40
  -4   7  -5    1.90    1.50
  -4  -7   5    1.00    1.80
   5   7  -5  109.89    6.30
   5  -7   5  102.19    5.30
  -5  -7  -5  104.69    5.90
   5  -7  -5  102.49    5.70
  -5  -7   5  107.59    6.20
  -6  -7  -5  238.28    9.50
   6   7  -5  229.78    9.90
  -6  -7   5  235.68   10.00
   6  -7  -5  248.98    9.40
   7   7  -5  151.48    7.90
  -7  -7  -5  163.28    7.30
  -7  -7   5  143.39    7.60
   8   7  -5   61.49    5.50
  -8  -7  -5   68.19    4.80
  -8  -7   5   56.29    5.10
  -9  -7  -5    9.10    2.30
   9   7  -5    5.00    2.50
  -9  -7   5    3.20    2.30
 -10  -7  -5    1.10    1.80
  10   7  -5    7.70    2.60
 -10   7  -5    8.80    4.40
 -10  -7   5    0.70    2.20
 -11  -7  -5   -0.10    1.70
  11   7  -5   -1.20    2.20
 -11  -7   5    4.80    2.40
 -11   7  -5    0.20    3.70
  12   7  -5   39.20    4.80
 -12   7   5   40.90    7.60
 -12   7  -5   26.80    6.80
 -12  -7   5   41.70    4.70
  13   7  -5    7.20    2.90
 -13   7   5    4.60    5.40
 -13  -7   5    7.00    2.60
 -13   7  -5   -3.20    4.60
 -14   7   5    5.30    6.00
 -14   7  -5   -2.40    4.90
   0   8  -5    0.80    1.90
   0  -8   5   -2.20    1.60
   0  -8  -5    1.00    1.90
   1   8  -5  109.79    6.20
  -1  -8  -5  117.19    6.40
   1  -8   5  110.39    6.20
  -1   8  -5  110.09    6.10
  -1  -8   5   93.49    6.00
   1  -8  -5  123.79    6.50
  -2  -8  -5  117.89    6.30
   2   8  -5  103.09    6.20
   2  -8   5  101.89    5.80
  -2  -8   5  103.79    6.10
  -2   8  -5   89.29    5.60
   2  -8  -5  100.59    6.00
  -3  -8  -5  179.78    8.50
   3  -8   5  190.58    8.30
   3   8  -5  194.68    8.80
  -3  -8   5  197.18    8.90
  -3   8  -5  183.48    8.00
   3  -8  -5  196.78    8.60
  -4  -8  -5   41.10    4.40
   4  -8   5   44.80    4.10
   4   8  -5   30.50    3.90
   4  -8  -5   27.60    3.60
  -4   8  -5   38.30    3.70
  -4  -8   5   36.40    4.10
  -5  -8  -5   15.50    3.10
   5   8  -5   16.40    3.40
   5  -8   5   19.20    2.80
   5  -8  -5   15.20    2.70
  -5  -8   5   20.00    3.50
   6   8  -5  113.09    7.00
  -6  -8  -5  132.29    6.90
  -6  -8   5  112.59    7.00
   6  -8  -5  120.79    6.40
  -7  -8  -5   82.19    5.60
   7   8  -5   73.29    6.30
  -7  -8   5   84.69    6.10
   8   8  -5   54.79    5.50
  -8  -8  -5   50.19    4.80
  -8  -8   5   45.30    5.00
  -9  -8  -5   76.59    5.50
   9   8  -5   72.59    6.30
  -9  -8   5   79.19    6.10
  10   8  -5    7.00    2.80
 -10  -8  -5    4.90    2.40
 -10  -8   5    3.40    2.70
  11   8  -5   15.40    3.50
 -11  -8  -5   16.80    3.10
 -11  -8   5   24.90    4.00
 -11   8  -5   20.80    5.80
  12   8  -5    8.40    3.30
 -12  -8   5    7.90    2.90
 -12   8  -5   13.40    5.30
 -13   8   5   -1.90    4.20
  13   8  -5   -0.30    2.60
 -13  -8   5   -2.60    2.50
 -13   8  -5    2.00    4.90
   0  -9   5   16.80    3.20
   0   9  -5   17.70    3.30
   0  -9  -5   14.70    3.20
  -1  -9  -5  164.28    8.20
   1   9  -5  148.59    8.00
   1  -9   5  156.38    7.70
   1  -9  -5  159.68    8.00
  -1   9  -5  154.08    7.70
  -1  -9   5  154.28    8.00
   2   9  -5   43.20    4.80
   2  -9   5   44.40    4.50
  -2  -9  -5   38.90    4.50
  -2  -9   5   34.70    4.40
   2  -9  -5   39.50    4.60
  -2   9  -5   39.30    4.30
  -3  -9  -5   85.99    6.00
   3   9  -5   86.89    6.30
   3  -9   5   81.79    5.50
  -3  -9   5   92.99    6.20
   3  -9  -5   84.79    5.90
  -3   9  -5   88.19    5.60
  -4  -9  -5  171.88    8.90
   4  -9   5  180.38    8.30
   4  -9  -5  179.18    8.60
  -4   9  -5  194.48    8.20
  -4  -9   5  170.68    8.90
   5  -9   5   66.99    4.90
  -5  -9  -5   65.99    5.80
   5   9  -5   52.49    5.40
   5  -9  -5   70.89    5.30
  -5  -9   5   58.09    5.60
  -6  -9  -5    9.00    2.70
   6   9  -5    9.60    3.10
  -6  -9   5    5.80    2.80
  -7  -9  -5   34.80    4.40
   7   9  -5   34.60    4.80
  -7  -9   5   32.20    4.70
   8   9  -5   64.79    6.30
  -8  -9  -5   51.39    5.10
  -8  -9   5   66.19    6.30
  -9  -9  -5    3.50    2.50
   9   9  -5    1.80    2.70
  -9  -9   5    2.90    2.90
 -10  -9  -5    8.30    2.90
  10   9  -5    9.30    3.50
 -10  -9   5   12.60    3.40
  11   9  -5   32.90    5.00
 -11  -9  -5   36.90    4.40
 -11  -9   5   44.60    5.40
 -11   9  -5   36.70    7.50
  12   9  -5    0.00    3.00
 -12  -9  -5    0.10    2.60
 -12  -9   5    3.60    2.90
 -12   9  -5    3.10    5.40
  13   9  -5   26.30    4.90
 -13   9   5   27.80    7.50
 -13   9  -5   30.40    7.30
 -13  -9   5   35.50    5.00
   0  10  -5   -0.10    2.50
   0 -10   5    0.70    2.30
   0 -10  -5   -1.60    2.20
   1  10  -5   17.50    3.60
   1 -10   5   22.50    3.50
  -1 -10  -5   21.00    3.90
   1 -10  -5   16.90    3.60
  -1 -10   5   21.90    3.90
  -1  10  -5   16.80    3.50
   2 -10   5  149.59    8.00
   2  10  -5  144.49    8.40
  -2 -10  -5  149.69    8.40
  -2 -10   5  149.59    8.20
  -2  10  -5  148.79    7.90
   2 -10  -5  147.09    8.10
  -3 -10  -5   18.20    3.60
   3 -10   5   21.60    3.70
   3  10  -5   18.40    3.80
  -3  10  -5   18.00    3.20
  -3 -10   5   22.40    4.10
   3 -10  -5   20.40    3.90
  -4 -10  -5  114.49    7.40
   4  10  -5  105.59    7.50
   4 -10   5  102.09    6.40
  -4 -10   5  101.99    7.00
   4 -10  -5  106.69    6.80
  -5 -10  -5   64.79    6.20
   5  10  -5   51.69    5.70
  -5 -10   5   53.09    5.80
   5 -10  -5   61.89    5.60
  -6 -10  -5   30.40    4.40
   6  10  -5   26.20    4.30
  -6 -10   5   25.50    4.50
  -7 -10  -5   20.60    3.70
   7  10  -5   22.90    4.20
  -7 -10   5   15.40    3.90
  -8 -10  -5   39.00    4.90
   8  10  -5   37.50    5.10
  -8 -10   5   42.20    5.50
   9  10  -5   11.10    3.80
  -9 -10  -5    9.40    3.10
  -9 -10   5    8.70    3.50
 -10 -10  -5    7.90    2.80
  10  10  -5    8.10    3.60
 -10 -10   5    6.10    3.00
 -11 -10  -5   41.60    5.10
  11  10  -5   33.40    5.40
 -11 -10   5   37.80    5.20
 -12 -10  -5    2.60    2.80
  12  10  -5    3.60    3.30
 -12 -10   5   -0.10    3.10
 -12  10  -5    6.40    4.80
   0  11  -5  115.79    7.40
   0 -11  -5  105.09    7.60
   0 -11   5  103.49    7.30
  -1 -11  -5    3.90    2.90
   1 -11   5    2.70    2.40
   1  11  -5    5.20    2.90
   1 -11  -5    1.00    2.50
  -1  11  -5    3.00    2.50
  -1 -11   5    1.40    2.60
   2  11  -5   57.69    6.30
   2 -11   5   55.39    5.60
  -2 -11  -5   55.29    5.90
  -2  11  -5   54.69    5.60
   2 -11  -5   50.49    5.50
  -2 -11   5   46.00    5.40
  -3 -11  -5   22.30    4.00
   3 -11   5   18.90    3.80
   3  11  -5   18.30    4.30
   3 -11  -5   21.80    4.10
  -3 -11   5   26.80    4.60
  -4 -11  -5   46.00    5.70
   4 -11   5   29.30    4.10
   4  11  -5   33.60    4.80
   4 -11  -5   32.60    4.60
  -4 -11   5   24.00    4.30
  -5 -11  -5   17.70    4.00
   5  11  -5   15.90    4.20
   5 -11  -5   19.50    3.80
  -5 -11   5   14.10    4.00
   6  11  -5   35.10    5.40
  -6 -11  -5   21.50    4.00
  -6 -11   5   34.40    5.30
  -7 -11  -5   32.90    4.80
   7  11  -5   33.20    5.40
  -7 -11   5   33.10    5.20
  -8 -11  -5   37.30    5.10
   8  11  -5   25.60    4.90
  -8 -11   5   32.60    5.10
   9  11  -5   11.00    4.10
  -9 -11  -5   26.50    4.50
  -9 -11   5   16.10    4.20
  10  11  -5   13.60    4.20
 -10 -11  -5   14.60    3.70
 -10 -11   5    8.90    3.60
 -11 -11  -5    7.30    3.30
  11  11  -5    4.60    3.60
 -11 -11   5    8.30    3.80
 -12  11  -5   -0.50    5.40
   0 -12   5   -0.30    2.50
   0  12  -5    1.90    2.90
   0 -12  -5   -1.30    2.50
  -1 -12  -5   -0.80    2.60
   1 -12   5    0.60    2.70
   1  12  -5   -0.60    3.00
  -1 -12   5    4.30    3.10
  -1  12  -5   -0.50    2.40
   1 -12  -5    2.20    2.80
   2  12  -5   17.60    4.30
  -2 -12  -5   24.40    4.30
   2 -12   5   18.00    3.80
   2 -12  -5   18.70    4.10
  -2 -12   5   25.70    4.70
  -2  12  -5   19.50    4.00
   3 -12   5   22.90    4.30
  -3 -12  -5   24.30    4.50
   3  12  -5   15.30    4.10
  -3 -12   5   13.30    4.10
   3 -12  -5   22.00    4.60
   4  12  -5   26.80    5.00
  -4 -12  -5   29.10    4.80
  -4 -12   5   31.00    5.10
   4 -12  -5   25.50    4.50
  -5 -12  -5   16.70    4.10
   5  12  -5    7.10    3.80
  -5 -12   5   14.00    4.10
   6  12  -5    9.70    4.10
  -6 -12  -5   14.60    4.10
  -6 -12   5   13.40    4.00
  -7 -12  -5   14.00    4.20
   7  12  -5   10.10    4.00
  -7 -12   5    8.60    3.90
  -8 -12  -5   18.70    4.40
   8  12  -5   24.10    5.10
  -8 -12   5   24.00    4.80
  -9 -12  -5    2.10    3.00
   9  12  -5    1.90    3.40
  -9 -12   5    2.30    3.60
 -10 -12  -5   18.70    4.30
  10  12  -5   11.60    4.40
 -10 -12   5   24.30    5.20
  11  12  -5   23.80    5.10
 -11 -12  -5   14.80    4.10
 -11 -12   5   15.20    4.70
   0  13  -5   63.89    7.00
   0 -13   5   70.09    7.40
   0 -13  -5   61.29    7.00
   1  13  -5   34.70    5.90
   1 -13   5   40.10    5.50
  -1 -13  -5   36.50    5.70
  -1 -13   5   51.39    6.50
  -1  13  -5   41.00    5.70
   1 -13  -5   42.50    6.10
   2  13  -5   21.90    4.90
  -2 -13  -5   22.70    4.80
   2 -13   5   15.10    4.30
  -2 -13   5   22.90    4.80
   2 -13  -5   11.90    4.20
  -3 -13  -5   20.40    4.70
   3 -13   5   16.50    3.90
   3  13  -5   16.60    4.70
   3 -13  -5   20.70    4.80
  -3 -13   5   24.20    5.00
  -4 -13  -5    8.80    3.90
   4  13  -5   13.30    4.40
   4 -13  -5    6.10    3.60
  -4 -13   5    8.90    3.70
   5  13  -5   23.30    5.20
  -5 -13  -5   10.60    4.20
  -5 -13   5   16.10    4.40
   6  13  -5   66.49    7.60
  -6 -13  -5   70.59    7.80
  -6 -13   5   69.19    7.50
  -7 -13  -5   71.49    7.70
   7  13  -5   70.59    8.10
  -7 -13   5   60.39    7.70
   8  13  -5    0.60    3.50
  -8 -13  -5    3.80    3.50
  -8 -13   5    1.90    4.00
   9  13  -5   23.20    5.50
  -9 -13  -5    7.90    3.70
  -9 -13   5   17.80    5.10
 -10 -13  -5    9.00    4.30
   0 -14   5   -1.10    3.10
   0 -14  -5    5.00    3.80
  -1 -14  -5   20.40    5.00
   1  14  -5   35.50    6.20
   1 -14   5   24.30    5.10
  -1 -14   5   24.50    5.60
   1 -14  -5   30.00    5.50
  -2 -14  -5   54.59    7.00
   2  14  -5   61.69    7.40
   2 -14   5   67.89    7.30
   2 -14  -5   70.29    7.60
  -2 -14   5   52.79    7.20
   3  14  -5   70.09    7.80
  -3 -14  -5   50.29    6.90
  -3 -14   5   56.69    7.40
   3 -14  -5   57.09    7.00
  -4 -14  -5    5.40    4.30
   4  14  -5    9.30    4.70
  -4 -14   5    2.50    3.80
  -5 -14  -5   60.69    7.40
   5  14  -5   56.19    7.40
  -5 -14   5   51.39    7.30
  -6 -14  -5   40.70    6.30
   6  14  -5   30.10    6.10
  -6 -14   5   22.00    5.50
   7  14  -5   17.60    5.30
  -7 -14  -5   21.80    5.20
  -7 -14   5   20.30    5.90
   8  14  -5   13.10    5.00
  -8 -14  -5   15.20    4.40
  -8 -14   5    3.20    4.20
   0 -15   5    7.30    4.20
   0 -15  -5   13.80    5.10
  -1 -15  -5  139.09   10.60
   1 -15   5  130.59    9.80
   1 -15  -5  130.59   10.30
  -1 -15   5  137.59   10.70
  -2 -15  -5  114.49   10.40
   2  15  -5  106.49    9.90
   2 -15  -5  100.19    9.40
  -2 -15   5  108.79   10.30
   3  15  -5   21.80    5.40
  -3 -15  -5   17.40    5.10
  -3 -15   5   19.90    5.70
  -4 -15  -5    4.30    4.20
   4  15  -5    2.30    4.10
  -4 -15   5    0.20    3.50
  -5 -15  -5   49.40    7.70
   5  15  -5   51.99    7.30
  -5 -15   5   52.69    7.60
  -6 -15  -5   17.50    5.30
   6  15  -5    1.20    4.20
  -6 -15   5    7.50    4.90
  -7 -15  -5   51.59    8.00
   7  15  -5   47.60    8.30
   0 -16  -5    6.70    4.50
   0 -16   5    2.10    4.50
  -1 -16  -5   15.40    5.00
   1 -16   5   20.70    5.80
   1 -16  -5   14.40    5.20
  -1 -16   5   19.30    5.30
  -2 -16  -5   11.70    5.30
   2 -16  -5    8.00    4.90
  -2 -16   5   11.30    5.00
  -3 -16  -5   15.60    5.60
  -3 -16   5    4.70    4.80
  -4 -16  -5    2.50    4.30
  -4 -16   5   13.10    5.30
  -5 -16   5   26.80    6.40
   0 -17   5    6.10    5.00
   0 -17  -5   17.30    5.70
  -1 -17  -5    2.90    4.50
  -1 -17   5   -0.50    4.90
   1 -17  -5   -5.20    4.40
  -2 -17  -5    5.00    4.70
  -2 -17   5    1.30    4.50
   0   0  -6  922.01   25.20
  -1   0  -6   -1.30    0.90
   1   0  -6    1.20    1.10
   2   0  -6  181.88    6.30
  -2   0  -6  161.58    5.70
  -2   0  -6  171.78    5.90
   3   0  -6   -1.70    0.90
  -3   0  -6   -0.70    0.90
  -3   0  -6    0.00    0.80
   4   0  -6 1914.31   52.19
  -4   0  -6 1945.81   51.49
  -4   0  -6 1998.00   59.49
  -4   0   6 2039.60   59.49
   5   0   6    0.00    0.50
  -5   0   6    1.40    1.50
  -5   0  -6   -1.30    0.70
  -5   0  -6    0.10    0.40
   5   0  -6    0.10    0.90
  -5   0  -6   -0.60    1.40
   6   0  -6  300.87    9.80
  -6   0  -6  299.37   12.20
  -6   0  -6  299.87    8.80
  -6   0   6  309.07   12.30
  -7   0   6    0.20    2.00
  -7   0  -6   -0.50    2.20
  -7   0  -6    0.10    0.60
   7   0  -6   -0.80    1.10
  -8   0  -6  333.17   14.70
  -8   0   6  358.56   11.60
   8   0  -6  358.46   11.40
  -8   0   6  327.97   14.70
  -9   0  -6    3.10    3.10
   9   0  -6   -0.10    1.40
  -9   0   6   -0.20    1.30
  -9   0   6   -3.00    2.60
 -10   0  -6   18.50    4.30
 -10   0   6   12.20    4.10
 -10   0   6   12.10    2.10
  10   0  -6   12.80    2.30
 -11   0   6    0.40    3.50
 -11   0   6    1.50    1.50
  11   0  -6    1.40    1.50
 -11   0  -6    2.30    3.50
  12   0  -6   29.80    3.20
 -12   0   6   32.90    3.10
 -12   0   6   28.70    6.10
 -13   0   6    0.20    3.70
 -14   0   6  158.78   12.70
 -15   0   6   -4.90    3.90
   0  -1  -6    0.90    1.10
   0   1  -6   -0.90    1.00
   0   1  -6   -0.90    1.00
  -1  -1  -6   50.99    2.90
   1   1  -6   49.70    3.00
   1   1  -6   49.60    3.00
   1  -1  -6   44.30    2.80
  -1   1  -6   47.60    2.90
  -1   1  -6   49.80    2.70
  -1  -1   6   54.49    2.00
   2   1  -6 1148.19   32.70
   2  -1   6 1253.17   32.70
  -2  -1  -6 1260.07   32.90
   2   1  -6 1200.18   33.20
  -2  -1   6 1260.97   36.60
  -2   1  -6 1254.77   36.60
  -2   1  -6 1208.58   32.20
   2  -1  -6 1203.08   33.10
  -2   1  -6 1253.37   32.90
  -3  -1  -6  293.97    9.00
   3   1  -6  272.37    9.40
   3   1  -6  281.47    9.40
   3  -1   6  284.97    8.70
  -3   1  -6  299.77    8.60
  -3   1  -6  290.47    9.00
  -3   1  -6  301.47   10.20
   3  -1  -6  277.17    9.40
  -3  -1   6  309.97   10.30
   4   1  -6  564.74   17.00
   4  -1   6  580.74   16.00
  -4  -1  -6  579.04   16.40
   4   1  -6  566.94   16.90
  -4   1  -6  576.24   16.30
  -4   1  -6  621.34   19.50
  -4  -1   6  610.74   19.40
   4  -1  -6  591.74   17.00
   5   1  -6   46.50    3.20
  -5  -1  -6   43.20    2.50
  -5  -1  -6   49.80    2.00
   5   1  -6   43.70    2.90
   5  -1   6   49.70    2.10
  -5   1  -6   47.50    1.70
  -5   1  -6   48.10    2.40
  -5  -1   6   48.80    3.70
   5  -1  -6   41.00    2.90
  -5  -1   6   44.20    3.20
  -5   1  -6   47.40    3.70
   6   1  -6    1.70    1.20
  -6  -1  -6    4.60    1.00
   6   1   6    4.80    0.70
  -6  -1   6    3.70    1.50
  -6   1  -6    3.40    1.90
  -6  -1   6    4.70    1.90
   6  -1  -6    4.10    1.30
  -7   1   6   46.00    5.00
   7   1  -6   47.70    3.50
  -7  -1  -6   50.09    2.40
  -7   1  -6   54.79    5.30
  -7  -1   6   50.39    5.00
   7  -1  -6   51.49    3.20
  -7  -1   6   43.30    3.40
   8   1  -6  194.18    7.50
  -8  -1  -6  196.58    5.80
  -8   1   6  198.08   10.30
  -8  -1   6  190.88    7.60
  -8   1  -6  199.18   10.20
  -8  -1   6  190.08   10.20
  -9   1   6   37.20    5.50
   9   1  -6   33.30    3.30
  -9   1  -6   31.30    5.20
  -9  -1   6   28.20    4.80
   9  -1  -6   28.50    3.00
  -9  -1   6   27.90    3.00
 -10   1   6   11.90    4.10
 -10   1   6    7.00    1.80
  10   1  -6    7.60    2.10
 -10  -1   6   13.20    4.00
 -10   1  -6    7.20    3.60
  10  -1  -6    8.10    1.90
 -10  -1   6    9.40    2.00
 -11   1   6   57.29    7.20
  11   1  -6   68.09    4.30
 -11   1   6   66.79    4.10
 -11  -1   6   64.69    4.20
  11  -1  -6   67.99    4.30
 -11  -1   6   49.99    6.70
 -11   1  -6   48.80    6.70
  12   1  -6   19.30    2.70
 -12   1   6   17.10    2.40
 -12   1   6   14.40    5.00
 -12  -1   6   14.60    2.30
 -12   1  -6   17.70    5.50
  12  -1  -6   19.00    2.70
 -12  -1   6   11.60    4.70
 -13   1   6    2.70    4.60
 -13   1  -6   -3.40    4.20
 -13  -1   6    8.90    4.40
 -14   1   6   32.40    7.10
 -15   1   6   53.19    9.30
   0   2  -6  514.05   14.80
   0  -2  -6  508.35   14.80
   0  -2   6  504.85   14.70
   0   2  -6  480.75   14.50
   1  -2   6  174.88    6.30
   1   2  -6  189.08    5.90
   1   2  -6  181.98    6.50
   1   2  -6  174.58    6.50
  -1  -2  -6  182.98    6.50
  -1   2  -6  178.48    6.20
   1  -2  -6  177.18    6.50
  -1   2  -6  184.88    6.50
  -1  -2   6  168.78    6.40
   2   2  -6  647.54   18.30
   2  -2   6  610.24   17.70
  -2  -2  -6  651.53   18.10
   2   2  -6  641.54   18.10
  -2  -2   6  622.54   18.30
  -2   2  -6  640.94   17.90
   2  -2  -6  625.04   18.20
  -2   2  -6  638.94   17.50
  -3  -2  -6  330.67   10.40
   3  -2   6  346.07   10.10
   3   2  -6  330.37   10.70
   3  -2   6  328.77   10.10
   3  -2  -6  338.07   10.80
  -3   2  -6  354.96   11.70
  -3   2  -6  331.47    9.90
  -3  -2   6  350.96   11.60
  -3  -2   6  329.17   10.80
   4   2  -6  222.28    7.90
   4  -2   6  221.58    7.10
   4  -2   6  220.78    7.00
  -4  -2  -6  221.08    7.50
  -4  -2   6  225.48    8.10
  -4  -2   6  230.98    8.90
  -4   2  -6  227.98    9.00
   4  -2  -6  233.28    7.90
   5  -2   6   70.09    3.10
   5  -2   6   67.99    2.70
  -5  -2  -6   60.49    3.20
   5   2  -6   68.59    3.90
  -5  -2   6   69.09    4.50
  -5   2  -6   66.49    2.50
   5  -2  -6   68.09    3.70
  -5  -2   6   76.39    4.10
  -5   2  -6   60.79    4.50
   6  -2   6   48.80    2.40
   6   2  -6   42.50    3.30
  -6  -2  -6   48.00    1.80
  -6  -2  -6   46.60    2.60
   6  -2   6   45.50    1.80
  -6  -2   6   45.80    3.30
  -6   2  -6   42.60    4.30
   6  -2  -6   44.60    3.10
  -6  -2   6   42.60    4.20
   7   2  -6    4.20    1.70
  -7  -2  -6    3.30    1.00
  -7   2  -6    1.00    2.50
   7  -2  -6    3.20    1.20
  -7  -2   6    6.70    2.90
  -7  -2   6    3.10    1.60
  -8   2   6   26.50    4.50
  -8  -2  -6   32.60    2.10
   8   2  -6   32.60    3.30
  -8  -2   6   31.50    3.20
  -8   2  -6   35.10    4.70
  -8  -2   6   27.80    4.30
   9   2  -6   98.99    5.20
  -9   2   6   91.89    7.50
  -9  -2  -6  103.99    3.50
  -9  -2   6  101.29    7.60
  -9  -2   6   92.29    5.10
  -9   2  -6   98.99    7.90
  10   2  -6   15.10    2.50
 -10   2   6   16.80    4.40
 -10   2  -6    9.90    3.70
 -10  -2   6   14.50    2.40
 -10  -2   6   16.60    4.20
 -11   2   6   51.39    7.00
  11   2  -6   46.50    4.10
 -11   2   6   54.79    3.80
 -11   2  -6   41.60    6.50
 -11  -2   6   48.10    6.60
 -11  -2   6   46.80    3.70
  11  -2  -6   50.99    4.10
 -12   2   6    4.80    4.30
 -12   2   6    0.60    1.50
  12   2  -6    1.20    1.70
 -12  -2   6    0.70    1.60
 -12   2  -6    2.70    3.90
  12  -2  -6    2.30    1.60
 -13   2   6    6.00    4.40
 -13   2  -6   14.70    5.70
 -14   2   6    8.30    5.00
 -14   2  -6   13.40    5.30
 -15   2   6    7.60    5.40
   0  -3  -6   -1.00    1.10
   0   3  -6   -0.60    1.20
   0  -3   6   -2.20    1.00
   1  -3   6  132.99    5.40
  -1  -3  -6  143.29    5.70
   1   3  -6  141.49    5.70
   1  -3  -6  144.19    5.80
  -1   3  -6  144.39    5.50
  -1  -3   6  142.99    5.80
   2  -3   6  392.66   12.30
  -2  -3  -6  406.66   12.60
   2   3  -6  429.26   12.80
   2  -3  -6  416.16   12.80
  -2  -3   6  419.46   12.80
  -2   3  -6  399.16   12.10
   3   3  -6   17.30    2.30
   3  -3   6   21.70    2.00
  -3  -3  -6   18.30    2.10
   3  -3  -6   15.90    2.10
  -3   3  -6   21.20    2.10
  -3  -3   6   12.60    2.00
  -3   3  -6   17.80    1.80
   4  -3   6  143.49    5.30
   4   3  -6  141.89    6.00
   4  -3   6  142.99    5.20
  -4  -3  -6  150.48    5.70
  -4   3  -6  145.59    5.40
   4  -3  -6  139.29    5.90
  -4   3  -6  154.48    5.10
  -4  -3   6  140.89    6.10
   5  -3   6    8.50    1.20
   5   3  -6    8.40    1.90
   5  -3   6    8.00    1.30
  -5  -3  -6    4.50    1.30
  -5   3  -6    3.70    0.80
  -5  -3   6    4.00    1.60
   5  -3  -6    8.00    1.70
  -5   3  -6   10.70    2.30
   6   3  -6    7.10    1.90
   6  -3   6    5.40    0.90
   6  -3   6    5.30    1.20
  -6  -3  -6    5.30    1.40
  -6  -3   6    5.70    1.80
   6  -3  -6    4.10    1.40
  -6   3  -6    1.80    1.80
   7   3  -6  122.29    5.80
  -7  -3  -6  115.19    4.80
   7  -3  -6  121.29    5.30
  -7   3  -6  118.49    7.40
  -7  -3   6  126.59    5.90
  -8  -3  -6    7.80    1.50
   8   3  -6    6.30    2.10
  -8  -3   6    5.70    1.90
  -8   3  -6    6.10    3.20
  -9  -3  -6   82.79    3.60
   9   3  -6   82.19    5.00
  -9   3   6   70.49    7.40
  -9   3  -6   82.59    7.00
  -9  -3   6   80.19    4.90
 -10   3   6   99.19    8.30
  10   3  -6  110.89    5.80
 -10  -3  -6  101.09    3.80
 -10   3  -6  107.49    8.60
 -10  -3   6   95.29    5.40
 -11   3   6    5.70    3.90
  11   3  -6    7.50    2.20
 -11   3  -6    5.20    3.70
 -11  -3   6    8.10    2.10
 -12   3   6   88.79   10.00
  12   3  -6   86.89    5.40
 -12   3   6  107.79    5.20
 -12  -3   6  100.59    5.40
  12  -3  -6   93.69    5.20
 -12   3  -6   89.39    9.70
 -13   3   6   14.50    5.50
 -13   3  -6    2.90    4.60
 -14   3   6   12.50    5.80
 -14   3  -6   14.80    5.80
 -15   3   6   26.20    7.20
 -15   3  -6   37.00    7.90
   0   4  -6  687.43   19.40
   0  -4  -6  661.13   19.70
   0  -4   6  678.03   19.70
   1  -4   6  381.66   12.00
  -1  -4  -6  382.76   12.20
   1   4  -6  392.16   12.20
  -1  -4   6  383.26   12.30
  -1   4  -6  363.86   11.70
   1  -4  -6  391.86   12.30
   2  -4   6  196.08    7.10
   2   4  -6  201.68    7.50
  -2  -4  -6  201.18    7.50
   2  -4  -6  191.08    7.40
  -2  -4   6  208.98    7.70
  -2   4  -6  195.68    7.00
   3  -4   6  923.81   25.40
  -3  -4  -6  906.41   25.80
   3   4  -6  909.51   25.80
  -3  -4   6  925.31   26.20
  -3   4  -6  935.01   25.00
   3  -4  -6  898.81   25.90
  -4  -4  -6  135.79    5.70
   4  -4   6  132.09    5.20
   4   4  -6  147.79    6.20
  -4  -4   6  136.09    6.10
  -4   4  -6  135.79    5.10
   4  -4  -6  133.29    5.80
   5  -4   6  148.39    5.40
  -5  -4  -6  147.09    6.00
   5   4  -6  153.38    6.60
  -5   4  -6  148.99    5.70
  -5  -4   6  137.79    6.40
  -5   4  -6  152.68    5.20
   5  -4  -6  139.79    6.10
   6   4  -6   87.29    5.00
   6  -4   6   95.69    3.80
   6  -4   6   90.99    4.10
  -6  -4  -6   86.79    4.60
  -6   4  -6   95.59    4.20
  -6  -4   6  100.69    5.30
   6  -4  -6   96.69    4.80
  -7  -4  -6  133.99    5.60
   7   4  -6  142.59    6.50
   7  -4  -6  126.49    5.70
  -7  -4   6  124.69    6.30
  -7   4  -6  131.19    7.90
  -8  -4  -6  138.59    5.70
   8   4  -6  135.69    6.60
  -8   4  -6  145.39    8.80
  -8  -4   6  134.09    6.60
   9   4  -6   83.99    5.10
  -9  -4  -6   67.39    3.60
  -9   4  -6   73.19    7.40
  -9  -4   6   68.09    4.70
  10   4  -6   51.99    4.50
 -10   4   6   42.20    6.40
 -10  -4  -6   56.49    3.10
 -10  -4   6   49.40    4.40
 -10   4  -6   49.20    6.60
 -11   4   6   17.80    5.00
  11   4  -6   15.10    2.90
 -11   4  -6   18.10    5.10
 -11  -4   6   17.20    2.80
 -12   4   6   30.20    6.30
  12   4  -6   34.40    3.90
 -12   4  -6   26.70    6.20
 -12  -4   6   34.00    3.80
 -13   4   6   69.19    9.50
 -13   4  -6   66.79    8.80
 -14   4   6   25.20    7.00
 -14   4  -6   34.50    7.80
 -15   4   6   11.90    6.40
 -15   4  -6   11.90    5.90
   0  -5   6    0.40    1.10
   0  -5  -6   -1.30    1.30
   0   5  -6   -1.10    1.30
   1  -5   6  146.09    6.30
  -1  -5  -6  155.78    6.50
   1   5  -6  145.59    6.40
  -1   5  -6  150.38    6.20
  -1  -5   6  152.78    6.50
   1  -5  -6  150.48    6.50
   2  -5   6  308.87   10.40
  -2  -5  -6  310.47   10.80
   2   5  -6  333.47   11.00
   2  -5  -6  317.67   10.90
  -2  -5   6  302.27   10.80
  -2   5  -6  315.37   10.40
   3   5  -6  346.27   11.90
   3  -5   6  364.06   11.50
  -3  -5  -6  351.16   11.80
  -3  -5   6  357.96   12.10
   3  -5  -6  341.27   11.80
  -3   5  -6  360.86   11.20
  -4  -5  -6   24.30    2.80
   4   5  -6   21.40    2.90
   4  -5   6   22.40    2.40
   4  -5  -6   21.20    2.60
  -4   5  -6   17.00    2.10
  -4  -5   6   15.40    2.40
   5  -5   6  358.26   11.20
   5   5  -6  354.66   12.30
  -5  -5  -6  360.66   11.90
  -5  -5   6  359.86   12.40
   5  -5  -6  351.16   12.00
  -5   5  -6  360.06   10.90
   6   5  -6    9.10    2.30
  -6  -5  -6    7.90    2.00
   6  -5   6   11.20    1.70
  -6  -5   6    7.70    2.10
   6  -5  -6    7.60    1.90
  -7  -5  -6  109.79    5.40
   7   5  -6  107.79    6.10
  -7  -5   6  116.49    6.10
   7  -5  -6  114.29    5.50
   8   5  -6   47.80    4.40
  -8  -5  -6   47.00    3.60
  -8  -5   6   44.70    4.40
  -8   5  -6   38.30    5.20
  -9  -5  -6   11.30    2.10
   9   5  -6   10.90    2.70
  -9  -5   6   15.00    2.90
  -9   5  -6   14.90    4.30
  10   5  -6    8.70    2.50
 -10  -5  -6    9.30    1.90
 -10   5  -6    7.20    4.00
 -10  -5   6   10.00    2.60
 -11   5   6   33.00    6.40
  11   5  -6   32.70    3.90
 -11   5  -6   21.00    5.40
 -11  -5   6   27.90    3.60
  12   5  -6    2.40    2.20
 -12   5   6    3.50    4.40
 -12   5  -6    5.60    4.20
 -12  -5   6    1.30    2.00
  13   5  -6   54.79    5.10
 -13   5   6   47.90    8.50
 -13   5  -6   51.79    8.30
 -14   5   6   -1.10    4.90
 -14   5  -6    3.70    5.30
   0  -6  -6   72.89    4.60
   0   6  -6   68.59    4.50
   0  -6   6   76.69    4.60
   1  -6   6  142.49    6.50
  -1  -6  -6  146.89    6.80
   1   6  -6  154.98    6.80
  -1  -6   6  162.68    7.00
   1  -6  -6  154.18    6.90
  -1   6  -6  143.09    6.50
   2   6  -6   36.60    3.60
   2  -6   6   40.40    3.60
  -2  -6  -6   39.00    3.60
  -2  -6   6   29.60    3.30
   2  -6  -6   42.00    3.80
  -2   6  -6   32.80    3.10
  -3  -6  -6   12.20    2.40
   3  -6   6   13.90    2.20
   3   6  -6   11.00    2.30
   3  -6  -6   10.30    2.10
  -3  -6   6   14.90    2.50
  -3   6  -6   16.30    2.30
  -4  -6  -6   57.59    4.20
   4  -6   6   53.39    3.60
   4   6  -6   62.59    4.60
  -4   6  -6   63.69    3.80
  -4  -6   6   70.29    4.70
   4  -6  -6   57.79    4.10
   5  -6   6   56.79    3.60
  -5  -6  -6   48.40    4.20
   5   6  -6   60.69    5.00
  -5   6  -6   48.60    3.30
  -5  -6   6   50.79    4.70
   5  -6  -6   48.70    4.10
  -6  -6  -6   10.30    2.30
   6   6  -6   14.30    2.80
   6  -6  -6   11.90    2.30
  -6  -6   6   11.90    2.60
   7   6  -6   63.49    4.90
  -7  -6  -6   73.79    4.70
  -7  -6   6   53.29    4.80
  -8  -6  -6   47.70    4.00
   8   6  -6   64.99    5.50
  -8  -6   6   45.10    4.50
  -9  -6  -6    6.20    2.00
   9   6  -6   10.80    2.90
  -9  -6   6   11.90    2.90
  -9   6  -6   12.10    3.90
 -10  -6  -6   78.19    4.70
  10   6  -6   80.39    5.80
 -10  -6   6   76.89    5.70
 -10   6  -6   67.39    7.70
 -11  -6  -6    8.10    2.00
  11   6  -6   12.70    3.10
 -11  -6   6    8.40    2.70
 -11   6  -6    7.40    4.30
  12   6  -6   36.20    4.50
 -12   6   6   27.80    6.40
 -12   6  -6   27.00    6.50
 -12  -6   6   34.90    4.40
 -13   6   6   28.30    6.90
  13   6  -6   23.60    3.90
 -13  -6   6   27.80    3.80
 -13   6  -6   22.50    6.10
 -14   6   6    3.60    4.60
 -14   6  -6    1.70    5.40
   0  -7   6   -2.20    1.40
   0   7  -6    2.00    1.80
   0  -7  -6   -1.10    1.50
   1   7  -6   28.50    3.40
   1  -7   6   25.60    3.10
  -1  -7  -6   25.20    3.30
  -1  -7   6   29.70    3.50
  -1   7  -6   21.70    2.90
   1  -7  -6   22.00    3.00
   2   7  -6    5.60    2.20
   2  -7   6    6.60    1.90
  -2  -7  -6    7.10    2.10
  -2   7  -6    9.20    2.10
  -2  -7   6    8.50    2.30
   2  -7  -6    4.70    1.90
  -3  -7  -6  230.48    9.60
   3   7  -6  253.87   10.00
   3  -7   6  246.08    9.40
  -3  -7   6  256.67   10.10
   3  -7  -6  242.38    9.60
  -3   7  -6  231.98    9.10
  -4  -7  -6   65.09    4.80
   4  -7   6   64.89    4.20
   4   7  -6   61.59    4.70
   4  -7  -6   55.49    4.40
  -4   7  -6   63.79    4.20
  -4  -7   6   68.49    5.10
   5  -7   6   11.10    2.10
   5   7  -6    8.60    2.60
  -5  -7  -6    6.30    2.20
  -5   7  -6   10.40    2.10
   5  -7  -6   12.30    2.50
  -5  -7   6   10.70    2.80
   6   7  -6    4.80    2.50
  -6  -7  -6    6.70    2.20
   6  -7  -6    5.70    2.10
  -6  -7   6    5.20    2.30
  -7  -7  -6   59.19    4.60
   7   7  -6   50.99    5.00
  -7  -7   6   66.09    5.60
   8   7  -6   17.30    3.50
  -8  -7  -6   11.40    2.50
  -8  -7   6   16.20    3.40
   9   7  -6  108.49    6.90
  -9  -7  -6  109.09    6.00
  -9  -7   6  119.49    7.10
 -10  -7  -6   -1.10    1.70
  10   7  -6   -2.50    1.90
 -10  -7   6    3.70    2.40
 -10   7  -6    0.00    3.30
 -11  -7  -6   25.00    3.20
  11   7  -6   29.10    4.20
 -11   7  -6   29.20    6.30
 -11  -7   6   27.60    4.00
  12   7  -6   78.39    6.60
 -12   7   6   89.59   10.50
 -12   7  -6   77.69    9.60
 -12  -7   6   93.59    6.50
  13   7  -6   32.70    4.70
 -13   7   6   23.50    6.80
 -13  -7   6   38.30    4.60
 -13   7  -6   24.90    7.30
 -14   7   6   10.20    6.20
 -14   7  -6   17.10    6.10
   0  -8  -6   92.09    5.70
   0  -8   6   89.29    5.50
   0   8  -6   81.89    5.50
   1  -8   6   73.69    5.00
  -1  -8  -6   67.49    5.20
   1   8  -6   52.99    4.90
  -1  -8   6   65.39    5.10
  -1   8  -6   76.59    5.00
   1  -8  -6   73.19    5.50
   2  -8   6  536.65   17.90
   2   8  -6  580.04   18.40
  -2  -8  -6  564.24   18.50
  -2   8  -6  560.94   17.80
   2  -8  -6  546.35   18.20
  -2  -8   6  542.45   18.30
  -3  -8  -6   87.09    6.00
   3   8  -6  100.49    6.40
   3  -8   6   87.29    5.40
  -3  -8   6  102.49    6.40
  -3   8  -6   95.19    5.60
   3  -8  -6  103.79    6.20
  -4  -8  -6  192.38    8.90
   4   8  -6  198.88    9.20
   4  -8   6  193.38    8.20
   4  -8  -6  194.98    8.70
  -4   8  -6  184.98    7.90
  -4  -8   6  181.08    8.80
  -5  -8  -6   53.29    4.90
   5  -8   6   49.70    4.30
   5   8  -6   55.89    5.50
  -5  -8   6   52.19    5.20
   5  -8  -6   57.29    4.90
  -6  -8  -6   33.10    4.20
   6   8  -6   27.20    4.20
  -6  -8   6   33.10    4.30
   6  -8  -6   36.00    4.00
   7   8  -6  106.49    7.00
  -7  -8  -6   95.09    6.20
  -7  -8   6  102.49    6.80
   8   8  -6   20.40    3.80
  -8  -8  -6   23.60    3.40
  -8  -8   6   27.30    4.00
  -9  -8  -6   53.89    5.00
   9   8  -6   55.19    5.60
  -9  -8   6   69.39    6.20
  10   8  -6    5.70    2.90
 -10  -8  -6    5.30    2.40
 -10   8  -6   10.50    4.50
 -10  -8   6    9.50    3.30
 -11  -8  -6   17.40    3.10
  11   8  -6   18.30    3.90
 -11  -8   6   17.80    3.70
 -11   8  -6   15.00    5.10
  12   8  -6   26.30    4.40
 -12   8  -6   17.90    5.50
 -12  -8   6   22.70    4.10
  13   8  -6   21.90    4.20
 -13   8   6   21.10    6.60
 -13   8  -6   19.50    6.60
 -13  -8   6   19.80    3.80
   0   9  -6   -1.60    2.10
   0  -9  -6    2.50    2.30
   0  -9   6    1.30    2.10
   1  -9   6   19.20    3.20
  -1  -9  -6   15.30    3.30
   1   9  -6   25.70    4.00
  -1   9  -6   27.20    3.80
  -1  -9   6   17.70    3.30
   1  -9  -6   23.50    3.80
  -2  -9  -6   11.70    3.10
   2   9  -6    9.50    3.00
   2  -9   6   13.90    2.90
  -2   9  -6   11.70    2.90
   2  -9  -6    8.10    2.60
  -2  -9   6   10.90    3.00
   3  -9   6   30.00    3.80
   3   9  -6   21.00    3.70
  -3  -9  -6   23.80    3.80
   3  -9  -6   23.10    3.50
  -3  -9   6   24.80    4.00
  -3   9  -6   23.00    3.40
  -4  -9  -6   43.40    4.90
   4   9  -6   40.60    4.90
   4  -9   6   47.20    4.60
   4  -9  -6   38.80    4.40
  -4   9  -6   40.50    4.10
  -4  -9   6   39.90    4.70
   5   9  -6   12.10    3.40
  -5  -9  -6   12.80    3.00
   5  -9  -6   11.80    2.80
  -5  -9   6   11.00    3.20
   6   9  -6   25.90    4.20
  -6  -9  -6   36.00    4.60
  -6  -9   6   28.60    4.40
  -7  -9  -6   -1.90    2.00
   7   9  -6    1.50    2.60
  -7  -9   6   -3.80    2.20
   8   9  -6   66.59    6.40
  -8  -9  -6   65.59    5.80
  -8  -9   6   68.89    6.60
  -9  -9  -6  152.18    8.30
   9   9  -6  169.28    9.30
  -9  -9   6  159.08    9.20
 -10  -9  -6   39.40    4.50
  10   9  -6   37.20    5.10
 -10  -9   6   46.60    5.50
  11   9  -6   11.50    3.80
 -11  -9  -6    8.40    2.80
 -11   9  -6   16.60    5.50
 -11  -9   6   16.50    4.00
  12   9  -6    6.90    3.50
 -12  -9   6   12.80    3.80
 -12   9  -6   13.00    5.90
 -13   9   6   22.30    7.60
  13   9  -6   23.80    4.60
 -13   9  -6    3.20    5.60
 -13  -9   6   27.40    4.90
   0 -10  -6  285.47   12.20
   0  10  -6  293.77   12.20
   0 -10   6  291.47   12.10
  -1 -10  -6   23.90    3.90
   1 -10   6   19.40    3.60
   1  10  -6   21.70    4.20
  -1  10  -6   23.40    3.90
  -1 -10   6   16.60    3.50
   1 -10  -6   13.00    3.10
   2  10  -6  104.39    7.30
  -2 -10  -6  100.79    7.20
   2 -10   6   94.19    6.60
  -2 -10   6  107.39    7.30
  -2  10  -6  112.59    6.90
   2 -10  -6   95.19    6.90
  -3 -10  -6   12.00    3.40
   3 -10   6   16.10    3.30
   3  10  -6   11.80    3.40
  -3 -10   6   14.90    3.60
  -3  10  -6   14.40    3.10
   3 -10  -6   16.20    3.50
   4  10  -6   52.69    5.90
   4 -10   6   56.39    5.20
  -4 -10  -6   44.80    5.30
  -4  10  -6   57.09    5.20
  -4 -10   6   52.99    5.90
   4 -10  -6   48.00    5.30
   5  10  -6   37.70    5.10
  -5 -10  -6   32.70    4.50
   5 -10  -6   28.00    4.10
  -5 -10   6   26.90    4.40
   6  10  -6   92.99    7.30
  -6 -10  -6   89.09    7.40
  -6 -10   6   97.19    7.40
  -7 -10  -6   34.80    4.80
   7  10  -6   38.20    5.20
  -7 -10   6   33.50    5.00
  -8 -10  -6   73.49    6.60
   8  10  -6   72.49    6.80
  -8 -10   6   78.39    7.20
  -9 -10  -6    8.70    3.20
   9  10  -6    2.90    3.10
  -9 -10   6    4.30    3.30
 -10 -10  -6   26.60    4.30
  10  10  -6   25.60    5.00
 -10 -10   6   32.50    5.20
 -11 -10  -6   37.30    4.90
  11  10  -6   32.80    5.40
 -11 -10   6   45.70    5.90
 -11  10  -6   40.00    7.60
 -12 -10  -6   10.10    3.50
  12  10  -6   16.60    4.40
 -12 -10   6   18.30    4.30
 -12  10  -6   16.10    6.00
   0  11  -6    2.30    2.50
   0 -11  -6    2.20    2.60
   0 -11   6    1.20    2.40
  -1 -11  -6  111.99    7.70
   1  11  -6  112.89    7.60
   1 -11   6  102.79    7.00
  -1  11  -6  115.79    7.50
  -1 -11   6  107.39    7.40
   1 -11  -6  112.29    7.70
   2 -11   6   11.00    3.10
   2  11  -6    8.20    3.50
  -2 -11  -6   12.70    3.40
   2 -11  -6   13.00    3.50
  -2 -11   6   11.90    3.40
  -2  11  -6   16.40    3.50
  -3 -11  -6   11.80    3.60
   3 -11   6   11.10    3.20
   3  11  -6    6.70    3.60
  -3  11  -6   10.40    3.10
  -3 -11   6   19.10    4.20
   3 -11  -6   12.50    3.40
   4  11  -6   -4.80    2.80
   4 -11   6    9.00    3.30
  -4 -11  -6    1.30    2.80
  -4 -11   6    3.00    3.00
   4 -11  -6   -0.70    2.60
   5  11  -6    9.70    3.70
  -5 -11  -6    5.60    3.10
  -5 -11   6    7.20    3.40
   5 -11  -6    6.90    3.10
  -6 -11  -6    5.90    3.00
   6  11  -6    8.80    3.70
  -6 -11   6    9.50    3.60
   7  11  -6   18.00    4.40
  -7 -11  -6   22.20    4.30
  -7 -11   6   24.80    5.00
   8  11  -6   13.40    4.60
  -8 -11  -6   15.90    3.90
  -8 -11   6   22.10    4.60
   9  11  -6    3.50    3.30
  -9 -11  -6    6.50    3.20
  -9 -11   6   -2.60    3.10
 -10 -11  -6   25.70    4.60
  10  11  -6   31.30    5.50
 -10 -11   6   28.70    5.30
  11  11  -6   22.10    4.90
 -11 -11  -6   11.70    3.70
 -11 -11   6   10.70    3.80
   0 -12  -6   22.80    4.50
   0 -12   6   25.70    4.60
   0  12  -6   34.00    5.20
  -1 -12  -6   66.29    6.70
   1 -12   6   73.69    6.90
   1  12  -6   56.99    6.50
  -1 -12   6   62.69    6.60
   1 -12  -6   65.29    6.70
  -1  12  -6   71.49    7.00
   2 -12   6   60.19    6.30
   2  12  -6   75.39    7.20
  -2 -12  -6   79.69    7.50
   2 -12  -6   73.69    7.40
  -2 -12   6   74.59    7.20
  -2  12  -6   69.59    6.60
  -3 -12  -6   71.19    7.20
   3 -12   6   81.09    7.30
   3  12  -6   83.49    8.00
   3 -12  -6   74.49    7.20
  -3 -12   6   75.89    7.80
   4  12  -6   30.10    5.60
  -4 -12  -6   35.50    5.60
  -4 -12   6   34.40    5.30
   4 -12  -6   30.30    4.90
  -5 -12  -6   11.50    3.80
   5  12  -6    9.90    4.10
  -5 -12   6   10.20    4.00
   6  12  -6   -4.00    3.10
  -6 -12  -6    2.10    3.10
  -6 -12   6    3.80    3.50
   7  12  -6   46.90    6.50
  -7 -12  -6   52.89    6.20
  -7 -12   6   50.39    6.60
  -8 -12  -6   26.20    5.00
   8  12  -6   23.50    5.50
  -8 -12   6   23.80    5.30
  -9 -12  -6    4.00    3.30
   9  12  -6    2.70    3.90
  -9 -12   6   13.80    4.50
 -10 -12  -6    7.00    3.70
  10  12  -6   12.40    4.40
 -10 -12   6   12.50    4.30
 -11 -12  -6    3.80    3.30
   0 -13   6    3.60    3.10
   0  13  -6   -3.20    2.70
   0 -13  -6    0.90    3.00
   1 -13   6   19.50    4.70
   1  13  -6   16.10    4.60
  -1 -13  -6   31.70    5.50
  -1 -13   6   13.60    4.30
   1 -13  -6   23.20    4.90
  -1  13  -6   12.40    4.10
   2 -13   6  104.59    8.10
  -2 -13  -6  115.39    9.00
   2  13  -6  118.19   10.00
   2 -13  -6  116.39    8.90
  -2  13  -6  131.09    8.60
  -2 -13   6  132.79    9.40
   3  13  -6   17.70    5.00
  -3 -13  -6   13.20    4.40
  -3 -13   6   15.70    4.50
   3 -13  -6   17.80    4.40
   4  13  -6   36.90    5.80
  -4 -13  -6   45.90    6.40
  -4 -13   6   41.20    6.20
   4 -13  -6   35.00    5.70
   5  13  -6   51.59    7.00
  -5 -13  -6   36.80    6.00
  -5 -13   6   45.90    6.40
  -6 -13  -6    9.70    4.10
   6  13  -6    6.50    4.00
  -6 -13   6    7.40    4.10
  -7 -13  -6    9.30    4.00
   7  13  -6    9.50    4.50
  -7 -13   6   11.50    4.80
  -8 -13  -6    7.30    3.80
   8  13  -6    4.00    4.10
  -8 -13   6   12.00    4.50
  -9 -13  -6   20.20    4.90
   9  13  -6   15.90    4.90
  -9 -13   6   16.60    5.50
   0 -14   6   57.39    7.10
   0  14  -6   60.29    7.30
   0 -14  -6   63.09    7.60
  -1 -14  -6   76.49    8.20
   1 -14   6   67.49    7.60
   1  14  -6   69.39    8.00
  -1 -14   6   63.19    7.60
   1 -14  -6   71.39    7.70
   2 -14   6   49.10    6.60
   2  14  -6   48.20    6.80
  -2 -14  -6   45.60    6.60
   2 -14  -6   44.40    6.80
  -2 -14   6   42.00    6.60
  -3 -14  -6   28.30    5.80
   3  14  -6   26.80    5.60
  -3 -14   6   19.20    5.30
   3 -14  -6   18.90    4.90
   4  14  -6    9.70    4.50
  -4 -14  -6    6.30    4.10
  -4 -14   6    1.90    3.50
   5  14  -6   15.60    4.90
  -5 -14  -6   21.30    5.30
  -5 -14   6   14.60    4.80
   6  14  -6   25.10    5.60
  -6 -14  -6   20.80    5.40
  -6 -14   6   20.70    5.50
   7  14  -6    1.80    4.00
  -7 -14  -6   11.50    4.30
  -7 -14   6    1.10    4.70
  -8 -14  -6   22.60    5.40
   8  14  -6   10.70    4.90
  -8 -14   6    9.30    5.20
   0 -15  -6    3.00    4.10
   0 -15   6    0.80    3.70
   1  15  -6   -1.40    3.90
   1 -15   6    6.40    4.10
  -1 -15  -6   -1.00    3.90
  -1 -15   6    2.90    4.00
   1 -15  -6   -4.70    3.70
   2  15  -6    6.80    4.80
  -2 -15  -6    8.40    4.60
   2 -15  -6    4.20    4.10
  -2 -15   6   15.60    5.10
  -3 -15  -6   18.10    5.00
   3  15  -6   15.30    5.20
  -3 -15   6   11.30    5.20
   4  15  -6    6.60    4.30
  -4 -15  -6   20.80    5.50
  -4 -15   6    6.60    4.60
  -5 -15  -6   18.50    5.50
   5  15  -6   18.50    5.80
  -5 -15   6    9.60    5.30
  -6 -15  -6   18.00    5.30
   6  15  -6   21.20    6.00
  -6 -15   6    2.60    4.50
   0 -16   6   24.70    5.80
   0 -16  -6   12.20    5.20
  -1 -16  -6   27.50    6.30
   1 -16   6   22.00    6.00
  -1 -16   6   33.90    6.90
   1 -16  -6   26.90    6.60
  -2 -16  -6    1.30    4.50
   2 -16  -6    7.40    4.60
  -2 -16   6   14.90    5.40
  -3 -16  -6  139.39   12.10
  -3 -16   6  101.29   11.00
   4  16  -6    2.80    4.60
  -4 -16  -6    5.00    5.00
  -4 -16   6    3.50    4.70
   0 -17  -6    3.30    5.00
   0 -17   6    2.70    4.80
  -1 -17  -6    9.10    5.70
   1 -17  -6   15.60    5.60
  -1 -17   6    8.70    5.00
   0   0  -7   -0.40    1.00
  -1   0  -7   -0.20    1.00
   1   0  -7   -1.10    1.10
  -2   0  -7  749.42   21.10
   2   0  -7  780.82   21.50
  -2   0  -7  738.23   20.60
  -3   0  -7   -0.30    0.90
   3   0  -7    0.90    1.30
  -3   0  -7   -0.30    0.80
  -4   0  -7 1210.18   32.00
  -4   0  -7 1193.68   31.00
   4   0  -7 1135.79   32.50
  -4   0   7 1212.98   36.90
  -5   0  -7   -0.30    1.30
   5   0  -7    0.00    1.10
  -5   0  -7    0.30    0.60
  -5   0   7   -0.10    1.20
   5   0   7   -0.30    0.60
  -5   0  -7    0.10    0.80
  -6   0  -7  123.49    6.80
   6   0   7  128.69    4.00
  -6   0   7  122.59    6.80
   6   0  -7  119.99    5.40
  -6   0  -7  132.89    4.70
   7   0  -7    1.90    1.60
  -7   0   7   -1.50    1.90
  -7   0  -7   -1.70    2.20
   7   0  -7    0.60    1.20
  -7   0  -7    0.20    0.80
  -8   0   7  597.04   22.60
  -8   0   7  638.74   18.80
  -8   0  -7  597.44   22.60
   8   0  -7  618.94   18.40
   9   0  -7    3.00    1.70
  -9   0   7   -0.90    1.30
  -9   0  -7   -0.40    2.90
  -9   0   7    0.20    2.80
 -10   0  -7   44.20    6.00
  10   0  -7   51.09    4.30
 -10   0   7   53.19    4.00
 -10   0   7   40.30    6.10
  11   0  -7   -1.50    1.40
 -11   0   7    0.40    1.50
 -11   0   7   -0.30    3.20
  12   0  -7   18.40    3.00
 -12   0   7   16.80    5.10
 -12   0   7   19.50    2.80
 -13   0   7   -2.10    3.50
 -14   0   7   55.49    8.60
 -15   0   7   -6.60    4.20
   0  -1  -7  578.84   16.80
   0   1  -7  575.14   16.50
   0   1  -7  572.94   16.80
  -1  -1  -7   29.00    2.50
   1   1  -7   32.70    2.70
   1   1  -7   27.00    2.60
  -1   1  -7   29.80    2.50
   1  -1  -7   26.10    2.50
  -1   1  -7   33.10    2.40
  -1  -1   7   31.90    1.40
   2   1  -7  468.05   14.10
   2  -1   7  451.75   13.40
   2   1  -7  449.76   13.80
  -2  -1  -7  472.65   13.70
  -2   1  -7  469.65   13.70
   2  -1  -7  440.66   13.90
  -2   1  -7  445.76   13.20
  -2  -1   7  474.35   14.40
  -3  -1  -7  358.26   10.80
   3  -1   7  334.87   10.40
   3   1  -7  343.87   11.10
   3   1  -7  357.46   11.30
   3  -1  -7  338.57   11.10
  -3  -1   7  346.47   11.80
  -3   1  -7  347.27   10.70
  -3   1  -7  359.06   11.90
  -3   1  -7  350.26   10.30
   4   1  -7  935.11   25.60
  -4  -1  -7  893.71   24.30
   4   1  -7  924.81   25.80
  -4  -1  -7  895.51   25.00
   4  -1   7  902.01   24.70
   4  -1  -7  895.31   25.70
  -4   1  -7  917.41   24.20
  -4   1  -7  902.61   25.00
  -4   1  -7  934.21   28.90
  -4  -1   7  957.10   28.90
   5  -1   7   19.60    1.60
   5   1  -7   16.60    2.40
  -5  -1  -7   13.60    1.30
   5   1  -7   18.50    2.20
  -5  -1  -7   19.60    1.90
   5  -1  -7   21.00    2.40
  -5   1  -7   21.80    1.90
  -5   1  -7   19.40    2.80
  -5   1  -7   19.70    1.40
  -5  -1   7   18.50    2.70
  -6  -1  -7   88.89    3.90
   6   1  -7   96.49    4.90
   6  -1   7   98.39    3.20
  -6  -1   7   96.29    5.00
  -6   1  -7  100.49    3.90
   6  -1  -7   93.29    4.60
  -6  -1   7   99.39    6.00
  -6   1  -7   96.19    5.80
   7   1  -7   88.79    4.80
  -7  -1  -7   85.49    3.60
  -7   1   7   86.09    6.20
  -7   1  -7   87.79    6.10
   7  -1  -7   83.49    4.40
  -7  -1   7   89.39    6.10
  -7  -1   7   88.19    4.90
  -8  -1  -7  342.97    9.70
  -8   1   7  332.57   14.60
   8   1  -7  336.57   11.50
  -8  -1   7  340.87   11.60
  -8  -1   7  329.67   14.50
  -8   1  -7  323.57   14.40
   9   1  -7    7.80    2.10
  -9   1   7   11.50    3.80
  -9   1  -7    8.00    3.30
  -9  -1   7   11.70    2.30
  -9  -1   7    6.90    3.10
   9  -1  -7    9.50    2.20
  10   1  -7   30.70    3.50
 -10   1   7   32.00    5.60
 -10   1   7   32.40    3.40
 -10   1  -7   29.50    5.20
  10  -1  -7   35.20    3.50
 -10  -1   7   37.00    3.60
 -10  -1   7   32.40    5.30
  11   1  -7    6.40    2.10
 -11   1   7    4.40    3.50
 -11   1   7    9.10    2.10
  11  -1  -7    9.40    2.30
 -11  -1   7    5.20    3.50
 -11   1  -7    3.10    3.60
 -11  -1   7    7.00    2.10
  12   1  -7   35.90    3.80
 -12   1   7   35.20    3.50
 -12   1   7   26.80    6.10
  12  -1  -7   31.90    3.50
 -12   1  -7   21.20    5.60
 -12  -1   7   26.40    5.90
 -12  -1   7   33.60    3.50
 -13   1   7   77.69    9.50
 -13  -1   7   67.89    9.00
 -14   1   7   16.20    6.00
 -15   1   7   19.50    6.90
   0   2  -7    1.50    1.30
   0  -2  -7    0.80    1.20
   0   2  -7   -0.80    1.10
   1   2  -7  115.99    4.90
  -1  -2  -7  116.79    5.00
   1   2  -7  109.49    5.00
   1  -2   7  102.79    4.60
  -1  -2   7  103.29    4.80
  -1   2  -7  118.39    3.90
  -1   2  -7  115.79    4.80
  -1   2  -7  114.89    5.00
   1  -2  -7  105.69    4.90
   2  -2   7  519.25   14.80
   2   2  -7  496.95   15.20
   2   2  -7  497.85   15.00
  -2  -2  -7  500.35   15.00
   2  -2  -7  514.25   15.30
  -2   2  -7  519.15   15.80
  -2  -2   7  500.05   15.20
  -2   2  -7  499.15   14.90
  -2   2  -7  487.95   14.40
   3   2  -7  156.28    6.40
  -3  -2  -7  162.08    6.20
   3  -2   7  156.88    5.80
   3   2  -7  167.88    6.50
  -3   2  -7  165.68    6.50
  -3  -2   7  174.68    6.70
  -3  -2   7  178.78    6.40
  -3   2  -7  146.69    5.60
  -3   2  -7  160.28    6.10
   3  -2  -7  170.08    6.50
   4  -2   7   42.10    2.40
   4  -2   7   42.60    2.60
  -4  -2  -7   41.60    2.80
   4   2  -7   44.30    3.30
  -4  -2   7   39.90    3.40
   4  -2  -7   39.60    3.10
  -4  -2   7   40.30    3.20
  -4   2  -7   44.90    2.40
  -4   2  -7   46.50    3.40
   5  -2   7   66.29    2.80
   5  -2   7   64.79    3.10
   5   2  -7   59.69    3.80
  -5  -2  -7   53.19    3.20
  -5   2  -7   67.09    4.50
  -5   2  -7   51.79    2.40
  -5  -2   7   58.09    3.80
   5  -2  -7   63.49    3.70
  -5  -2   7   72.99    4.50
   6  -2   7    4.30    0.80
  -6  -2  -7    1.60    1.10
  -6  -2  -7    1.70    0.70
   6   2  -7    3.10    1.60
  -6   2  -7    3.00    2.00
  -6  -2   7    3.80    1.80
  -6  -2   7    2.40    1.50
   6  -2  -7    2.40    1.30
  -7  -2  -7   38.10    2.60
   7   2  -7   32.90    3.30
  -7   2  -7   32.00    4.10
   7  -2  -7   35.80    3.10
  -7  -2   7   43.10    4.70
  -7  -2   7   29.80    3.20
   8   2  -7   39.00    3.70
  -8  -2  -7   35.00    2.40
  -8   2   7   34.50    5.00
  -8  -2   7   32.20    3.30
  -8  -2   7   28.90    4.40
  -8   2  -7   30.10    4.40
   9   2  -7   84.69    5.20
  -9  -2  -7   87.19    3.40
  -9   2   7   76.69    7.00
  -9  -2   7   95.79    5.30
  -9  -2   7   79.29    7.60
  -9   2  -7   94.89    7.30
  10   2  -7   15.00    2.70
 -10   2   7   17.60    4.50
 -10  -2   7   16.80    2.70
 -10   2  -7   14.00    4.10
 -10  -2   7   12.00    3.80
  11   2  -7   38.80    3.90
 -11   2   7   27.40    5.70
 -11   2   7   39.00    3.80
 -11   2  -7   30.50    5.70
 -11  -2   7   31.40    5.60
 -11  -2   7   40.80    3.80
  11  -2  -7   39.50    3.90
  12   2  -7    6.50    2.30
 -12   2   7    5.90    2.10
 -12   2   7    0.60    4.10
 -12   2  -7   10.30    4.50
  12  -2  -7    6.50    2.10
 -12  -2   7    8.30    2.10
 -13   2   7    1.30    4.00
 -13   2  -7    6.80    4.90
 -14   2   7   16.70    5.90
 -14   2  -7    7.20    5.20
 -15   2   7   12.80    6.20
   0   3  -7 1059.69   28.90
   0  -3   7 1049.99   29.20
   0  -3  -7 1063.79   29.50
   1  -3   7  299.57    9.80
   1   3  -7  289.37    9.80
  -1  -3  -7  277.97    9.80
   1  -3  -7  297.67   10.00
  -1  -3   7  310.57   10.10
  -1   3  -7  293.87    9.60
   2   3  -7  100.29    5.00
   2  -3   7  101.59    4.60
  -2  -3  -7   99.59    4.80
  -2  -3   7  110.89    5.10
   2  -3  -7  108.09    5.00
  -2   3  -7   98.59    4.50
  -3  -3  -7   54.99    3.40
   3  -3   7   53.89    3.00
   3   3  -7   47.80    3.60
  -3  -3   7   53.99    3.70
  -3   3  -7   50.69    3.00
   3  -3  -7   53.49    3.60
  -4  -3  -7   36.20    3.00
   4   3  -7   39.10    3.40
   4  -3   7   39.30    2.50
  -4   3  -7   35.30    3.20
  -4  -3   7   46.60    3.50
  -4   3  -7   38.70    2.40
   4  -3  -7   37.20    3.20
   5   3  -7   72.39    4.40
   5  -3   7   74.69    3.40
  -5  -3  -7   76.89    3.90
   5  -3   7   78.09    3.60
   5  -3  -7   68.29    4.10
  -5   3  -7   76.69    4.80
  -5  -3   7   68.99    4.40
   6  -3   7  278.27    8.70
   6   3  -7  280.77   10.00
  -6  -3  -7  268.97    9.10
   6  -3   7  271.97    8.20
   6  -3  -7  281.57    9.70
  -6  -3   7  268.67   10.00
  -6   3  -7  271.47   11.50
   7   3  -7   68.89    4.60
  -7  -3  -7   76.39    3.90
   7  -3  -7   76.29    4.30
  -7   3  -7   70.19    5.60
  -7  -3   7   66.89    4.70
   8   3  -7   40.00    3.90
  -8  -3  -7   43.80    2.90
  -8  -3   7   36.00    3.70
  -8   3  -7   38.90    5.40
  -9  -3  -7   28.90    2.40
  -9   3   7   18.00    4.40
   9   3  -7   32.20    3.70
  -9   3  -7   28.00    5.00
  -9  -3   7   27.40    3.30
 -10   3   7    8.40    3.90
  10   3  -7    7.00    2.20
 -10  -3  -7    8.40    1.40
 -10  -3   7   11.80    2.40
 -10   3  -7   11.10    4.00
  11   3  -7   24.40    3.40
 -11   3   7   24.40    5.40
 -11   3  -7   25.10    5.60
 -11  -3   7   24.10    3.20
 -12   3   7   15.00    5.20
 -12   3   7   23.30    3.10
  12   3  -7   14.80    2.90
  12  -3  -7   19.40    3.00
 -12  -3   7   18.70    3.00
 -12   3  -7   15.60    5.00
  13   3  -7   47.60    4.80
 -13   3   7   28.30    6.60
 -13   3  -7   36.90    7.30
 -14   3   7    7.80    5.00
 -14   3  -7    4.80    5.10
 -15   3   7   18.60    6.60
 -15   3  -7   18.80    6.60
   0   4  -7    1.90    1.60
   0  -4  -7   -0.60    1.40
   0  -4   7   -1.80    1.20
  -1  -4  -7    2.00    1.50
   1  -4   7    1.90    1.30
   1   4  -7    2.30    1.50
   1  -4  -7    4.40    1.60
  -1  -4   7    4.60    1.60
  -1   4  -7    3.60    1.50
   2   4  -7  183.48    7.20
   2  -4   7  180.78    6.80
  -2  -4  -7  173.38    7.10
   2  -4  -7  177.18    7.20
  -2   4  -7  169.48    6.60
  -2  -4   7  187.38    7.30
   3   4  -7  135.69    6.20
  -3  -4  -7  135.69    6.00
   3  -4   7  138.49    5.60
   3  -4  -7  135.29    6.10
  -3   4  -7  144.79    5.60
  -3  -4   7  135.39    6.20
  -4  -4  -7  139.99    6.00
   4   4  -7  142.59    6.40
   4  -4   7  132.69    5.40
   4  -4  -7  132.39    6.00
  -4   4  -7  131.89    5.20
  -4  -4   7  145.79    6.50
  -5  -4  -7   14.80    2.20
   5  -4   7   18.30    2.00
   5   4  -7   18.70    2.80
  -5   4  -7   25.20    2.50
   5  -4  -7   20.50    2.60
  -5   4  -7   26.60    2.20
  -5  -4   7   17.30    2.70
   6   4  -7  215.88    8.60
  -6  -4  -7  206.08    7.90
   6  -4   7  205.18    7.00
  -6   4  -7  228.58    6.80
   6  -4  -7  207.78    8.10
  -6   4  -7  211.48    9.90
  -6  -4   7  203.18    8.60
  -7  -4  -7   49.50    3.50
   7   4  -7   48.80    4.40
  -7  -4   7   41.60    4.00
   7  -4  -7   46.00    3.50
  -7   4  -7   46.70    5.00
   8   4  -7   43.30    4.30
  -8  -4  -7   51.49    3.30
  -8   4  -7   39.60    5.40
  -8  -4   7   47.00    4.40
  -9  -4  -7   21.70    2.30
   9   4  -7   16.50    2.90
  -9  -4   7   20.20    3.10
  -9   4  -7   20.90    4.60
 -10   4   7    3.00    3.20
  10   4  -7    1.70    2.00
 -10  -4  -7    0.90    1.10
 -10   4  -7   -1.40    3.30
 -10  -4   7    0.40    1.70
  11   4  -7   13.00    2.90
 -11   4   7   11.50    4.70
 -11  -4   7    6.00    2.30
 -11   4  -7    5.10    3.80
  12   4  -7   10.70    2.70
 -12   4   7    9.80    4.70
 -12  -4   7   11.60    2.70
 -12   4  -7    9.60    4.90
  13   4  -7   83.19    5.80
 -13   4   7   82.19   10.20
 -13  -4   7  103.59    6.40
 -13   4  -7   65.79    9.10
 -14   4   7   13.20    5.80
 -14   4  -7   12.30    6.20
   0  -5  -7  273.77   10.10
   0   5  -7  279.97    9.80
   0  -5   7  278.27    9.90
   1   5  -7 1025.00   28.60
   1  -5   7  989.40   28.60
  -1  -5  -7 1040.40   29.00
  -1   5  -7  984.90   28.20
   1  -5  -7 1024.60   29.00
  -1  -5   7 1024.30   28.90
   2  -5   7   64.49    3.90
   2   5  -7   69.49    4.50
  -2  -5  -7   66.59    4.30
   2  -5  -7   63.49    4.20
  -2   5  -7   67.29    3.90
  -2  -5   7   65.49    4.40
  -3  -5  -7  334.17   11.40
   3   5  -7  328.07   11.40
   3  -5   7  331.07   10.90
  -3  -5   7  326.27   11.60
  -3   5  -7  330.97   10.70
   3  -5  -7  309.47   11.30
   4   5  -7   20.80    2.90
   4  -5   7   28.60    2.70
  -4  -5  -7   22.20    2.70
   4  -5  -7   22.30    2.90
  -4   5  -7   25.80    2.60
  -4  -5   7   19.40    2.70
   5  -5   7   51.79    3.30
   5   5  -7   52.39    4.50
  -5  -5  -7   44.00    3.80
  -5  -5   7   60.99    4.50
   5  -5  -7   52.29    3.90
  -5   5  -7   59.59    3.30
  -6  -5  -7    0.90    1.60
   6   5  -7    6.00    2.20
  -6  -5   7    3.20    1.80
   6  -5  -7    5.10    1.80
   7   5  -7   85.69    5.50
  -7  -5  -7   81.79    4.80
  -7  -5   7   81.89    5.30
  -7   5  -7   86.59    6.40
   7  -5  -7   82.09    4.70
  -8  -5  -7   25.40    2.90
   8   5  -7   29.80    3.80
  -8   5  -7   27.80    4.60
  -8  -5   7   26.50    3.50
  -9  -5  -7   26.40    2.90
   9   5  -7   19.00    3.30
  -9  -5   7   25.90    3.50
  -9   5  -7   18.10    4.40
 -10  -5  -7   10.20    2.00
  10   5  -7   12.40    3.00
 -10  -5   7    7.80    2.40
 -10   5  -7   10.90    4.00
  11   5  -7   51.79    5.10
 -11   5   7   55.59    7.90
 -11   5  -7   44.00    7.00
 -11  -5   7   62.79    5.30
 -12   5   7   12.20    5.20
  12   5  -7   11.60    3.10
 -12   5  -7   11.60    5.00
 -12  -5   7   10.50    2.80
  13   5  -7   22.40    3.80
 -13   5   7   25.50    6.70
 -13  -5   7   30.40    4.00
 -13   5  -7   26.70    6.50
 -14   5   7   -6.40    4.60
 -14   5  -7   -2.00    4.60
   0  -6  -7   -2.80    1.40
   0   6  -7   -0.70    1.50
   0  -6   7   -0.20    1.40
   1   6  -7  154.78    6.90
  -1  -6  -7  141.89    6.80
   1  -6   7  131.89    6.40
  -1  -6   7  146.29    6.70
  -1   6  -7  147.49    6.60
   1  -6  -7  151.38    7.00
   2   6  -7    8.70    2.30
  -2  -6  -7    7.00    2.10
   2  -6   7    7.70    1.90
  -2   6  -7    8.90    2.00
   2  -6  -7    5.60    1.80
  -2  -6   7    5.70    2.00
   3  -6   7   27.40    3.00
   3   6  -7   27.40    3.40
  -3  -6  -7   21.90    2.90
  -3  -6   7   27.50    3.40
  -3   6  -7   25.50    2.90
   3  -6  -7   25.20    3.10
   4   6  -7   10.70    2.50
   4  -6   7   14.60    2.20
  -4  -6  -7   12.10    2.40
   4  -6  -7   10.30    2.30
  -4   6  -7   15.50    2.40
  -4  -6   7   10.70    2.60
  -5  -6  -7  109.39    5.90
   5   6  -7   97.79    5.90
   5  -6   7  103.49    5.00
  -5  -6   7   97.89    6.00
  -5   6  -7  106.19    4.90
   5  -6  -7  109.89    5.90
  -6  -6  -7   34.00    3.60
   6   6  -7   33.10    3.90
  -6  -6   7   32.60    3.90
   6  -6  -7   31.80    3.50
  -7  -6  -7   38.20    3.80
   7   6  -7   39.90    4.40
  -7  -6   7   34.30    4.00
  -8  -6  -7    0.50    1.50
   8   6  -7    0.20    2.10
  -8  -6   7    2.60    2.20
  -9  -6  -7   12.90    2.40
   9   6  -7   14.80    3.10
  -9  -6   7   12.00    2.90
  -9   6  -7    2.70    3.50
 -10  -6  -7    8.00    2.10
  10   6  -7    8.60    2.90
 -10   6  -7   10.70    4.50
 -10  -6   7    7.00    2.60
 -11  -6  -7   52.29    4.00
  11   6  -7   39.40    4.90
 -11  -6   7   53.39    5.20
 -11   6  -7   41.50    7.10
 -12   6   7   55.39    8.90
  12   6  -7   69.39    6.20
 -12  -6   7   61.19    5.60
 -12   6  -7   57.59    8.10
  13   6  -7   37.40    4.70
 -13   6   7   21.90    6.50
 -13   6  -7   24.50    6.90
 -13  -6   7   37.40    4.40
 -14   6   7   56.89    9.70
 -14   6  -7   47.10    8.60
   0  -7   7   54.69    4.30
   0   7  -7   60.79    4.40
   0  -7  -7   59.39    5.00
   1   7  -7   42.10    4.10
   1  -7   7   53.29    4.00
  -1  -7  -7   35.90    3.90
  -1  -7   7   50.99    4.60
   1  -7  -7   50.29    4.50
  -1   7  -7   47.80    4.40
   2  -7   7   43.90    4.00
  -2  -7  -7   40.20    4.00
   2   7  -7   47.10    4.50
  -2  -7   7   42.90    4.30
  -2   7  -7   49.99    4.30
   2  -7  -7   37.30    4.00
   3   7  -7  274.27   10.70
  -3  -7  -7  262.27   10.60
   3  -7   7  272.07   10.10
  -3   7  -7  262.97    9.80
   3  -7  -7  276.67   10.70
  -3  -7   7  265.17   10.70
  -4  -7  -7   26.40    3.40
   4  -7   7   31.60    3.40
   4   7  -7   23.50    3.70
  -4   7  -7   27.10    3.20
   4  -7  -7   29.10    3.70
  -4  -7   7   27.60    3.70
   5  -7   7  163.38    7.10
  -5  -7  -7  161.28    7.70
   5   7  -7  161.18    8.10
  -5  -7   7  154.68    8.10
   5  -7  -7  162.08    7.70
  -5   7  -7  176.88    7.00
   6   7  -7    9.30    2.80
  -6  -7  -7    9.50    2.50
   6  -7  -7   14.20    2.60
  -6  -7   7   12.90    2.90
  -7  -7  -7   59.59    4.80
   7   7  -7   78.49    5.80
  -7  -7   7   66.99    5.80
  -8  -7  -7   42.00    4.20
   8   7  -7   41.10    4.70
  -8  -7   7   45.00    4.90
  -9  -7  -7  153.08    7.20
   9   7  -7  132.79    8.00
  -9  -7   7  153.68    8.20
  -9   7  -7  139.39    9.50
 -10  -7  -7   38.30    4.00
  10   7  -7   42.70    5.10
 -10  -7   7   40.90    4.80
 -10   7  -7   37.40    6.30
  11   7  -7   21.00    3.90
 -11  -7  -7   26.10    3.20
 -11  -7   7   23.60    4.00
 -11   7  -7   21.10    5.50
  12   7  -7   33.20    4.80
 -12   7   7   32.50    6.90
 -12   7  -7   21.90    5.90
 -12  -7   7   34.50    4.80
  13   7  -7   72.79    6.50
 -13   7   7   55.89    9.50
 -13   7  -7   49.00    8.50
 -13  -7   7   70.59    6.20
   0  -8  -7   -1.10    1.80
   0  -8   7    0.30    1.70
   0   8  -7   -1.30    1.70
   1   8  -7  344.97   13.00
  -1  -8  -7  343.57   13.10
   1  -8   7  343.87   12.70
   1  -8  -7  369.56   13.30
  -1   8  -7  342.87   12.60
  -1  -8   7  336.17   13.00
   2  -8   7  239.38    9.70
  -2  -8  -7  221.38    9.90
   2   8  -7  231.38   10.10
   2  -8  -7  228.98    9.90
  -2  -8   7  235.48   10.10
  -2   8  -7  236.28    9.50
   3   8  -7   93.59    6.40
  -3  -8  -7   99.19    6.20
   3  -8   7   83.99    5.50
   3  -8  -7  107.19    6.20
  -3  -8   7   96.69    6.20
  -3   8  -7   93.29    5.60
   4  -8   7   59.29    4.50
   4   8  -7   59.89    5.40
  -4  -8  -7   51.79    4.90
  -4  -8   7   56.09    5.40
  -4   8  -7   61.29    4.40
   4  -8  -7   55.59    5.10
  -5  -8  -7    8.60    2.60
   5   8  -7    3.50    2.80
   5  -8   7    6.60    2.20
  -5  -8   7    6.10    2.60
   5  -8  -7    6.30    2.40
  -5   8  -7    3.50    2.10
   6   8  -7    5.30    2.80
  -6  -8  -7   12.30    2.90
  -6  -8   7   10.20    3.00
   6  -8  -7   13.50    3.00
   7   8  -7   62.79    6.00
  -7  -8  -7   45.50    4.70
  -7  -8   7   57.29    5.70
   8   8  -7    1.30    2.60
  -8  -8  -7    4.50    2.40
  -8  -8   7    7.20    3.00
   9   8  -7   35.00    4.80
  -9  -8  -7   43.50    4.60
  -9  -8   7   38.40    4.90
 -10  -8  -7   30.80    3.90
  10   8  -7   30.40    4.60
 -10   8  -7   27.30    5.90
 -10  -8   7   34.70    4.80
 -11  -8  -7   44.50    4.50
  11   8  -7   34.70    5.00
 -11   8  -7   30.70    6.20
 -11  -8   7   35.30    5.10
  12   8  -7   35.70    5.00
 -12   8  -7   32.90    6.70
 -12  -8   7   41.70    5.30
 -13   8   7   46.40    9.10
  13   8  -7   59.69    6.40
 -13   8  -7   39.90    8.00
 -13  -8   7   58.59    6.00
   0  -9  -7   22.10    3.70
   0  -9   7   29.90    3.90
   0   9  -7   40.70    4.70
  -1  -9  -7  252.67   11.00
   1  -9   7  231.48   10.50
   1   9  -7  276.37   11.20
   1  -9  -7  247.58   10.80
  -1   9  -7  260.47   10.70
  -1  -9   7  253.87   11.00
   2   9  -7  264.07   11.30
  -2  -9  -7  262.67   11.50
   2  -9   7  269.37   11.10
   2  -9  -7  272.97   11.50
  -2   9  -7  281.17   11.10
  -2  -9   7  282.17   11.70
   3  -9   7   24.60    3.50
   3   9  -7   26.20    4.10
  -3  -9  -7   19.60    3.70
  -3  -9   7   21.30    3.60
  -3   9  -7   25.90    3.70
   3  -9  -7   30.80    4.10
   4   9  -7   76.29    6.80
   4  -9   7   76.69    5.40
  -4  -9  -7   84.69    6.20
  -4  -9   7   74.39    6.50
   4  -9  -7   72.59    6.30
  -4   9  -7   78.09    5.20
  -5  -9  -7   29.60    4.00
   5   9  -7   39.60    4.90
  -5  -9   7   40.70    4.90
   5  -9  -7   29.20    4.00
  -6  -9  -7    8.90    3.00
   6   9  -7    3.70    2.80
  -6  -9   7    4.40    2.70
  -7  -9  -7   48.00    5.00
   7   9  -7   42.70    5.60
  -7  -9   7   57.19    6.10
   8   9  -7   15.50    4.00
  -8  -9  -7   14.00    3.40
  -8  -9   7   17.50    3.80
   9   9  -7   16.60    3.90
  -9  -9  -7   12.80    3.30
  -9  -9   7   11.90    3.60
 -10  -9  -7   20.30    3.70
  10   9  -7   22.70    4.40
 -10  -9   7   17.40    4.30
  11   9  -7   36.90    5.10
 -11  -9  -7   32.10    4.20
 -11  -9   7   33.80    5.00
 -11   9  -7   27.50    6.10
  12   9  -7   74.39    7.30
 -12   9  -7   71.49    9.60
 -12  -9   7   90.99    7.80
   0 -10   7   -0.40    2.10
   0  10  -7    0.70    2.40
   0 -10  -7    1.40    2.40
  -1 -10  -7   69.19    6.30
   1  10  -7   85.69    6.60
   1 -10   7   77.69    5.90
  -1 -10   7   86.09    6.40
   1 -10  -7   82.79    6.90
  -1  10  -7   82.89    6.10
   2  10  -7   -0.60    2.70
  -2 -10  -7    1.50    2.40
   2 -10   7    6.10    2.40
   2 -10  -7    2.30    2.70
  -2 -10   7    3.90    2.80
  -2  10  -7    5.40    2.80
   3 -10   7   25.50    3.80
  -3 -10  -7   25.90    4.30
   3  10  -7   25.30    4.40
  -3 -10   7   19.00    4.00
  -3  10  -7   18.50    3.50
   3 -10  -7   22.30    3.90
  -4 -10  -7   65.49    6.00
   4 -10   7   67.59    5.30
   4  10  -7   54.19    5.90
  -4  10  -7   70.19    5.80
  -4 -10   7   59.69    6.00
   4 -10  -7   49.70    5.30
  -5 -10  -7   24.60    4.20
   5  10  -7   22.10    4.50
  -5 -10   7   17.70    3.90
   5 -10  -7   18.00    3.70
  -6 -10  -7    2.00    2.40
   6  10  -7   -0.40    2.90
  -6 -10   7   -3.30    2.40
  -7 -10  -7    4.20    2.70
   7  10  -7    4.80    3.30
  -7 -10   7    3.60    3.20
  -8 -10  -7   17.80    3.90
   8  10  -7   15.10    4.00
  -8 -10   7   17.10    4.30
   9  10  -7    8.80    3.50
  -9 -10  -7   -1.70    2.40
  -9 -10   7   10.30    3.70
 -10 -10  -7   -0.20    2.70
  10  10  -7    1.80    3.30
 -10 -10   7    7.90    3.60
 -11 -10  -7   22.10    4.00
  11  10  -7    5.40    3.70
 -11 -10   7   14.70    4.20
 -11  10  -7    4.10    5.00
  12  10  -7   25.30    5.00
 -12 -10   7   20.10    4.60
 -12  10  -7   22.70    6.60
   0 -11  -7    4.40    3.10
   0  11  -7   -0.20    2.80
   0 -11   7    6.60    3.10
  -1 -11  -7   12.10    3.40
   1  11  -7   16.10    4.20
   1 -11   7    6.90    2.90
  -1 -11   7   25.50    4.40
   1 -11  -7   15.00    3.70
  -1  11  -7   20.20    4.10
   2  11  -7   35.40    5.20
  -2 -11  -7   40.30    5.20
   2 -11   7   37.60    4.80
  -2  11  -7   34.60    4.70
   2 -11  -7   34.60    5.10
  -2 -11   7   43.40    5.50
   3 -11   7   19.10    3.70
  -3 -11  -7   16.20    4.00
   3  11  -7   16.30    4.00
  -3  11  -7   18.40    3.70
  -3 -11   7   20.70    4.10
   3 -11  -7   22.80    4.30
  -4 -11  -7  180.88   10.10
   4  11  -7  183.08   10.40
   4 -11  -7  188.28    9.90
  -4 -11   7  184.08   10.50
   5  11  -7   12.80    3.90
  -5 -11  -7   16.60    4.00
  -5 -11   7   14.50    3.90
   5 -11  -7    9.60    3.40
  -6 -11  -7   -4.20    2.20
   6  11  -7    2.60    3.30
  -6 -11   7    0.70    2.70
   7  11  -7    8.10    3.90
  -7 -11  -7    6.30    3.30
  -7 -11   7    6.20    3.50
   8  11  -7   12.00    4.00
  -8 -11  -7    6.30    3.20
  -8 -11   7   14.20    4.20
   9  11  -7   19.50    4.90
  -9 -11  -7   29.80    4.70
  -9 -11   7   32.20    5.40
 -10 -11  -7   34.00    5.10
  10  11  -7   22.40    5.20
 -10 -11   7   32.80    5.70
 -11 -11  -7    8.40    3.40
  11  11  -7    0.50    3.60
 -11 -11   7    7.70    3.80
 -11  11  -7    1.10    4.80
   0  12  -7   -1.70    2.80
   0 -12  -7    3.70    3.10
   0 -12   7    2.10    2.80
   1  12  -7   27.00    5.10
  -1 -12  -7   24.20    4.80
   1 -12   7   28.70    4.60
  -1 -12   7   25.00    4.80
  -1  12  -7   25.60    4.70
   1 -12  -7   19.70    4.60
   2  12  -7   66.69    7.40
  -2 -12  -7   79.99    7.90
   2 -12   7   75.99    7.10
  -2 -12   7   85.79    8.00
  -2  12  -7   81.39    7.30
   2 -12  -7   73.29    7.30
  -3 -12  -7    1.10    3.10
   3 -12   7    1.30    2.70
   3  12  -7    1.00    3.40
  -3  12  -7    5.10    2.80
   3 -12  -7    2.00    3.20
  -3 -12   7   -0.50    2.90
   4  12  -7   28.20    5.40
  -4 -12  -7   32.70    5.20
  -4 -12   7   29.20    5.20
   4 -12  -7   25.20    4.70
   5  12  -7   20.30    5.00
  -5 -12  -7   28.70    5.00
  -5 -12   7   31.60    5.40
  -6 -12  -7    8.00    3.60
   6  12  -7    5.80    3.90
  -6 -12   7    7.00    3.70
  -7 -12  -7   -1.80    2.90
   7  12  -7   -0.40    3.50
  -7 -12   7    2.40    3.30
  -8 -12  -7   10.50    4.00
   8  12  -7    5.70    4.10
  -8 -12   7    7.20    4.20
  -9 -12  -7   -1.30    3.10
   9  12  -7    5.20    4.30
  -9 -12   7    2.60    3.70
 -10 -12  -7    3.20    3.30
  10  12  -7    3.40    4.00
 -10 -12   7    6.80    4.10
   0 -13   7   49.20    6.20
   0  13  -7   54.29    6.60
   0 -13  -7   64.19    7.40
   1  13  -7    9.70    4.30
   1 -13   7   11.20    4.00
  -1 -13  -7   10.10    4.20
   1 -13  -7   14.50    4.20
  -1  13  -7   13.80    4.40
  -1 -13   7    8.40    3.80
  -2 -13  -7    3.50    3.70
   2  13  -7    7.20    4.10
   2 -13   7    7.00    3.60
  -2  13  -7    6.60    3.70
  -2 -13   7    6.00    3.80
   2 -13  -7    1.40    3.40
   3  13  -7   70.09    8.00
  -3 -13  -7   70.89    7.80
   3 -13  -7   73.59    7.80
  -3 -13   7   53.19    6.90
   4  13  -7   14.60    4.90
  -4 -13  -7   17.50    4.60
  -4 -13   7   26.60    5.50
   4 -13  -7   23.90    5.00
  -5 -13  -7    4.20    3.60
   5  13  -7    0.60    3.90
  -5 -13   7    5.10    3.90
  -6 -13  -7   17.90    4.90
   6  13  -7    9.20    4.50
  -6 -13   7   18.60    5.20
  -7 -13  -7    4.00    3.80
   7  13  -7   -3.70    3.80
  -7 -13   7    5.50    4.20
   8  13  -7    3.10    4.00
  -8 -13  -7    3.00    3.80
  -8 -13   7    9.90    4.70
  -9 -13  -7    8.50    4.20
   9  13  -7    1.80    4.00
  -9 -13   7    9.30    4.70
   0  14  -7    5.70    4.00
   0 -14  -7   -3.00    3.20
   0 -14   7   -2.90    3.40
   1 -14   7   19.10    5.00
   1  14  -7   26.40    5.60
  -1 -14  -7   10.50    4.60
  -1  14  -7   15.40    4.80
   1 -14  -7   14.60    4.60
  -1 -14   7   21.60    5.20
   2 -14   7   39.90    6.10
  -2 -14  -7   28.80    5.90
   2  14  -7   37.80    6.20
   2 -14  -7   39.90    6.40
  -2 -14   7   39.40    6.30
   3  14  -7   11.50    4.50
  -3 -14  -7    8.20    4.30
   3 -14  -7    7.50    4.10
  -3 -14   7    9.90    4.70
   4  14  -7   26.40    5.70
  -4 -14  -7   41.50    6.60
  -4 -14   7   35.10    6.10
   5  14  -7   20.60    5.70
  -5 -14  -7   12.50    4.70
  -5 -14   7    9.70    4.70
  -6 -14  -7   21.60    5.50
   6  14  -7   19.50    5.70
  -6 -14   7   26.60    5.90
   7  14  -7    4.90    4.50
  -7 -14  -7    8.50    4.20
  -7 -14   7    9.20    4.80
   8  14  -7   22.40    6.30
  -8 -14  -7   26.80    6.20
  -8 -14   7   23.20    6.20
   0 -15  -7   -1.90    3.80
   0  15  -7    4.30    4.40
   0 -15   7    4.40    4.20
   1  15  -7   19.00    5.50
  -1 -15  -7   21.70    6.00
   1 -15   7   23.80    5.80
  -1 -15   7   21.20    5.50
   1 -15  -7   29.90    6.20
   2  15  -7   14.40    5.50
  -2 -15  -7   11.00    4.80
  -2 -15   7    7.20    4.70
   2 -15  -7   10.80    4.90
   3  15  -7   44.80    7.40
  -3 -15  -7   24.70    5.90
  -3 -15   7   25.40    6.00
   4  15  -7   24.40    6.10
  -4 -15  -7   25.80    6.00
  -4 -15   7   21.90    6.20
  -5 -15  -7   80.79    9.10
   5  15  -7   85.59    9.40
  -5 -15   7   77.09    9.30
  -6 -15  -7    9.30    5.30
   6  15  -7   11.90    5.00
  -6 -15   7   10.10    5.30
   0 -16  -7    5.20    4.30
   0 -16   7    1.30    4.20
  -1 -16  -7   46.90    7.90
   1 -16  -7   56.69    8.30
  -1 -16   7   61.69    8.20
   2  16  -7   22.80    6.00
  -2 -16  -7   18.00    6.00
  -2 -16   7   28.20    6.20
   2 -16  -7   12.90    5.60
  -3 -16  -7   46.40    8.00
   3  16  -7   51.49    7.90
  -3 -16   7   43.30    7.00
   4  16  -7    8.10    5.20
  -4 -16  -7   12.10    5.80
  -4 -16   7   15.50    5.80
   0   0  -8  430.76   13.40
  -1   0  -8   -0.40    1.30
   1   0  -8   -1.30    1.30
  -2   0  -8  653.73   18.90
   2   0  -8  699.93   19.90
  -2   0  -8  680.03   19.50
  -3   0  -8   -0.40    0.90
   3   0  -8   -0.60    1.10
  -3   0  -8   -0.80    1.10
  -4   0  -8  507.55   15.20
  -4   0   8  538.75   17.50
  -4   0  -8  513.35   14.50
   4   0  -8  508.85   15.80
   5   0  -8   -0.50    1.10
  -5   0  -8    0.80    1.00
  -5   0   8    0.50    1.40
   5   0   8    0.40    0.80
  -5   0  -8   -0.30    0.40
   6   0  -8  181.78    7.40
  -6   0  -8  183.48    5.20
   6   0   8  185.58    5.90
   6   0  -8  191.18    7.40
  -6   0  -8  185.68    6.40
  -6   0   8  184.38    8.80
  -7   0   8   -1.50    1.80
  -7   0  -8   -0.40    0.90
   7   0  -8    1.00    1.20
   7   0  -8    1.60    1.60
  -8   0   8  546.45   17.30
  -8   0   8  540.95   20.90
   8   0  -8  557.54   17.10
  -9   0   8   -1.50    2.30
   9   0  -8    2.10    1.80
  -9   0   8    0.20    1.60
 -10   0   8   21.70    3.00
 -10   0   8   18.90    4.30
  10   0  -8   14.60    2.70
  11   0  -8   -1.20    1.60
 -11   0   8    3.00    3.70
 -11   0   8    1.30    1.60
 -12   0   8   59.89    4.60
  12   0  -8   64.19    4.80
 -12   0   8   55.69    8.00
 -13   0   8   -1.20    4.20
 -14   0   8   56.69    8.90
 -15   0   8    0.20    5.20
   0   1  -8    2.30    1.40
   0  -1  -8    0.10    1.30
   0   1  -8    2.40    1.40
   1   1  -8  943.21   26.30
  -1  -1  -8  922.41   26.10
   1   1  -8  912.11   25.80
  -1  -1   8  955.10   27.30
  -1   1  -8  891.71   25.40
   1  -1  -8  959.90   26.30
  -1   1  -8  943.01   26.10
   2  -1   8   30.80    2.60
   2   1  -8   26.20    2.80
  -2  -1  -8   34.90    3.00
   2   1  -8   36.50    3.20
  -2   1  -8   31.30    2.70
  -2  -1   8   37.80    2.20
  -2   1  -8   34.40    2.50
   2  -1  -8   39.40    3.30
   3  -1   8   10.00    1.60
  -3  -1  -8   12.20    1.90
   3   1  -8   10.10    2.10
   3   1  -8    7.70    1.80
  -3  -1   8    7.20    1.60
  -3   1  -8    9.40    1.50
  -3   1  -8   11.90    1.80
  -3   1  -8   12.80    1.90
   3  -1  -8    8.20    1.90
   4  -1   8  620.34   17.60
   4   1  -8  612.74   18.60
  -4  -1  -8  621.44   18.00
  -4  -1  -8  616.34   17.30
   4   1  -8  640.54   18.60
  -4   1  -8  639.44   20.40
   4  -1  -8  631.64   18.60
  -4   1  -8  617.74   17.90
  -4  -1   8  627.24   20.40
  -4   1  -8  618.24   17.20
   5   1  -8   55.19    3.70
   5  -1   8   54.49    2.80
  -5  -1  -8   51.99    3.20
   5   1  -8   56.89    3.80
  -5   1  -8   52.69    4.10
   5  -1  -8   51.09    3.50
  -5  -1   8   51.89    4.00
  -5   1  -8   56.99    3.10
  -6  -1  -8   56.19    3.30
   6  -1   8   66.29    2.70
   6   1  -8   54.39    4.00
  -6  -1  -8   58.69    2.40
   6   1  -8   61.29    3.90
   6  -1  -8   59.69    3.90
  -6   1  -8   54.29    4.70
  -6   1  -8   66.89    2.20
  -6   1  -8   64.09    3.20
  -6  -1   8   57.79    4.20
  -6  -1   8   56.19    4.50
  -7   1   8  179.18    9.10
   7   1  -8  164.78    7.20
  -7  -1  -8  167.68    6.10
  -7  -1   8  181.88    7.60
  -7   1  -8  164.18    8.80
  -7  -1   8  179.48    9.00
   7  -1  -8  162.48    6.90
  -8  -1  -8   37.60    2.50
  -8   1   8   35.10    4.90
   8   1  -8   35.70    3.60
  -8   1  -8   35.20    4.90
  -8  -1   8   42.30    4.00
  -8  -1   8   39.00    5.00
   9   1  -8  135.19    6.60
  -9   1   8  137.79    9.20
  -9  -1  -8  136.99    4.60
  -9   1  -8  123.49    8.50
   9  -1  -8  149.79    6.80
  -9  -1   8  134.59    8.90
  -9  -1   8  151.08    6.90
 -10   1   8    3.20    1.90
 -10   1   8    2.90    3.20
  10   1  -8    7.60    2.10
 -10   1  -8    6.30    3.30
  10  -1  -8    4.00    2.00
 -10  -1   8    6.20    3.80
 -10  -1   8    1.20    1.80
 -11   1   8   25.00    5.60
 -11   1   8   26.40    3.40
  11   1  -8   36.40    3.90
 -11  -1   8   30.60    3.60
  11  -1  -8   27.60    3.40
 -11   1  -8   29.70    5.50
 -11  -1   8   29.30    5.70
 -12   1   8   24.90    3.20
  12   1  -8   19.20    3.10
 -12   1   8   22.30    5.60
 -12  -1   8   20.20    3.10
  12  -1  -8   24.20    3.30
 -12  -1   8   17.20    5.60
 -13   1   8    4.60    4.70
 -13  -1   8    5.90    4.80
 -14   1   8   65.09    9.30
 -15   1   8   39.50    8.30
   0  -2  -8   78.09    4.30
   0   2  -8   73.19    4.20
   0   2  -8   80.39    4.10
   0  -2   8   71.09    4.10
   1   2  -8  238.68    8.40
  -1  -2  -8  247.48    8.50
   1  -2   8  231.18    8.20
   1   2  -8  234.28    8.50
  -1   2  -8  244.08    8.20
  -1  -2   8  226.08    8.40
  -1   2  -8  235.88    8.40
   1  -2  -8  230.38    8.50
   2   2  -8  195.58    7.30
   2   2  -8  179.88    7.20
   2  -2   8  173.98    6.60
  -2  -2  -8  191.08    7.10
  -2   2  -8  176.58    6.60
  -2   2  -8  181.28    7.00
  -2  -2   8  187.48    7.30
   2  -2  -8  184.08    7.20
  -2   2  -8  185.08    6.50
   3   2  -8   88.19    4.80
  -3  -2  -8   87.19    4.40
   3  -2   8   94.69    4.20
   3   2  -8   84.49    4.70
  -3   2  -8   95.39    4.10
  -3   2  -8   96.49    4.50
   3  -2  -8   98.99    4.90
  -3   2  -8   98.09    4.40
  -3  -2   8   91.79    4.80
  -4  -2  -8   65.99    3.70
   4  -2   8   66.39    3.30
   4   2  -8   70.19    4.20
  -4  -2   8   65.09    3.90
  -4  -2   8   62.79    4.00
  -4   2  -8   67.09    3.60
  -4   2  -8   65.49    3.20
   4  -2  -8   64.09    4.00
  -4   2  -8   74.79    4.10
   5  -2   8   21.00    1.90
  -5  -2  -8   23.70    2.40
   5   2  -8   19.30    2.60
  -5   2  -8   20.20    2.80
  -5  -2   8   13.70    2.40
   5  -2  -8   20.90    2.60
  -5  -2   8   19.20    2.70
  -6  -2  -8  180.78    6.90
   6  -2   8  189.18    6.10
  -6  -2  -8  200.78    6.10
   6   2  -8  190.38    7.80
  -6   2  -8  195.98    5.60
  -6  -2   8  203.18    9.00
  -6  -2   8  179.58    7.80
  -6   2  -8  190.78    8.80
   6  -2  -8  185.58    7.50
   7   2  -8   70.49    4.70
  -7  -2  -8   71.79    3.70
  -7  -2   8   75.49    5.50
  -7  -2   8   76.79    4.80
  -7   2  -8   83.79    5.80
   7  -2  -8   73.19    4.30
   8   2  -8   20.30    2.90
  -8   2   8   19.90    4.20
  -8  -2  -8   21.00    2.10
  -8  -2   8   20.40    2.90
  -8  -2   8   18.10    4.10
  -8   2  -8   21.50    4.20
  -9   2   8    9.70    3.50
  -9  -2  -8    9.90    1.50
   9   2  -8    9.10    2.30
  -9  -2   8   14.80    2.70
  -9  -2   8    9.70    3.40
  -9   2  -8    7.90    3.70
 -10   2   8   48.00    6.40
  10   2  -8   52.99    4.70
 -10   2  -8   38.50    5.70
 -10  -2   8   42.90    6.00
 -10  -2   8   52.59    4.70
  11   2  -8   41.80    4.20
 -11   2   8   36.10    6.30
 -11   2   8   53.19    4.60
 -11  -2   8   52.79    4.60
  11  -2  -8   49.80    4.50
 -11  -2   8   30.40    5.90
 -11   2  -8   33.40    5.70
  12   2  -8   17.00    3.10
 -12   2   8   18.60    2.90
 -12   2   8   15.20    5.00
 -12   2  -8   13.80    4.90
  12  -2  -8   23.70    3.30
 -12  -2   8   22.10    3.20
 -13   2   8   18.50    6.10
  13   2  -8   19.60    3.20
 -13   2  -8   13.60    5.40
 -14   2   8   11.60    6.00
 -15   2   8   25.20    7.30
   0  -3   8    0.30    1.30
   0   3  -8   -2.00    1.30
   0  -3  -8    0.50    1.40
   1   3  -8  620.14   18.30
   1  -3   8  627.44   18.30
  -1  -3  -8  631.24   18.60
  -1   3  -8  602.34   17.90
  -1  -3   8  621.04   18.50
   2   3  -8  261.57    9.00
  -2  -3  -8  231.28    8.70
   2  -3   8  246.98    8.50
   2  -3  -8  245.18    9.00
  -2   3  -8  235.08    8.30
  -2  -3   8  246.28    9.00
   3   3  -8  153.08    6.50
  -3  -3  -8  151.08    6.30
   3  -3   8  134.39    5.70
  -3   3  -8  163.78    6.30
   3  -3  -8  161.48    6.60
  -3  -3   8  138.59    6.40
  -3   3  -8  148.99    5.70
  -4  -3  -8  156.68    6.30
   4  -3   8  139.39    5.60
   4   3  -8  138.19    6.40
  -4  -3   8  138.39    6.60
  -4   3  -8  158.18    5.60
   4  -3  -8  149.79    6.50
  -4   3  -8  154.28    6.70
  -5  -3  -8   50.59    3.50
   5  -3   8   53.49    3.00
   5   3  -8   50.99    4.00
  -5   3  -8   55.49    2.80
  -5   3  -8   58.19    4.10
  -5  -3   8   55.39    4.10
   5  -3  -8   51.29    3.80
  -6  -3  -8   20.20    2.40
   6  -3   8   18.80    1.80
   6   3  -8   20.10    3.00
  -6   3  -8   25.20    3.50
   6  -3  -8   20.60    2.70
  -6  -3   8   21.20    3.10
  -7  -3  -8   35.90    3.00
   7   3  -8   40.10    3.90
  -7  -3   8   42.70    4.10
   7  -3  -8   49.30    4.00
  -7   3  -8   37.10    4.40
   8   3  -8    3.00    2.10
  -8  -3  -8   -0.30    1.20
  -8   3  -8    5.20    3.10
  -8  -3   8    2.80    1.90
  -9   3   8   14.40    4.10
  -9  -3  -8   27.30    2.40
   9   3  -8   23.30    3.40
  -9   3  -8   18.60    4.10
  -9  -3   8   24.10    3.30
 -10  -3  -8   51.79    2.80
  10   3  -8   51.69    4.80
 -10   3   8   48.90    6.60
 -10   3  -8   42.60    6.20
 -10  -3   8   47.00    4.40
  11   3  -8    5.90    2.50
 -11   3   8    9.70    4.30
 -11   3  -8    5.30    3.70
 -11  -3   8    4.60    2.20
 -12   3   8   72.19    9.10
  12   3  -8   84.79    5.70
 -12   3   8   81.69    5.40
 -12  -3   8   79.29    5.40
 -12   3  -8   82.49    9.00
  12  -3  -8   78.39    5.30
 -13   3   8   21.50    6.60
  13   3  -8   12.80    3.20
 -13  -3   8   16.80    3.10
 -13   3  -8   13.50    5.70
 -14   3   8   52.39    8.70
 -14   3  -8   49.90    8.50
   0  -4  -8 1500.65   41.10
   0  -4   8 1511.55   41.00
   0   4  -8 1479.85   40.40
   1   4  -8  361.36   11.70
  -1  -4  -8  345.07   11.60
   1  -4   8  328.17   11.30
  -1  -4   8  342.37   11.70
  -1   4  -8  338.67   11.20
   1  -4  -8  340.37   11.70
  -2  -4  -8  102.19    5.20
   2  -4   8  101.89    4.80
   2   4  -8   95.29    5.20
   2  -4  -8  106.29    5.30
  -2  -4   8   93.99    5.20
  -2   4  -8   95.39    4.70
   3   4  -8  230.08    8.90
   3  -4   8  222.98    8.20
  -3  -4  -8  240.18    8.80
  -3   4  -8  231.38    8.00
  -3  -4   8  231.58    8.90
   3  -4  -8  229.58    8.90
  -4  -4  -8  130.49    6.00
   4   4  -8  132.69    6.30
   4  -4   8  119.99    5.30
  -4  -4   8  138.99    6.40
   4  -4  -8  131.19    6.20
  -4   4  -8  136.39    5.40
   5  -4   8   33.10    2.60
   5   4  -8   26.10    3.30
  -5  -4  -8   31.30    3.00
  -5   4  -8   32.30    2.60
  -5  -4   8   29.10    3.40
  -5   4  -8   31.20    3.60
   5  -4  -8   34.70    3.50
  -6  -4  -8  205.28    7.90
   6   4  -8  205.38    8.70
   6  -4  -8  222.08    8.50
  -6   4  -8  199.28    9.40
  -6  -4   8  210.58    8.80
  -7  -4  -8   16.60    2.40
   7   4  -8   15.50    3.00
  -7   4  -8   11.80    3.30
  -7  -4   8   12.20    2.60
   7  -4  -8   15.20    2.60
  -8  -4  -8   65.79    3.90
   8   4  -8   59.69    5.20
  -8  -4   8   48.90    4.60
  -8   4  -8   47.50    5.80
  -9  -4  -8   67.69    3.90
   9   4  -8   65.99    5.50
  -9   4  -8   61.99    6.80
  -9  -4   8   63.89    5.00
 -10  -4  -8  184.88    6.70
 -10   4   8  181.08   11.50
  10   4  -8  179.28    8.40
 -10   4  -8  180.98   10.90
 -10  -4   8  186.68    8.50
  11   4  -8   10.50    2.90
 -11   4   8    1.30    3.90
 -11   4  -8    0.80    3.40
 -11  -4   8    5.20    2.30
 -12   4   8   43.50    7.30
  12   4  -8   55.49    5.30
 -12  -4   8   59.59    5.20
 -12   4  -8   46.90    7.40
  13   4  -8    2.10    2.50
 -13   4   8    4.10    4.80
 -13   4  -8    5.70    5.10
 -13  -4   8    0.40    2.30
 -14   4   8   10.70    5.40
 -14   4  -8   13.30    6.10
   0   5  -8    1.20    1.50
   0  -5  -8    0.30    1.50
   0  -5   8    0.40    1.40
   1  -5   8  546.15   17.40
  -1  -5  -8  581.24   17.80
   1   5  -8  556.34   17.40
  -1   5  -8  573.94   17.30
   1  -5  -8  575.44   17.80
  -1  -5   8  565.04   17.70
   2   5  -8   -1.30    1.50
  -2  -5  -8    0.00    1.40
   2  -5   8    3.90    1.40
   2  -5  -8    1.00    1.40
  -2  -5   8   -1.30    1.30
  -2   5  -8    1.40    1.40
  -3  -5  -8   14.70    2.50
   3   5  -8   13.90    2.70
   3  -5   8   10.70    2.00
  -3   5  -8    9.20    2.00
   3  -5  -8   10.90    2.20
  -3  -5   8   17.80    2.90
  -4  -5  -8   39.50    3.70
   4   5  -8   33.20    3.70
   4  -5   8   24.90    2.70
   4  -5  -8   29.50    3.20
  -4   5  -8   35.70    3.10
  -4  -5   8   25.30    3.20
  -5  -5  -8  505.85   16.40
   5   5  -8  519.85   16.90
   5  -5   8  516.05   15.60
  -5   5  -8  524.95   15.30
  -5  -5   8  521.15   17.20
   5  -5  -8  525.05   16.70
  -6  -5  -8   63.49    4.50
   6   5  -8   69.59    5.10
  -6  -5   8   76.39    5.30
   6  -5  -8   70.79    4.70
   7   5  -8  160.48    7.80
  -7  -5  -8  162.68    7.10
   7  -5  -8  162.88    7.40
  -7  -5   8  154.48    7.70
  -7   5  -8  141.79    8.70
  -8  -5  -8   11.20    2.20
   8   5  -8   12.60    2.90
  -8   5  -8    7.60    3.40
  -8  -5   8    8.70    2.50
   9   5  -8   14.70    3.20
  -9  -5  -8   13.90    2.40
  -9   5  -8   10.00    3.50
  -9  -5   8   17.70    3.30
 -10  -5  -8   27.70    2.80
  10   5  -8   28.80    4.10
 -10  -5   8   29.20    4.10
 -10   5  -8   27.50    5.50
 -11   5   8   -0.80    3.80
  11   5  -8   -1.00    2.00
 -11   5  -8    1.00    3.90
 -11  -5   8    2.20    2.20
  12   5  -8   14.80    3.50
 -12   5   8   14.10    5.40
 -12  -5   8   14.30    3.20
 -12   5  -8   12.10    4.60
  13   5  -8   11.60    3.20
 -13   5   8   18.90    6.30
 -13   5  -8   15.10    5.40
 -13  -5   8   16.50    3.40
 -14   5   8    2.40    5.60
 -14   5  -8    8.20    5.70
   0  -6   8   14.70    2.50
   0   6  -8    9.00    2.20
   0  -6  -8   12.30    2.60
   1  -6   8  361.66   12.20
  -1  -6  -8  348.97   12.50
   1   6  -8  348.57   12.20
  -1  -6   8  337.27   12.30
   1  -6  -8  328.77   12.20
  -1   6  -8  347.37   12.00
  -2  -6  -8   64.19    4.60
   2   6  -8   74.19    5.00
   2  -6   8   64.89    4.30
   2  -6  -8   75.29    4.90
  -2  -6   8   67.59    4.80
  -2   6  -8   68.19    4.50
   3   6  -8   64.89    5.00
  -3  -6  -8   75.99    5.10
   3  -6   8   68.29    4.30
  -3  -6   8   72.09    5.00
   3  -6  -8   75.69    4.90
  -3   6  -8   68.19    4.30
   4   6  -8   79.29    5.50
   4  -6   8   75.79    4.50
  -4  -6  -8   67.49    4.90
  -4   6  -8   80.39    4.50
   4  -6  -8   82.79    5.20
  -4  -6   8   76.09    5.30
  -5  -6  -8  181.68    8.10
   5   6  -8  171.28    8.30
   5  -6   8  185.48    7.40
   5  -6  -8  187.48    8.20
  -5   6  -8  184.68    7.10
  -5  -6   8  182.38    8.50
  -6  -6  -8    6.50    2.20
   6   6  -8    5.60    2.50
   6  -6  -8    8.90    2.40
  -6  -6   8    5.40    2.40
  -7  -6  -8   37.30    3.80
   7   6  -8   29.40    4.10
  -7  -6   8   40.00    4.40
  -8  -6  -8   13.70    2.50
   8   6  -8   12.50    3.10
  -8  -6   8   16.10    3.10
  -8   6  -8   12.50    3.60
  -9  -6  -8   15.80    2.60
   9   6  -8   11.00    3.20
  -9   6  -8   10.90    3.80
  -9  -6   8   12.90    3.20
 -10  -6  -8    3.20    1.90
  10   6  -8    5.00    2.50
 -10   6  -8    6.20    3.90
 -10  -6   8    3.50    2.40
 -11  -6  -8   14.00    2.40
  11   6  -8    7.20    2.80
 -11   6  -8   17.50    5.20
 -11  -6   8   10.60    3.00
 -12   6   8   40.30    7.80
  12   6  -8   32.20    4.70
 -12   6  -8   31.10    6.60
 -12  -6   8   33.10    4.50
 -13   6   8    7.20    5.20
  13   6  -8   21.10    4.00
 -13   6  -8   17.10    6.20
 -13  -6   8   15.70    3.50
 -14   6   8    5.80    5.90
 -14   6  -8    2.50    5.20
   0   7  -8    1.30    1.90
   0  -7   8   -0.90    1.50
   0  -7  -8   -2.10    1.50
  -1  -7  -8  320.57   12.20
   1   7  -8  309.17   11.70
   1  -7   8  311.97   11.60
  -1  -7   8  324.77   12.00
  -1   7  -8  319.07   11.70
   1  -7  -8  324.87   12.20
   2  -7   8   19.40    2.80
   2   7  -8   17.60    3.20
  -2  -7  -8   14.30    2.80
   2  -7  -8   20.20    3.60
  -2   7  -8   16.60    2.80
  -2  -7   8   21.50    3.30
   3  -7   8   37.10    3.90
   3   7  -8   34.00    3.90
  -3  -7  -8   41.40    4.30
  -3   7  -8   28.20    3.40
  -3  -7   8   40.60    4.40
   3  -7  -8   29.80    3.70
   4   7  -8  202.38    9.20
   4  -7   8  218.78    8.70
  -4  -7  -8  211.08    9.20
   4  -7  -8  218.08    9.30
  -4   7  -8  213.98    8.50
  -4  -7   8  213.38    9.60
   5   7  -8   12.00    3.00
  -5  -7  -8   11.30    2.70
   5  -7   8   15.60    2.50
  -5  -7   8   10.10    3.00
   5  -7  -8   14.30    2.90
  -5   7  -8   15.80    2.50
   6   7  -8   14.30    3.20
  -6  -7  -8   17.80    3.20
   6  -7  -8   13.00    2.90
  -6  -7   8   13.20    3.20
  -7  -7  -8   13.20    2.80
   7   7  -8    6.30    2.70
  -7  -7   8    8.70    2.90
  -8  -7  -8   26.80    3.60
   8   7  -8   20.80    3.90
  -8  -7   8   25.00    4.00
  -9  -7  -8   87.39    5.60
   9   7  -8   90.49    6.70
  -9  -7   8   95.39    6.90
  -9   7  -8   80.49    8.10
 -10  -7  -8   14.60    2.90
  10   7  -8   19.80    4.10
 -10   7  -8   13.80    4.40
 -10  -7   8   14.70    3.60
  11   7  -8   10.60    3.50
 -11  -7  -8   14.80    2.80
 -11   7  -8   12.90    4.50
 -11  -7   8   10.60    3.20
 -12   7   8   13.90    5.90
  12   7  -8   28.30    4.60
 -12  -7   8   28.50    4.20
 -12   7  -8   16.10    5.60
  13   7  -8    3.50    3.10
 -13   7   8   11.70    5.80
 -13   7  -8    4.60    4.70
 -13  -7   8   13.70    3.50
   0   8  -8  440.26   15.30
   0  -8   8  444.86   15.40
   0  -8  -8  411.96   15.40
  -1  -8  -8   58.89    5.50
   1  -8   8   53.09    4.80
   1   8  -8   56.49    5.30
  -1   8  -8   60.89    5.30
  -1  -8   8   72.79    5.50
   1  -8  -8   55.59    5.10
   2  -8   8  158.08    7.60
  -2  -8  -8  161.78    8.20
   2   8  -8  145.99    7.80
   2  -8  -8  139.89    7.70
  -2  -8   8  162.18    8.10
  -2   8  -8  153.88    7.60
   3   8  -8   11.90    3.20
  -3  -8  -8    7.80    2.70
   3  -8   8    8.20    2.50
  -3  -8   8    5.40    2.40
  -3   8  -8    5.10    2.00
   3  -8  -8    6.30    2.50
   4   8  -8   12.30    3.20
   4  -8   8   12.80    2.50
  -4  -8  -8   12.00    3.10
  -4   8  -8    8.00    2.40
  -4  -8   8   12.10    3.20
   4  -8  -8    9.40    2.70
  -5  -8  -8    3.20    2.40
   5   8  -8   -1.50    1.90
  -5  -8   8    3.30    2.50
   5  -8  -8    1.50    2.30
   6   8  -8    9.10    3.10
  -6  -8  -8    5.90    2.50
   6  -8  -8    6.20    2.40
  -6  -8   8    5.70    2.70
  -7  -8  -8   55.89    5.30
   7   8  -8   55.79    5.70
  -7  -8   8   61.29    6.00
   8   8  -8    6.10    3.20
  -8  -8  -8    2.90    2.50
  -8  -8   8    4.70    2.80
   9   8  -8   51.19    5.90
  -9  -8  -8   49.80    4.80
  -9  -8   8   51.19    5.70
 -10  -8  -8    9.50    2.80
  10   8  -8   13.60    3.70
 -10   8  -8    2.50    4.10
 -10  -8   8    5.30    3.00
  11   8  -8   30.40    4.90
 -11  -8  -8   38.30    4.10
 -11  -8   8   43.60    5.50
 -11   8  -8   40.90    6.90
  12   8  -8   52.19    6.10
 -12   8  -8   30.40    6.90
 -12  -8   8   63.79    6.50
 -13   8   8   23.40    7.00
  13   8  -8   18.60    4.30
 -13  -8   8   18.10    4.20
 -13   8  -8   14.80    6.10
   0  -9   8   -0.20    2.00
   0   9  -8    6.50    2.70
   0  -9  -8   -1.20    2.40
  -1  -9  -8   14.00    3.40
   1  -9   8    9.10    2.70
   1   9  -8   10.80    3.20
  -1   9  -8   15.10    3.20
   1  -9  -8    8.30    3.00
  -1  -9   8    9.60    2.90
   2   9  -8  310.57   12.70
  -2  -9  -8  296.97   12.60
   2  -9   8  314.27   12.20
   2  -9  -8  301.47   12.50
  -2   9  -8  301.07   12.00
  -2  -9   8  307.77   12.70
  -3  -9  -8   61.49    5.80
   3   9  -8   63.59    6.10
   3  -9   8   72.59    5.40
  -3   9  -8   70.39    5.90
   3  -9  -8   59.89    6.00
  -3  -9   8   75.69    6.50
  -4  -9  -8   75.89    6.60
   4   9  -8   62.39    6.20
   4  -9   8   72.19    5.20
  -4   9  -8   72.19    5.20
  -4  -9   8   70.09    6.30
   4  -9  -8   64.29    5.80
   5   9  -8    4.30    3.00
  -5  -9  -8    0.10    2.30
  -5  -9   8   -0.20    2.50
   5  -9  -8    3.90    2.30
  -6  -9  -8    3.20    2.80
   6   9  -8    3.20    2.80
  -6  -9   8    4.10    2.90
   7   9  -8   -4.70    2.20
  -7  -9  -8    1.80    2.30
  -7  -9   8    0.70    2.30
  -8  -9  -8   11.90    3.30
   8   9  -8   10.10    3.60
  -8  -9   8   13.50    3.70
   9   9  -8   71.59    7.10
  -9  -9  -8   81.29    6.70
  -9  -9   8   98.59    7.60
 -10  -9  -8   26.70    4.10
  10   9  -8   29.80    5.10
 -10   9  -8   26.00    5.60
 -10  -9   8   27.50    4.80
 -11  -9  -8    7.20    2.70
  11   9  -8   -1.10    2.80
 -11  -9   8   -2.10    2.90
 -11   9  -8    2.70    4.40
  12   9  -8   18.70    4.50
 -12  -9   8   13.30    4.00
 -12   9  -8   14.10    5.40
   0 -10  -8   13.70    3.60
   0  10  -8   22.10    4.00
   0 -10   8   17.40    3.50
  -1 -10  -8   26.70    4.40
   1  10  -8   37.70    4.90
   1 -10   8   32.60    4.40
   1 -10  -8   35.30    5.10
  -1  10  -8   27.90    4.20
  -1 -10   8   30.10    4.40
  -2 -10  -8   47.60    5.40
   2  10  -8   43.40    5.20
   2 -10   8   40.70    4.70
   2 -10  -8   37.40    4.90
  -2  10  -8   50.29    5.40
  -2 -10   8   39.90    5.00
   3 -10   8   63.09    5.70
  -3 -10  -8   72.19    6.70
   3  10  -8   60.89    6.10
  -3  10  -8   73.99    6.30
   3 -10  -8   82.59    6.20
  -3 -10   8   66.09    6.30
  -4 -10  -8  144.99    8.60
   4 -10   8  125.79    8.10
   4  10  -8  132.09    8.50
   4 -10  -8  134.69    8.10
  -4  10  -8  130.19    7.50
  -4 -10   8  141.49    8.70
  -5 -10  -8   41.90    5.20
   5  10  -8   32.60    4.80
   5 -10  -8   38.20    4.80
  -5 -10   8   32.60    4.90
  -6 -10  -8  127.59    8.20
   6  10  -8  139.79    9.00
  -6 -10   8  132.09    8.70
   7  10  -8   23.80    4.70
  -7 -10  -8   23.90    4.30
  -7 -10   8   11.50    3.60
   8  10  -8   16.00    4.30
  -8 -10  -8   12.40    3.60
  -8 -10   8   13.00    3.80
   9  10  -8    0.50    3.00
  -9 -10  -8    2.50    2.70
  -9 -10   8   -1.60    3.10
  10  10  -8   12.90    4.30
 -10 -10  -8   15.00    3.50
 -10 -10   8   12.80    3.90
  11  10  -8    8.60    4.00
 -11 -10  -8   14.80    3.50
 -11  10  -8   10.10    5.50
 -11 -10   8   14.90    4.20
  12  10  -8    3.60    3.80
 -12 -10   8    7.20    3.80
 -12  10  -8    2.50    4.60
   0  11  -8   -1.00    2.60
   0 -11   8    1.00    2.30
   0 -11  -8   -1.90    2.30
   1  11  -8   11.20    3.60
  -1 -11  -8   12.50    3.90
   1 -11   8    8.60    3.10
   1 -11  -8    6.10    3.30
  -1  11  -8   17.10    3.90
  -1 -11   8    9.50    3.50
   2 -11   8   59.39    6.00
   2  11  -8   59.69    6.30
  -2 -11  -8   64.19    6.90
  -2  11  -8   52.99    5.80
   2 -11  -8   61.29    6.40
  -2 -11   8   50.29    6.00
  -3 -11  -8    5.20    3.40
   3  11  -8    2.90    3.10
   3 -11   8    2.80    2.50
   3 -11  -8    1.60    3.00
  -3 -11   8    4.10    3.10
  -3  11  -8    4.50    2.70
   4  11  -8   19.20    4.70
  -4 -11  -8   21.00    4.20
  -4 -11   8   20.10    4.70
   4 -11  -8   25.70    4.40
  -5 -11  -8    7.00    3.50
   5  11  -8    4.40    3.40
   5 -11  -8   -1.20    2.30
  -5 -11   8   -0.60    3.30
   6  11  -8   15.90    4.60
  -6 -11  -8   13.20    3.90
  -6 -11   8   12.80    4.30
   7  11  -8   21.30    4.80
  -7 -11  -8   24.40    4.70
  -7 -11   8   21.20    5.20
   8  11  -8   17.00    4.40
  -8 -11  -8   19.90    4.30
  -8 -11   8   34.40    5.50
  -9 -11  -8    8.40    3.60
   9  11  -8    9.20    4.00
  -9 -11   8   10.40    4.30
  10  11  -8    0.40    3.80
 -10 -11  -8    3.10    3.20
 -10 -11   8   -0.80    3.20
 -11 -11  -8    9.50    3.50
  11  11  -8    7.50    4.00
 -11  11  -8    6.70    5.30
 -11 -11   8    8.50    4.00
   0 -12   8   14.60    3.90
   0 -12  -8    7.50    3.40
   0  12  -8    5.70    3.60
  -1 -12  -8   56.19    6.80
   1 -12   8   54.69    6.30
   1  12  -8   63.89    7.20
  -1  12  -8   55.79    6.50
  -1 -12   8   59.59    6.80
   1 -12  -8   47.70    6.20
   2 -12   8   33.70    5.10
  -2 -12  -8   39.90    5.80
   2  12  -8   39.00    6.00
   2 -12  -8   41.30    5.70
  -2 -12   8   38.80    5.80
  -2  12  -8   40.70    5.50
   3 -12   8    8.90    3.30
  -3 -12  -8    8.10    3.90
   3  12  -8    4.50    4.00
   3 -12  -8    8.20    3.60
  -3  12  -8    7.10    3.10
  -3 -12   8    6.50    3.60
   4  12  -8   54.09    7.00
  -4 -12  -8   48.40    6.40
   4 -12  -8   37.10    5.40
  -4 -12   8   39.60    5.90
   5  12  -8   25.70    5.30
  -5 -12  -8   38.60    5.70
  -5 -12   8   31.50    5.50
  -6 -12  -8   14.00    4.20
   6  12  -8   19.40    4.80
  -6 -12   8   13.20    4.40
  -7 -12  -8   29.90    5.30
   7  12  -8   17.20    4.90
  -7 -12   8   23.60    5.30
  -8 -12  -8   49.40    6.30
   8  12  -8   42.70    6.90
  -8 -12   8   52.09    6.90
   9  12  -8    6.90    4.50
  -9 -12  -8    9.60    4.10
  -9 -12   8   24.20    5.30
 -10 -12  -8   20.90    4.60
  10  12  -8   32.40    6.10
 -10 -12   8   19.60    5.10
   0 -13  -8   -3.10    3.40
   0 -13   8   -0.30    2.90
   0  13  -8   -3.30    3.10
   1  13  -8   55.19    7.10
  -1 -13  -8   46.10    6.40
   1 -13   8   50.29    6.40
  -1 -13   8   47.00    6.60
  -1  13  -8   56.49    6.70
   1 -13  -8   56.69    7.20
   2  13  -8   73.79    8.10
  -2 -13  -8   84.49    8.50
   2 -13   8   81.59    7.90
   2 -13  -8   77.59    8.00
  -2  13  -8   95.49    8.50
  -2 -13   8   87.49    8.60
  -3 -13  -8   -2.50    3.50
   3  13  -8   -2.60    3.50
   3 -13  -8   -2.80    2.90
  -3 -13   8   -2.20    3.20
   4  13  -8   75.29    8.50
  -4 -13  -8   86.19    8.60
   4 -13  -8   95.09    8.60
  -4 -13   8   85.99    8.50
   5  13  -8   11.80    4.70
  -5 -13  -8   15.30    4.90
  -5 -13   8   11.00    4.40
   6  13  -8   10.90    4.50
  -6 -13  -8    4.50    4.00
  -6 -13   8   10.40    4.20
   7  13  -8   13.20    4.90
  -7 -13  -8    1.60    3.50
  -7 -13   8   14.70    5.10
  -8 -13  -8   10.70    4.40
   8  13  -8    5.90    4.60
  -8 -13   8    6.20    4.50
  -9 -13  -8    1.60    3.90
   9  13  -8   10.90    5.10
  -9 -13   8   13.70    5.00
   0 -14  -8  482.55   20.10
   0  14  -8  477.15   19.60
   0 -14   8  466.35   19.40
   1  14  -8   15.20    4.80
  -1 -14  -8   16.30    4.90
   1 -14   8   16.00    4.70
  -1 -14   8   19.50    4.80
  -1  14  -8   13.40    4.80
   1 -14  -8   12.90    4.90
   2  14  -8    2.80    4.30
  -2 -14  -8   -3.00    3.60
  -2 -14   8    3.90    3.70
   2 -14  -8   -2.90    3.30
  -3 -14  -8   54.59    7.70
   3  14  -8   59.59    7.70
   3 -14  -8   59.69    7.30
  -3 -14   8   42.40    6.50
   4  14  -8   15.70    5.10
  -4 -14  -8   11.80    5.30
  -4 -14   8   11.10    4.80
   5  14  -8   12.50    4.70
  -5 -14  -8    4.50    4.50
  -5 -14   8   12.20    5.00
   6  14  -8   79.59    8.90
  -6 -14  -8   80.79    8.80
  -6 -14   8  100.99   10.20
  -7 -14  -8   42.50    6.90
   7  14  -8   50.79    7.60
  -7 -14   8   48.60    7.30
   0 -15  -8    4.00    4.20
   0 -15   8   -2.40    3.70
   0  15  -8   -3.90    4.00
  -1 -15  -8   56.19    7.70
   1  15  -8   55.79    7.70
   1 -15   8   49.00    6.90
  -1  15  -8   48.10    7.10
   1 -15  -8   49.70    7.50
  -1 -15   8   37.90    7.10
   2  15  -8    8.50    4.80
  -2 -15  -8    3.50    4.40
   2 -15  -8   -0.90    3.90
  -2 -15   8   -5.20    3.90
   3  15  -8   32.80    6.90
  -3 -15  -8   38.70    6.70
  -3 -15   8   29.70    6.30
  -4 -15  -8    5.50    4.80
   4  15  -8   26.40    6.10
  -4 -15   8   10.00    4.80
  -5 -15  -8   10.20    5.40
   5  15  -8    8.60    5.30
  -5 -15   8    6.30    4.50
   6  15  -8    9.00    5.70
  -6 -15  -8    5.00    5.30
  -6 -15   8    1.10    4.30
   0 -16   8   12.10    5.30
   0 -16  -8   19.90    6.60
  -1 -16  -8   38.70    7.70
   1  16  -8   42.60    7.40
  -1 -16   8   53.79    8.20
   1 -16  -8   53.29    8.00
   2  16  -8   39.20    7.50
  -2 -16  -8   55.59    8.20
   2 -16  -8   37.60    7.30
  -2 -16   8   32.90    6.90
   3  16  -8    1.00    4.90
  -3 -16  -8    6.90    5.10
  -3 -16   8    7.10    5.20
   4  16  -8    9.90    6.10
  -4 -16   8    1.80    5.20
   0   0  -9    1.30    1.40
  -1   0  -9   -0.10    1.10
   1   0  -9    0.10    1.50
  -1   0  -9    1.50    1.50
  -2   0  -9  607.44   18.00
  -2   0  -9  597.74   17.50
   2   0  -9  617.34   18.40
   3   0  -9   -0.90    1.30
  -3   0  -9    0.20    1.20
  -3   0  -9    0.20    1.10
  -4   0   9  509.75   17.00
  -4   0  -9  487.05   14.30
  -4   0  -9  509.05   15.10
   4   0  -9  491.25   15.70
  -5   0  -9    0.00    0.80
   5   0   9    0.60    0.90
  -5   0   9    1.70    1.70
   5   0  -9    1.20    1.40
  -5   0  -9   -0.70    1.10
  -6   0  -9   66.59    3.70
   6   0   9   64.49    3.10
  -6   0   9   85.29    5.40
   6   0  -9   75.49    4.70
  -6   0  -9   62.69    2.80
   6   0  -9   74.59    4.50
  -7   0  -9    1.90    1.20
  -7   0   9    1.50    2.10
   7   0  -9    1.60    1.80
   7   0  -9   -0.40    1.40
  -8   0  -9  136.49    5.00
   8   0  -9  132.29    6.60
  -8   0   9  121.09    8.00
   9   0  -9   -1.20    1.60
  -9   0   9    1.10    1.80
  -9   0   9   -1.40    2.70
 -10   0   9   13.50    4.00
 -10   0   9   17.70    3.00
  10   0  -9   13.10    2.70
  11   0  -9   -0.70    1.70
 -11   0   9    2.00    1.90
 -11   0   9   -1.50    2.90
 -12   0   9   25.60    5.70
 -12   0   9   31.00    3.80
  12   0  -9   25.30    3.60
 -13   0   9   -2.80    3.60
  13   0  -9   -0.50    1.90
 -13   0   9    1.00    2.10
 -14   0   9   15.40    5.60
   0   1  -9  523.95   16.10
   0  -1  -9  546.55   16.20
   0   1  -9  497.95   15.60
  -1  -1  -9  236.78    8.70
   1   1  -9  254.77    9.10
   1   1  -9  249.28    8.80
   1  -1  -9  240.28    8.80
  -1   1  -9  238.78    8.70
  -1   1  -9  235.48    8.40
   2   1  -9  483.55   15.50
  -2  -1  -9  486.25   15.40
   2   1  -9  522.25   15.90
  -2  -1   9  530.45   15.70
   2  -1  -9  522.55   15.90
  -2   1  -9  499.05   15.00
  -2   1  -9  500.45   15.40
   3   1  -9   26.90    3.00
  -3  -1  -9   19.10    2.40
   3  -1   9   15.70    1.90
   3   1  -9   21.40    2.70
  -3  -1   9   23.50    2.20
  -3   1  -9   15.80    2.10
   3  -1  -9   19.80    2.60
  -3   1  -9   16.90    2.00
   4   1  -9  548.35   16.70
  -4  -1  -9  549.85   15.60
   4   1  -9  534.15   16.80
  -4  -1  -9  547.95   16.30
   4  -1   9  525.85   15.70
  -4   1  -9  539.15   16.10
   4  -1  -9  544.85   16.80
  -4   1  -9  533.95   15.40
  -4  -1   9  544.75   18.00
  -5  -1  -9  116.49    5.10
  -5  -1  -9  109.09    4.40
   5  -1   9  117.59    4.60
   5   1  -9  114.09    5.60
   5   1  -9  108.99    5.70
  -5   1  -9  115.69    4.30
   5  -1  -9  119.59    5.70
  -5   1  -9  114.19    5.00
  -5   1  -9  108.09    5.90
  -5  -1   9  105.29    5.80
   6   1  -9  170.18    7.30
   6   1  -9  171.38    7.50
  -6  -1  -9  167.98    6.60
  -6  -1  -9  168.48    5.60
  -6   1   9  201.88    9.00
   6  -1   9  182.38    6.00
  -6   1  -9  181.98    8.60
   6  -1  -9  171.48    7.40
  -6   1  -9  170.88    6.50
  -6  -1   9  196.08    8.60
  -6  -1   9  171.88    7.60
  -7  -1  -9    5.00    1.50
   7   1  -9    4.70    2.10
  -7   1   9    7.40    2.80
  -7  -1   9    4.50    2.30
  -7  -1   9    3.80    2.00
  -7   1  -9    1.80    2.40
   7  -1  -9    4.60    1.70
  -8   1   9   14.50    4.00
   8   1  -9   17.90    3.00
  -8  -1  -9   20.10    2.10
  -8   1  -9   23.50    4.20
  -8  -1   9   19.80    3.10
  -8  -1   9   14.70    3.70
  -9   1   9   41.00    5.60
   9   1  -9   39.40    4.10
  -9  -1  -9   32.10    2.30
   9  -1  -9   45.20    4.30
  -9  -1   9   36.80    4.00
  -9  -1   9   44.20    5.60
  -9   1  -9   43.00    5.40
 -10   1   9   35.00    5.60
  10   1  -9   42.90    4.30
 -10   1   9   46.70    4.50
  10  -1  -9   41.40    4.20
 -10  -1   9   43.00    4.30
 -10  -1   9   43.00    6.00
 -10   1  -9   34.90    5.70
 -11   1   9   27.30    3.60
  11   1  -9   25.70    3.70
 -11   1   9   19.90    5.10
  11  -1  -9   31.40    3.80
 -11  -1   9   26.60    3.70
 -11  -1   9   21.90    5.00
 -12   1   9    6.80    2.40
  12   1  -9    8.30    2.50
 -12   1   9    3.10    4.30
 -12  -1   9    6.50    2.40
  12  -1  -9    8.40    2.50
 -12  -1   9    6.40    4.20
  13   1  -9   95.69    6.20
 -13   1   9   99.79   10.60
 -13  -1   9   94.39   10.40
 -13  -1   9  106.89    6.10
  13  -1  -9   96.69    6.20
 -14   1   9   29.10    7.20
   0   2  -9   -0.20    1.30
   0  -2  -9    0.50    1.40
   0   2  -9   -0.80    1.20
   0  -2   9   -0.70    1.20
   1   2  -9  172.78    7.20
  -1  -2  -9  165.38    6.90
   1  -2   9  162.08    6.70
   1   2  -9  174.48    7.00
  -1   2  -9  176.88    7.10
   1  -2  -9  179.18    7.20
  -1   2  -9  166.08    6.60
  -1  -2   9  170.88    7.00
   2   2  -9   85.49    4.80
   2  -2   9   85.49    4.30
   2   2  -9   89.09    5.00
  -2  -2  -9   94.49    4.80
   2  -2  -9   92.29    4.90
  -2  -2   9  105.09    5.20
  -2   2  -9   84.79    4.30
  -2   2  -9   89.69    4.60
  -3  -2  -9   24.10    2.70
   3  -2   9   33.90    2.60
   3   2  -9   31.70    3.30
   3   2  -9   31.00    3.20
  -3   2  -9   30.30    2.80
  -3   2  -9   29.70    2.50
  -3  -2   9   22.80    2.80
   3  -2  -9   25.20    2.90
  -3   2  -9   26.40    2.30
   4  -2   9   46.90    3.00
  -4  -2  -9   51.09    3.50
   4   2  -9   40.00    3.70
   4   2  -9   54.89    3.90
   4  -2  -9   49.70    3.80
  -4  -2   9   51.69    3.90
  -4   2  -9   54.79    3.60
  -4   2  -9   51.99    3.00
  -4   2  -9   58.29    3.50
  -4  -2   9   47.60    3.40
   5  -2   9    1.20    0.90
  -5  -2  -9    0.40    1.30
   5   2  -9    2.70    1.70
  -5   2  -9    0.30    1.50
  -5  -2   9    2.40    1.60
  -5  -2   9    0.50    1.50
   5  -2  -9    0.30    1.40
  -5   2  -9    2.30    1.00
   6  -2   9    9.70    1.40
  -6  -2  -9    6.80    1.70
   6   2  -9    7.50    2.30
  -6  -2   9    4.70    2.00
  -6   2  -9    8.50    2.60
  -6  -2   9    7.50    2.50
   6  -2  -9    6.30    1.90
  -7  -2  -9  174.28    6.60
   7   2  -9  177.48    7.80
   7  -2  -9  159.48    7.20
  -7   2  -9  170.98    8.80
  -7  -2   9  175.98    7.80
  -7  -2   9  168.78    8.60
  -8  -2  -9    2.20    1.30
   8   2  -9    1.50    1.80
  -8   2   9   -0.10    2.30
  -8   2  -9    5.60    3.10
  -8  -2   9    1.00    1.80
  -8  -2   9    2.10    2.70
  -9  -2  -9    1.50    1.20
  -9   2   9    3.90    2.90
   9   2  -9    3.60    2.20
  -9  -2   9    2.40    3.00
  -9   2  -9    1.20    2.90
  -9  -2   9    5.20    2.10
 -10   2   9   44.70    6.30
  10   2  -9   43.40    4.60
 -10   2  -9   46.60    6.40
 -10  -2   9   42.90    5.90
 -10  -2   9   47.00    4.60
  11   2  -9    7.70    2.60
 -11   2   9   11.00    2.70
 -11   2   9    8.30    4.50
  11  -2  -9   11.50    2.80
 -11  -2   9    2.10    3.60
 -11   2  -9    3.20    3.60
 -11  -2   9   16.90    3.10
 -12   2   9   25.70    3.60
 -12   2   9   25.50    6.20
  12   2  -9   24.00    3.70
  12  -2  -9   32.10    3.90
 -12   2  -9   22.20    5.80
 -12  -2   9   24.80    3.50
  13   2  -9    3.50    2.40
 -13   2   9    7.40    4.50
  13  -2  -9    8.70    2.80
 -13  -2   9    7.30    2.40
 -14   2   9   13.90    5.50
   0  -3  -9 1593.64   42.30
   0   3  -9 1486.05   41.40
   0  -3   9 1537.65   42.00
   1   3  -9   75.99    4.50
   1  -3   9   62.79    3.90
   1  -3  -9   69.09    4.30
  -1  -3   9   66.29    4.20
  -1   3  -9   66.79    4.00
  -1   3  -9   74.09    2.60
  -2  -3  -9  147.49    6.40
   2   3  -9  141.39    6.40
   2  -3   9  141.49    6.00
   2  -3  -9  140.29    6.50
  -2   3  -9  143.39    5.40
  -2   3  -9  139.79    5.90
  -2  -3   9  152.98    6.60
   3   3  -9   16.80    2.70
   3  -3   9   17.60    2.20
  -3  -3  -9   15.00    2.20
  -3   3  -9   20.00    2.10
  -3  -3   9   13.60    2.40
  -3   3  -9   19.90    2.30
   3  -3  -9   18.60    2.70
   4  -3   9   76.49    4.00
   4   3  -9   80.59    5.00
  -4  -3  -9   80.39    4.50
  -4  -3   9   81.59    5.00
  -4   3  -9   82.69    3.90
   4  -3  -9   70.69    4.60
  -4   3  -9   73.69    4.40
  -5  -3  -9   38.20    3.30
   5   3  -9   40.00    4.00
   5  -3   9   41.20    2.80
   5  -3  -9   43.20    3.80
  -5   3  -9   47.50    2.80
  -5  -3   9   42.30    4.00
  -5   3  -9   47.30    3.90
   6   3  -9  374.76   13.00
  -6  -3  -9  357.06   12.10
  -6   3  -9  392.06   14.60
  -6  -3   9  374.96   13.20
   6  -3  -9  368.06   12.70
  -7  -3  -9   36.20    3.20
   7   3  -9   35.10    4.00
   7  -3  -9   32.80    3.60
  -7   3  -9   31.90    4.20
  -7  -3   9   31.30    3.70
  -8  -3  -9   35.60    3.10
   8   3  -9   32.40    3.90
  -8  -3   9   37.90    4.20
  -8   3  -9   35.80    4.70
   9   3  -9   19.20    3.20
  -9   3   9   23.80    5.00
  -9  -3  -9   18.80    2.20
  -9   3  -9   19.90    4.10
  -9  -3   9   17.80    3.10
 -10   3   9   39.20    6.20
 -10  -3  -9   35.40    2.80
  10   3  -9   41.80    4.60
 -10   3  -9   34.80    5.60
 -10  -3   9   44.60    4.70
 -11   3   9   20.60    5.70
  11   3  -9   19.20    3.50
 -11   3  -9   18.80    5.20
 -11  -3   9   12.60    2.90
  12   3  -9    4.90    2.50
 -12   3   9   -0.10    3.80
 -12   3   9    3.70    2.20
  12  -3  -9    4.10    2.40
 -12   3  -9    4.00    4.30
 -12  -3   9    2.80    2.20
 -13   3   9   37.20    7.10
  13   3  -9   41.00    4.70
  13  -3  -9   39.30    4.80
 -13   3  -9   29.00    6.40
 -13  -3   9   44.10    4.70
 -14   3   9   13.40    5.90
 -14   3  -9   14.00    6.00
   0  -4  -9    0.30    1.40
   0   4  -9   -1.80    1.50
   0  -4   9   -0.30    1.30
  -1  -4  -9   41.10    3.80
   1   4  -9   39.70    3.60
   1  -4   9   32.30    3.30
   1  -4  -9   41.60    3.70
  -1  -4   9   34.10    3.40
  -1   4  -9   34.90    3.30
   2   4  -9   18.10    2.70
  -2  -4  -9   17.60    2.50
   2  -4   9   15.10    2.10
  -2   4  -9   13.60    2.10
   2  -4  -9   15.60    2.50
  -2  -4   9   17.70    2.80
  -3  -4  -9   89.99    5.00
   3   4  -9   87.19    5.00
   3  -4   9   83.19    4.50
   3  -4  -9   83.99    4.90
  -3   4  -9   88.09    4.50
  -3  -4   9   88.89    5.30
   4   4  -9  286.77   10.60
  -4  -4  -9  276.37   10.10
   4  -4   9  286.27    9.60
   4  -4  -9  279.27   10.50
  -4   4  -9  281.37    9.30
  -4  -4   9  264.87   10.50
  -4   4  -9  275.07   10.60
   5  -4   9   44.60    3.10
   5   4  -9   40.60    4.20
  -5  -4  -9   39.10    3.70
  -5  -4   9   42.90    4.20
  -5   4  -9   40.20    4.10
   5  -4  -9   41.90    3.90
  -5   4  -9   45.30    2.90
   6   4  -9   45.20    4.40
  -6  -4  -9   41.10    3.70
  -6   4  -9   41.70    4.40
   6  -4  -9   45.60    4.10
  -6  -4   9   40.30    4.20
  -7  -4  -9    1.20    1.50
   7   4  -9    1.10    2.10
  -7  -4   9    0.50    1.90
   7  -4  -9    1.40    1.70
  -7   4  -9   -0.20    2.40
   8   4  -9    0.50    2.00
  -8  -4  -9    0.90    1.50
  -8  -4   9    1.50    2.00
  -8   4  -9   -1.00    2.40
   9   4  -9   36.80    4.50
  -9  -4  -9   38.00    3.30
  -9   4  -9   31.20    5.10
  -9  -4   9   33.00    4.10
 -10  -4  -9   11.70    2.00
 -10   4   9    9.10    4.30
  10   4  -9    6.60    2.80
 -10  -4   9    8.30    2.60
 -10   4  -9    8.30    3.80
 -11   4   9   75.79    9.00
  11   4  -9   81.19    6.00
 -11   4  -9   70.49    8.30
 -11  -4   9   82.19    5.80
  12   4  -9   14.30    3.50
 -12   4   9   19.50    5.80
 -12  -4   9   29.00    4.10
 -12   4  -9   23.00    5.60
 -13   4   9    1.00    5.10
  13   4  -9    5.80    2.70
 -13  -4   9    8.60    2.80
  13  -4  -9    3.80    2.90
 -13   4  -9    8.80    4.70
 -14   4   9   22.40    6.70
 -14   4  -9   27.80    6.60
   0  -5  -9   76.49    4.70
   0  -5   9   67.69    4.50
   0   5  -9   74.89    4.60
   1  -5   9  507.75   16.50
  -1  -5  -9  526.65   16.90
   1   5  -9  538.35   16.80
   1  -5  -9  525.65   17.00
  -1   5  -9  516.15   16.30
  -1  -5   9  532.95   16.90
   2   5  -9   67.69    4.80
   2  -5   9   74.49    4.40
  -2  -5  -9   67.79    4.70
  -2  -5   9   62.39    4.50
  -2   5  -9   66.09    4.30
   2  -5  -9   65.29    4.50
  -3  -5  -9   43.80    4.00
   3   5  -9   60.69    4.90
   3  -5   9   48.10    3.60
   3  -5  -9   53.29    4.50
  -3  -5   9   54.69    4.60
  -3   5  -9   51.89    3.70
  -4  -5  -9    9.00    2.30
   4  -5   9   13.10    2.20
   4   5  -9    7.70    2.50
  -4  -5   9    8.40    2.40
   4  -5  -9    6.20    2.10
  -4   5  -9    8.10    1.90
   5   5  -9  447.36   15.30
   5  -5   9  443.26   14.00
  -5  -5  -9  449.16   14.90
  -5  -5   9  438.36   15.50
  -5   5  -9  454.15   13.70
   5  -5  -9  456.65   15.20
  -6  -5  -9   18.60    2.70
   6   5  -9   21.60    3.60
  -6  -5   9   16.50    3.10
  -6   5  -9   16.10    3.20
   6  -5  -9   17.00    2.80
  -7  -5  -9   77.79    4.80
   7   5  -9   66.79    5.70
  -7   5  -9   69.39    6.00
  -7  -5   9   82.59    5.70
   7  -5  -9   76.29    5.70
   8   5  -9   16.00    3.20
  -8  -5  -9   24.80    3.00
  -8  -5   9   13.60    3.10
  -8   5  -9   11.90    3.40
   9   5  -9   44.70    4.90
  -9  -5  -9   49.70    3.90
  -9   5  -9   45.30    5.90
  -9  -5   9   52.19    5.00
 -10  -5  -9    6.70    2.00
  10   5  -9   17.40    3.60
 -10  -5   9   13.70    3.30
 -10   5  -9   11.60    4.00
 -11   5   9   83.39    9.60
  11   5  -9   70.69    6.40
 -11  -5   9   68.89    6.20
 -11   5  -9   64.99    7.90
  12   5  -9    5.50    2.80
 -12   5   9    7.20    4.90
 -12  -5   9    5.80    2.80
 -12   5  -9    6.70    4.30
 -13   5   9   -4.70    3.60
  13   5  -9    3.10    2.70
 -13  -5   9   -1.50    2.30
 -13   5  -9   -5.30    4.10
 -14   5   9    8.10    5.30
 -14   5  -9    2.10    4.50
   0  -6   9   -1.00    1.30
   0  -6  -9    2.40    2.00
   0   6  -9   -0.70    1.50
   1  -6   9   25.50    3.20
   1   6  -9   30.60    3.80
  -1  -6  -9   34.20    3.80
  -1  -6   9   32.20    3.70
  -1   6  -9   31.90    3.50
   1  -6  -9   26.50    3.50
   2   6  -9  135.59    7.00
   2  -6   9  135.39    6.50
  -2  -6  -9  125.49    6.80
  -2  -6   9  136.39    6.90
   2  -6  -9  136.09    6.80
  -2   6  -9  130.39    6.30
  -3  -6  -9   77.09    5.30
   3  -6   9   72.89    4.60
   3   6  -9   64.29    5.40
  -3   6  -9   71.59    4.60
  -3  -6   9   74.39    5.10
   3  -6  -9   76.39    5.30
   4   6  -9  251.07   10.40
   4  -6   9  246.48    9.30
  -4  -6  -9  254.47   10.10
  -4  -6   9  237.08   10.10
  -4   6  -9  242.18    9.00
   4  -6  -9  250.57   10.10
  -5  -6  -9   20.60    3.30
   5   6  -9   16.50    3.40
   5  -6   9   18.80    2.60
   5  -6  -9   22.40    3.40
  -5  -6   9   14.60    3.00
  -5   6  -9   20.30    2.50
   6   6  -9    8.90    2.90
  -6  -6  -9   10.50    2.50
   6  -6  -9   11.60    2.80
  -6  -6   9   12.30    3.00
   7   6  -9   65.19    5.80
  -7  -6  -9   59.89    4.90
  -7   6  -9   49.80    5.60
  -7  -6   9   46.20    5.00
  -8  -6  -9   75.29    5.00
   8   6  -9   70.09    6.10
  -8   6  -9   54.29    6.20
  -8  -6   9   66.79    5.90
  -9  -6  -9   14.50    2.80
   9   6  -9   11.40    3.30
  -9   6  -9   17.20    4.30
  -9  -6   9   11.80    3.10
  10   6  -9    8.10    3.10
 -10  -6  -9    8.10    2.20
 -10  -6   9    9.40    3.10
 -10   6  -9    1.20    3.60
  11   6  -9   14.50    3.70
 -11   6  -9   11.60    4.90
 -11  -6   9   21.00    4.00
  12   6  -9    0.60    2.50
 -12   6   9    6.70    4.60
 -12  -6   9    2.50    2.60
 -12   6  -9    4.60    4.60
  13   6  -9   32.10    4.80
 -13   6   9   31.60    7.70
 -13   6  -9   32.20    7.20
 -13  -6   9   48.10    5.40
   0  -7   9  253.97   10.60
   0   7  -9  275.77   10.70
   0  -7  -9  270.27   11.00
   1   7  -9  357.16   13.10
  -1  -7  -9  358.36   13.40
   1  -7   9  347.47   12.90
  -1  -7   9  361.36   13.30
  -1   7  -9  357.16   12.80
   1  -7  -9  360.16   13.30
   2   7  -9   86.79    5.80
   2  -7   9   96.49    5.70
  -2  -7  -9   85.59    5.90
   2  -7  -9   88.19    5.80
  -2   7  -9   87.29    5.50
  -2  -7   9   81.09    5.80
   3   7  -9   15.70    3.20
  -3  -7  -9   12.90    2.90
   3  -7   9   12.80    2.60
   3  -7  -9   13.60    3.00
  -3   7  -9   16.70    2.80
  -3  -7   9   17.80    3.30
  -4  -7  -9  103.59    6.40
   4   7  -9   92.99    6.50
   4  -7   9   93.89    5.50
  -4  -7   9  108.59    6.70
  -4   7  -9   94.49    5.40
   4  -7  -9  108.69    6.50
   5   7  -9   43.50    5.00
  -5  -7  -9   35.40    4.30
   5  -7  -9   33.10    4.00
  -5  -7   9   36.20    4.30
   6   7  -9   76.89    6.60
  -6  -7  -9   68.89    5.40
   6  -7  -9   78.79    5.40
  -6  -7   9   75.69    5.80
  -7  -7  -9   65.99    5.50
   7   7  -9   66.79    6.10
  -7  -7   9   64.09    6.10
  -8  -7  -9   21.40    3.50
   8   7  -9   26.60    4.30
  -8   7  -9   29.10    5.00
  -8  -7   9   21.00    3.90
   9   7  -9   58.09    5.90
  -9  -7  -9   53.59    4.90
  -9   7  -9   48.60    6.50
  -9  -7   9   62.69    6.20
 -10  -7  -9   22.20    3.30
  10   7  -9   21.30    4.10
 -10   7  -9   18.30    5.00
 -10  -7   9   33.10    4.80
  11   7  -9   28.80    4.90
 -11  -7  -9   21.90    3.20
 -11   7  -9   15.50    4.80
 -11  -7   9   21.80    4.30
  12   7  -9   21.40    4.40
 -12   7   9    4.20    4.60
 -12  -7   9   16.50    3.80
 -12   7  -9   11.30    5.40
  13   7  -9   15.90    4.20
 -13   7   9   20.50    6.50
 -13  -7   9   26.10    4.50
 -13   7  -9   14.80    5.70
   0  -8  -9    3.20    2.40
   0   8  -9   -1.50    2.00
   0  -8   9    1.30    2.10
   1   8  -9  172.28    8.60
  -1  -8  -9  169.18    8.80
   1  -8   9  165.28    8.20
  -1  -8   9  167.38    8.50
   1  -8  -9  172.48    8.80
  -1   8  -9  187.08    8.60
   2   8  -9   52.09    5.40
  -2  -8  -9   47.80    5.00
   2  -8   9   53.19    5.00
  -2   8  -9   43.80    4.60
  -2  -8   9   46.50    5.00
   2  -8  -9   45.60    4.90
  -3  -8  -9   26.50    4.10
   3   8  -9   33.30    4.50
   3  -8   9   28.20    3.60
   3  -8  -9   34.50    4.40
  -3  -8   9   35.80    4.70
  -3   8  -9   34.80    4.00
   4  -8   9  119.99    6.50
  -4  -8  -9  108.69    7.10
   4   8  -9  109.39    7.30
   4  -8  -9  113.19    7.00
  -4   8  -9  116.79    6.40
  -4  -8   9  129.29    7.70
   5   8  -9   21.00    3.80
  -5  -8  -9   29.10    4.20
   5  -8  -9   30.30    4.30
  -5  -8   9   21.10    3.80
  -6  -8  -9    6.00    2.70
   6   8  -9    4.90    2.90
  -6  -8   9   11.60    3.20
   6  -8  -9    6.00    2.50
   7   8  -9   20.10    3.90
  -7  -8  -9   26.10    3.80
  -7  -8   9   18.50    3.80
   8   8  -9    5.90    3.10
  -8  -8  -9   11.50    2.90
  -8  -8   9    5.20    3.10
   9   8  -9  105.69    7.70
  -9  -8  -9  102.09    6.60
  -9   8  -9   86.49    8.60
  -9  -8   9   98.89    7.60
 -10  -8  -9   67.49    5.60
  10   8  -9   62.49    6.60
 -10  -8   9   76.99    7.10
 -10   8  -9   59.59    7.50
  11   8  -9   15.80    4.10
 -11  -8  -9   17.60    3.20
 -11   8  -9   21.20    5.30
 -11  -8   9   18.20    4.20
  12   8  -9    0.30    3.00
 -12   8  -9    0.00    4.50
 -12  -8   9   -0.40    2.80
  13   8  -9   23.00    4.70
 -13   8   9   13.40    6.20
 -13  -8   9   33.40    5.00
 -13   8  -9   24.30    6.80
   0  -9   9  254.77   11.20
   0   9  -9  257.17   11.20
   0  -9  -9  259.87   11.60
   1   9  -9    4.70    2.80
   1  -9   9   -1.10    1.90
  -1  -9  -9   -1.00    2.50
  -1  -9   9   -0.40    2.20
  -1   9  -9   -0.10    2.50
   1  -9  -9    2.80    2.50
   2   9  -9   16.60    3.70
  -2  -9  -9   12.30    3.60
   2  -9   9    9.60    2.90
   2  -9  -9    2.60    2.60
  -2   9  -9    8.60    2.90
  -2  -9   9    4.80    2.50
   3   9  -9  302.97   13.00
  -3  -9  -9  338.37   13.40
   3  -9   9  309.27   12.40
  -3  -9   9  296.77   12.90
   3  -9  -9  319.77   13.00
  -3   9  -9  330.97   12.40
  -4  -9  -9    2.60    2.50
   4   9  -9    3.10    2.80
   4  -9   9    3.60    2.10
  -4  -9   9    3.40    2.90
   4  -9  -9    1.50    2.00
  -4   9  -9    3.10    2.30
  -5  -9  -9   17.60    3.70
   5   9  -9   25.40    4.60
   5  -9  -9   22.50    3.90
  -5  -9   9   21.20    4.20
   6   9  -9   39.10    5.30
  -6  -9  -9   46.90    5.40
  -6  -9   9   42.40    5.40
   7   9  -9   72.09    6.90
  -7  -9  -9   75.99    6.50
  -7  -9   9   84.29    7.40
  -8  -9  -9   58.29    5.80
   8   9  -9   43.10    5.70
  -8  -9   9   43.00    5.60
   9   9  -9    1.20    3.20
  -9  -9  -9    5.30    2.80
  -9  -9   9    7.00    3.40
 -10  -9  -9   24.50    3.90
  10   9  -9   15.60    4.50
 -10   9  -9   19.40    5.60
 -10  -9   9   28.80    4.80
  11   9  -9   18.60    4.50
 -11  -9  -9   19.30    3.40
 -11  -9   9   21.80    4.80
 -11   9  -9   11.50    5.10
  12   9  -9   26.00    5.30
 -12   9  -9   25.20    6.60
 -12  -9   9   39.50    5.50
   0 -10   9    1.70    2.40
   0 -10  -9   -1.70    2.60
   0  10  -9   -3.00    2.30
  -1 -10  -9   17.90    4.00
   1  10  -9   27.60    4.40
   1 -10   9   23.00    4.10
  -1  10  -9   23.60    4.00
   1 -10  -9   18.80    4.00
  -1 -10   9   18.50    3.70
   2 -10   9  108.39    7.30
   2  10  -9  115.79    7.70
  -2 -10  -9  126.29    8.00
  -2 -10   9   96.19    7.20
  -2  10  -9  115.09    7.30
   2 -10  -9  109.59    7.70
   3 -10   9    9.60    3.00
   3  10  -9   10.00    3.40
  -3 -10  -9   12.60    3.70
   3 -10  -9    6.80    3.10
  -3  10  -9    8.70    3.10
  -3 -10   9   11.60    3.50
   4  10  -9   21.20    4.30
  -4 -10  -9   25.40    4.60
   4 -10  -9   16.60    3.40
  -4 -10   9   13.50    3.90
   5  10  -9   13.80    4.10
  -5 -10  -9   10.70    3.40
   5 -10  -9   13.50    3.60
  -5 -10   9   16.30    4.10
   6  10  -9    4.50    3.40
  -6 -10  -9    2.80    2.90
  -6 -10   9    1.90    2.90
  -7 -10  -9   16.60    4.00
   7  10  -9   15.10    4.30
  -7 -10   9   24.40    4.50
   8  10  -9  103.39    9.10
  -8 -10  -9   96.99    7.40
  -8 -10   9  102.49    8.60
  -9 -10  -9   51.29    5.60
   9  10  -9   36.00    5.60
  -9 -10   9   46.30    6.30
  10  10  -9   53.49    7.00
 -10 -10  -9   48.80    5.70
 -10  10  -9   33.80    6.70
 -10 -10   9   43.10    6.40
  11  10  -9   -0.10    3.20
 -11 -10  -9   10.40    3.20
 -11  10  -9    9.70    5.30
 -11 -10   9    7.20    3.80
   0 -11   9   49.20    6.00
   0  11  -9   54.99    6.20
   0 -11  -9   54.89    6.50
  -1 -11  -9   37.50    5.40
   1  11  -9   31.50    4.80
   1 -11   9   31.20    4.70
  -1  11  -9   27.40    4.80
   1 -11  -9   24.00    4.70
  -1 -11   9   25.70    4.40
  -2 -11  -9    1.20    2.90
   2  11  -9    5.90    3.40
   2 -11   9    2.10    2.40
  -2 -11   9    3.70    3.00
   2 -11  -9    8.20    3.50
  -2  11  -9    4.50    3.10
   3  11  -9   24.90    4.90
   3 -11   9   35.00    4.90
  -3 -11  -9   23.70    4.50
  -3  11  -9   23.40    4.20
   3 -11  -9   32.70    5.10
  -3 -11   9   30.90    5.00
  -4 -11  -9   20.70    4.40
   4  11  -9   11.50    3.90
   4 -11  -9   20.80    4.10
  -4 -11   9   16.30    4.30
  -5 -11  -9   10.50    3.90
   5  11  -9   10.10    4.20
  -5 -11   9    5.20    3.40
   5 -11  -9   11.60    3.40
   6  11  -9   30.30    5.50
  -6 -11  -9   34.30    5.40
  -6 -11   9   39.50    5.80
   7  11  -9   17.90    4.80
  -7 -11  -9    8.10    3.70
  -7 -11   9    7.40    4.10
   8  11  -9   32.80    6.10
  -8 -11  -9   28.50    4.80
  -8 -11   9   34.00    6.10
   9  11  -9    3.40    3.50
  -9 -11  -9   -1.90    2.70
  -9 -11   9   -2.50    3.00
  10  11  -9    0.30    3.40
 -10 -11  -9    3.90    3.10
 -10  11  -9   -1.90    4.30
 -10 -11   9    2.10    3.80
 -11 -11  -9    3.80    3.20
 -11  11  -9   -1.70    4.30
   0  12  -9   -3.60    2.90
   0 -12   9   -2.20    2.50
   0 -12  -9   -4.50    2.70
   1 -12   9   82.39    7.60
   1  12  -9   90.09    8.30
  -1 -12  -9   93.19    8.60
  -1  12  -9   90.19    7.90
   1 -12  -9   90.79    8.20
  -1 -12   9  107.49    8.80
   2 -12   9   29.70    4.80
  -2 -12  -9   33.80    5.60
   2  12  -9   30.80    5.50
  -2  12  -9   36.40    5.20
  -2 -12   9   32.20    5.60
   2 -12  -9   37.30    5.50
  -3 -12  -9    2.90    3.30
   3  12  -9    2.20    3.40
   3 -12  -9   -2.40    2.80
  -3 -12   9   -3.90    3.10
  -4 -12  -9    0.20    3.20
   4  12  -9   -5.60    3.10
  -4 -12   9    0.90    3.40
   4 -12  -9    2.30    3.00
  -5 -12  -9   13.30    4.30
   5  12  -9   19.20    4.90
  -5 -12   9   12.50    4.60
  -6 -12  -9    3.10    3.60
   6  12  -9    6.80    4.00
  -6 -12   9    8.40    4.20
   7  12  -9   15.10    4.90
  -7 -12  -9    9.80    4.10
  -7 -12   9   16.30    4.80
   8  12  -9   -2.10    3.50
  -8 -12  -9   -0.40    3.10
  -8 -12   9    0.10    3.90
   9  12  -9   -0.20    3.60
  -9 -12  -9   -3.10    3.00
  -9 -12   9   -1.00    3.50
 -10 -12  -9   12.10    4.10
   0  13  -9  254.27   13.10
   0 -13   9  231.68   12.70
   0 -13  -9  240.18   13.10
   1  13  -9   10.50    4.40
   1 -13   9   21.70    4.90
  -1 -13  -9   18.80    4.80
  -1  13  -9   17.70    4.80
  -1 -13   9   18.10    4.90
   1 -13  -9   21.10    5.00
   2  13  -9   17.00    5.20
  -2 -13  -9    6.80    4.20
   2 -13   9   15.00    4.00
   2 -13  -9   14.10    4.40
  -2 -13   9   10.70    4.00
  -2  13  -9   14.20    4.10
  -3 -13  -9   53.09    7.10
   3  13  -9   44.80    6.90
   3 -13  -9   46.60    6.30
  -3 -13   9   48.10    6.60
  -4 -13  -9    8.80    4.30
   4  13  -9    8.70    4.50
  -4 -13   9    8.30    4.40
   4 -13  -9    4.70    3.40
   5  13  -9    6.10    4.40
  -5 -13  -9    2.90    4.10
  -5 -13   9    4.50    4.30
   6  13  -9   89.39    9.40
  -6 -13  -9   94.49    9.20
  -6 -13   9   94.29    9.60
   7  13  -9    8.40    4.90
  -7 -13  -9   13.20    4.70
  -7 -13   9   13.20    5.00
   8  13  -9    3.60    4.10
  -8 -13  -9    5.60    3.90
  -8 -13   9    4.70    4.40
   0 -14  -9   -6.90    3.10
   0  14  -9   -0.90    3.90
   0 -14   9    2.00    3.70
  -1 -14  -9   45.80    7.20
   1 -14   9   58.89    7.00
   1  14  -9   44.40    6.80
  -1 -14   9   36.90    6.50
  -1  14  -9   50.09    7.10
   1 -14  -9   46.10    7.00
   2  14  -9   23.30    5.80
  -2 -14  -9   19.90    5.50
   2 -14  -9   20.90    5.10
  -2 -14   9   10.10    4.50
  -3 -14  -9   -1.50    4.20
   3  14  -9    9.00    5.00
   3 -14  -9   11.80    4.70
  -3 -14   9   11.90    5.00
   4  14  -9   37.50    6.70
  -4 -14  -9   28.50    5.90
  -4 -14   9   43.10    7.10
  -5 -14  -9   10.40    5.20
   5  14  -9   15.70    5.70
  -5 -14   9   20.50    5.70
   6  14  -9   30.60    6.30
  -6 -14  -9   31.50    6.30
  -6 -14   9   34.50    6.60
  -7 -14  -9    6.00    4.60
   7  14  -9    8.80    5.20
  -7 -14   9    5.20    4.70
   0 -15   9  174.18   12.20
   0 -15  -9  179.68   12.30
   0  15  -9  195.98   12.30
   1  15  -9   17.30    5.80
  -1 -15  -9   15.90    5.30
   1 -15  -9   14.60    5.60
  -1 -15   9    9.70    4.70
  -1  15  -9   11.90    5.10
   2  15  -9   11.60    5.10
  -2 -15  -9    2.30    4.80
  -2 -15   9   -2.50    3.80
   2 -15  -9    1.20    3.90
   3  15  -9    0.40    4.50
  -3 -15  -9    2.00    4.60
  -3 -15   9    1.70    4.20
  -4 -15  -9   34.10    6.90
   4  15  -9   19.60    5.80
  -4 -15   9   11.70    5.30
  -5 -15  -9   23.80    6.10
   5  15  -9   13.40    5.80
  -5 -15   9   13.10    5.10
   0 -16   9   -4.20    3.90
   0  16  -9    0.70    4.60
   0 -16  -9   -9.80    4.10
  -1 -16  -9   32.90    7.20
   1  16  -9   49.90    7.70
  -1 -16   9   35.50    7.50
   1 -16  -9   30.10    6.70
  -2 -16  -9   -2.70    4.80
   2  16  -9    5.10    5.20
  -2 -16   9   -3.40    4.20
   2 -16  -9    1.20    4.80
  -3 -16  -9   11.30    6.80
   3  16  -9   12.40    5.50
  -3 -16   9   19.90    6.20
   0   0 -10 1345.87   37.30
  -1   0 -10   -1.00    1.20
   1   0 -10   -0.70    1.40
  -1   0 -10   -0.50    1.20
  -2   0 -10   16.20    2.20
   2   0 -10   11.30    2.30
  -2   0 -10   14.30    2.30
  -3   0 -10   -0.50    1.10
   3   0 -10   -0.90    1.40
  -3   0 -10   -1.00    1.10
  -4   0 -10  500.55   15.50
   4   0 -10  514.75   16.20
  -4   0  10  502.95   17.00
  -4   0 -10  501.25   14.80
  -5   0  10    1.10    1.60
   5   0 -10   -0.60    1.50
   5   0  10   -0.10    0.90
  -5   0 -10    2.40    1.10
  -5   0 -10    0.10    1.40
  -6   0  10 3078.99   91.09
  -6   0 -10 2957.00   78.89
   6   0 -10 2956.70   79.39
   6   0 -10 3080.39   80.19
   7   0 -10    2.90    2.00
   7   0 -10   -0.40    1.60
  -7   0 -10    1.40    1.30
  -7   0  10   -0.50    2.00
   8   0 -10    6.40    2.30
  -8   0 -10    4.20    1.40
  -8   0  10    4.80    2.90
  -9   0  10   -1.20    1.90
   9   0 -10    3.00    2.10
  -9   0  10    0.40    2.50
 -10   0  10   31.90    5.40
 -10   0  10   35.90    4.20
  10   0 -10   36.90    4.30
 -11   0  10    1.50    3.60
 -11   0  10    0.10    1.80
  11   0 -10    1.70    2.20
  12   0 -10  167.18    8.20
 -12   0  10  157.18   11.30
 -12   0  10  158.58    8.10
 -13   0  10   -3.80    1.90
 -13   0  10   -0.60    3.50
  13   0 -10   -4.20    2.00
 -14   0  10   18.70    6.40
   0  -1 -10    1.00    1.40
   0   1 -10    2.10    1.60
   0   1 -10    0.40    1.40
  -1  -1 -10  154.48    6.70
   1   1 -10  165.98    7.00
   1   1 -10  158.98    6.70
  -1   1 -10  153.78    6.40
  -1   1 -10  162.48    6.80
   1  -1 -10  155.98    6.90
  -2  -1 -10   33.10    3.10
   2   1 -10   36.00    3.40
   2   1 -10   43.00    3.70
  -2   1 -10   33.50    3.20
  -2  -1  10   40.50    2.20
   2  -1 -10   32.20    3.30
  -2   1 -10   39.70    3.30
  -3  -1 -10  140.29    6.20
   3   1 -10  131.59    6.40
   3  -1  10  130.69    5.70
   3   1 -10  143.89    6.60
  -3   1 -10  139.39    5.70
   3  -1 -10  140.89    6.50
  -3   1 -10  138.29    6.10
  -3  -1  10  148.19    5.70
  -4  -1 -10  269.77    8.70
   4   1 -10  251.47    9.70
   4  -1  10  259.27    8.80
  -4  -1 -10  258.67    9.30
   4   1 -10  255.57    9.80
  -4  -1  10  244.78    9.60
   4  -1 -10  258.27    9.70
  -4   1 -10  265.97    8.60
  -4   1 -10  273.07    9.30
   5  -1  10   21.10    2.10
   5   1 -10   20.50    3.00
  -5  -1 -10   18.70    2.00
   5   1 -10   15.50    2.70
  -5  -1 -10   15.80    2.30
  -5   1 -10   11.90    2.10
   5  -1 -10   14.00    2.50
  -5  -1  10   18.40    2.70
  -5   1 -10   18.50    2.00
  -6  -1 -10   89.39    4.80
   6   1 -10   89.39    5.30
   6   1 -10   90.29    5.50
  -6   1  10   85.99    5.80
   6  -1 -10   85.99    5.30
  -6  -1  10   77.19    5.60
  -6  -1  10  107.89    5.90
  -6   1 -10   92.89    4.60
   7   1 -10   14.00    2.80
  -7  -1 -10   14.10    2.10
  -7   1  10   10.40    3.10
  -7  -1  10   11.40    2.70
   7  -1 -10   12.40    2.50
  -7   1 -10   13.30    1.90
  -7  -1  10    9.00    2.90
  -8  -1 -10  183.28    6.70
  -8   1  10  176.68   10.00
   8   1 -10  169.18    8.10
  -8  -1  10  174.28    9.80
  -8  -1  10  183.08    8.40
   9   1 -10   89.09    5.80
  -9  -1 -10   98.39    4.20
  -9   1  10   86.39    7.20
  -9  -1  10   89.29    7.10
  -9  -1  10   94.79    6.10
   9  -1 -10   90.79    5.90
 -10   1  10   22.30    3.50
  10   1 -10   30.20    4.00
 -10   1  10   16.00    4.20
 -10  -1  10   21.30    3.50
 -10  -1  10   16.80    4.30
  10  -1 -10   24.60    3.60
 -11   1  10   -0.40    3.90
  11   1 -10    9.20    3.00
 -11   1  10    7.30    2.50
  11  -1 -10    6.40    2.60
 -11  -1  10    3.90    2.40
 -11  -1  10    4.30    3.70
 -12   1  10    6.80    4.40
 -12   1  10    3.70    2.30
  12   1 -10    0.90    2.30
  12  -1 -10   10.30    2.80
 -12  -1  10    4.80    2.60
 -12  -1  10   14.10    4.80
 -13   1  10   15.10    5.30
  13   1 -10    9.60    3.00
 -13   1  10   11.10    2.90
  13  -1 -10   13.20    3.10
 -13  -1  10   12.20    2.90
 -13  -1  10    7.30    4.30
 -14   1  10   22.20    6.60
   0  -2 -10  373.06   12.40
   0  -2  10  335.87   12.00
   0   2 -10  388.36   12.60
   0   2 -10  369.86   12.10
   1  -2  10   17.10    2.40
   1   2 -10   18.80    2.70
   1   2 -10   17.10    2.50
  -1  -2 -10   22.10    2.80
  -1   2 -10   17.60    2.70
  -1   2 -10   15.30    2.30
   1  -2 -10   15.20    2.40
  -1  -2  10   18.40    2.50
   2   2 -10   33.30    3.50
   2  -2  10   27.50    2.70
   2   2 -10   26.10    3.10
  -2  -2 -10   28.80    3.00
  -2   2 -10   29.80    2.90
  -2  -2  10   33.20    3.40
  -2   2 -10   35.80    3.40
   2  -2 -10   26.30    3.00
   3  -2  10   28.80    2.80
   3   2 -10   31.80    3.40
  -3  -2 -10   28.80    3.00
   3   2 -10   37.40    3.70
  -3   2 -10   33.20    3.20
   3  -2 -10   32.80    3.30
  -3  -2  10   30.10    3.30
  -3   2 -10   32.00    2.80
  -4  -2 -10   96.29    5.00
   4  -2  10   96.59    4.60
   4   2 -10  102.29    5.70
   4   2 -10  103.69    5.60
  -4   2 -10   99.89    5.00
   4  -2 -10   94.09    5.40
  -4   2 -10  101.39    4.60
  -4   2 -10  103.39    5.00
  -4  -2  10   90.69    5.40
  -4  -2  10   93.49    4.80
   5   2 -10  315.27   11.50
   5  -2  10  320.67   10.10
  -5  -2 -10  319.77   10.80
  -5  -2  10  313.07   11.80
   5  -2 -10  312.07   11.30
  -5   2 -10  324.27    9.80
  -5   2 -10  304.87   12.00
  -5   2 -10  304.57   10.50
  -5  -2  10  300.87   11.50
   6   2 -10   14.90    2.80
  -6  -2 -10   14.20    2.30
  -6  -2  10   13.30    2.70
   6  -2 -10   13.60    2.70
  -6  -2  10   14.50    2.80
  -6   2 -10   14.30    2.80
   7   2 -10  140.09    7.00
  -7  -2 -10  130.59    5.80
  -7  -2  10  121.69    7.50
  -7   2 -10  127.89    7.70
   7  -2 -10  123.29    6.30
  -7  -2  10  131.39    6.90
  -8   2  10  143.89    8.90
  -8  -2 -10  149.88    6.10
   8   2 -10  152.98    7.50
  -8   2 -10  141.69    8.60
  -8  -2  10  146.69    7.50
  -8  -2  10  144.59    8.70
  -9  -2 -10   76.59    4.00
  -9   2  10   84.49    7.40
   9   2 -10   71.39    5.90
  -9  -2  10   72.59    7.20
  -9  -2  10   84.39    5.80
  -9   2 -10   78.39    7.00
  10   2 -10   26.00    3.80
 -10   2  10   36.40    6.00
  10  -2 -10   23.20    3.50
 -10  -2  10   22.00    3.60
 -10   2 -10   26.60    5.20
 -10  -2  10   22.50    4.60
  11   2 -10   60.69    5.50
 -11   2  10   51.99    7.10
 -11   2  10   53.59    4.90
  11  -2 -10   40.00    4.60
 -11   2 -10   39.50    6.60
 -11  -2  10   46.70    4.90
 -11  -2  10   40.00    6.30
  12   2 -10   53.99    5.40
 -12   2  10   61.69    5.50
 -12   2  10   50.89    7.70
  12  -2 -10   60.89    5.50
 -12  -2  10   54.39    5.30
 -13   2  10   13.30    3.10
 -13   2  10    8.00    5.40
  13   2 -10   10.00    3.10
 -13  -2  10   17.20    3.20
  13  -2 -10    8.50    2.90
 -14   2  10   19.80    6.40
   0   3 -10   -0.50    1.40
   0  -3 -10   -0.70    1.40
   0  -3  10   -1.30    1.20
   0   3 -10    0.20    1.50
  -1  -3 -10  517.75   16.40
   1   3 -10  538.55   16.40
   1  -3  10  507.65   16.10
  -1   3 -10  510.15   16.30
  -1   3 -10  496.15   15.80
  -1  -3  10  526.95   16.50
   1  -3 -10  528.85   16.70
   2  -3  10  114.89    5.40
  -2  -3 -10  112.39    5.70
   2   3 -10  107.19    5.70
  -2   3 -10  112.79    4.30
  -2   3 -10  112.19    5.30
  -2  -3  10  107.39    5.80
   2  -3 -10  113.19    5.90
   3  -3  10   62.59    3.80
   3   3 -10   58.09    4.40
  -3  -3 -10   51.79    3.90
  -3   3 -10   58.39    3.70
  -3  -3  10   54.89    4.30
  -3   3 -10   57.79    3.30
   3  -3 -10   52.99    4.10
  -4  -3 -10  344.17   11.50
   4   3 -10  322.57   11.80
   4  -3  10  339.57   11.00
  -4  -3  10  322.87   12.00
   4  -3 -10  332.77   11.90
  -4   3 -10  326.37   10.60
  -4   3 -10  328.17   11.90
   5  -3  10  126.19    5.30
   5   3 -10  122.29    6.40
  -5  -3 -10  115.59    5.90
  -5   3 -10  113.39    6.20
  -5  -3  10  123.09    6.70
  -5   3 -10  125.89    5.00
   5  -3 -10  126.09    6.40
   6   3 -10   26.20    3.50
  -6  -3 -10   25.70    3.00
  -6  -3  10   27.60    3.60
  -6   3 -10   30.00    3.80
   6  -3 -10   30.90    3.60
   7   3 -10   32.30    4.10
  -7  -3 -10   28.10    3.10
   7  -3 -10   29.60    3.50
  -7  -3  10   25.80    3.60
  -7   3 -10   25.10    3.90
   8   3 -10   18.20    3.40
  -8  -3 -10   15.90    2.30
  -8  -3  10   13.00    3.10
  -8   3 -10   11.00    3.20
   9   3 -10   35.90    4.40
  -9   3  10   31.30    5.30
  -9  -3 -10   41.30    3.30
  -9   3 -10   35.20    5.30
  -9  -3  10   36.90    4.40
 -10  -3 -10   27.70    2.60
  10   3 -10   25.70    4.00
 -10   3  10   26.10    5.10
 -10  -3  10   28.80    4.10
 -10   3 -10   22.30    4.80
  11   3 -10   84.69    6.10
 -11   3  10   64.49    8.40
 -11  -3  10   82.79    6.00
 -11   3 -10   71.19    8.10
 -12   3  10   16.90    3.30
 -12   3  10    7.80    4.70
  12   3 -10   15.60    3.50
 -12   3 -10   13.40    4.60
  12  -3 -10   13.80    3.40
 -12  -3  10   11.10    3.00
 -13   3  10    9.90    2.80
  13   3 -10   16.40    3.60
 -13   3  10    9.40    5.30
 -13  -3  10   11.80    2.90
 -13   3 -10    8.80    4.80
  13  -3 -10    7.10    2.80
 -14   3  10   16.30    5.70
   0   4 -10  120.39    5.90
   0  -4 -10  121.59    6.20
   0  -4  10  112.69    6.00
   0   4 -10  122.19    3.90
   1   4 -10   56.79    4.10
  -1  -4 -10   64.89    4.50
   1  -4  10   54.69    4.00
  -1   4 -10   59.79    4.10
   1  -4 -10   64.49    4.60
  -1  -4  10   53.39    4.10
  -2  -4 -10  162.38    7.50
   2  -4  10  175.98    7.30
   2   4 -10  180.38    7.70
   2  -4 -10  176.48    7.80
  -2   4 -10  171.68    6.40
  -2   4 -10  186.98    7.30
  -2  -4  10  180.18    7.90
   3  -4  10   20.90    2.60
   3   4 -10   29.90    3.60
  -3  -4 -10   27.10    3.20
   3  -4 -10   23.20    3.20
  -3  -4  10   21.70    3.20
  -3   4 -10   26.90    2.90
  -3   4 -10   29.40    2.50
   4   4 -10   82.19    5.50
  -4  -4 -10   86.69    5.20
   4  -4  10   80.39    4.50
   4  -4 -10   90.59    5.40
  -4   4 -10   89.99    4.50
  -4   4 -10   78.89    4.80
  -4  -4  10   86.19    5.60
   5  -4  10  221.08    8.10
  -5  -4 -10  218.48    8.80
   5   4 -10  215.48    9.30
   5  -4 -10  232.68    9.30
  -5   4 -10  225.58    7.90
  -5   4 -10  221.78    9.40
  -5  -4  10  214.48    9.50
  -6  -4 -10    0.30    1.50
   6   4 -10    1.80    2.10
  -6  -4  10    0.40    1.90
   6  -4 -10   -1.40    1.60
  -6   4 -10    2.30    2.20
  -7  -4 -10   44.50    3.90
   7   4 -10   51.79    5.10
   7  -4 -10   58.19    4.50
  -7  -4  10   55.49    5.10
  -7   4 -10   44.90    5.10
   8   4 -10   85.99    6.10
  -8  -4 -10   78.99    4.80
  -8  -4  10   94.59    6.20
  -8   4 -10   86.39    6.80
  -9  -4 -10    2.30    1.70
   9   4 -10    0.60    2.30
  -9  -4  10    6.80    2.60
  -9   4 -10    3.40    3.20
 -10   4  10   22.60    5.20
 -10  -4 -10   22.30    2.70
  10   4 -10   18.80    3.60
 -10  -4  10   21.40    3.80
 -10   4 -10   17.00    4.70
  11   4 -10   84.89    6.30
 -11   4  10   68.99    8.60
 -11   4 -10   79.29    8.60
 -11  -4  10   96.89    6.50
 -12   4  10    3.70    4.10
  12   4 -10    2.70    2.70
 -12   4 -10   -2.50    3.80
 -12  -4  10    2.20    2.50
  13   4 -10   -2.70    2.40
 -13   4  10    0.60    2.30
 -13   4  10   -4.60    3.70
 -13   4 -10    3.00    4.20
 -13  -4  10   -1.40    2.20
  13  -4 -10   -0.20    2.20
 -14   4  10   10.30    5.50
 -14   4 -10    6.70    5.40
   0  -5 -10   -0.80    1.60
   0   5 -10   -0.90    1.60
   0  -5  10    0.50    1.50
  -1  -5 -10  104.89    6.10
   1   5 -10  109.59    5.90
   1  -5  10  100.09    5.50
  -1  -5  10  100.09    5.70
  -1   5 -10  103.79    5.50
   1  -5 -10  116.19    6.20
  -2  -5 -10    1.00    1.80
   2  -5  10    2.00    1.60
   2   5 -10   -0.30    1.70
  -2   5 -10    3.10    1.80
   2  -5 -10    2.60    1.80
  -2  -5  10    2.70    2.00
   3  -5  10   11.40    2.10
  -3  -5 -10    8.30    2.30
   3   5 -10    7.50    2.50
  -3   5 -10    3.90    1.80
   3  -5 -10    5.10    2.00
  -3  -5  10    5.40    2.10
  -4  -5 -10   77.99    5.10
   4  -5  10   78.59    4.50
   4   5 -10   74.29    5.50
  -4  -5  10   76.49    5.50
  -4   5 -10   74.99    4.40
   4  -5 -10   72.29    5.10
   5   5 -10  259.47   10.90
   5  -5  10  279.07    9.80
  -5  -5 -10  279.47   10.60
  -5   5 -10  276.97   11.20
   5  -5 -10  291.37   11.00
  -5  -5  10  262.57   11.10
  -5   5 -10  271.57    9.40
   6   5 -10   11.60    3.10
  -6  -5 -10   10.50    2.60
  -6  -5  10   15.10    3.10
   6  -5 -10    9.40    2.50
  -6   5 -10   13.20    3.20
  -7  -5 -10   34.30    3.60
   7   5 -10   32.60    4.30
  -7  -5  10   38.40    4.60
  -7   5 -10   29.20    4.30
  -8  -5 -10   43.10    3.90
   8   5 -10   52.19    5.10
  -8  -5  10   40.10    4.70
  -8   5 -10   46.00    5.30
   9   5 -10   73.19    6.30
  -9  -5 -10   74.89    4.80
  -9   5 -10   85.99    8.00
  -9  -5  10   79.59    6.10
 -10  -5 -10   45.90    3.90
  10   5 -10   45.30    5.10
 -10  -5  10   40.30    4.90
 -10   5 -10   43.50    6.10
  11   5 -10    8.20    3.20
 -11   5  10    2.70    3.80
 -11  -5  10   11.70    3.30
 -11   5 -10    3.50    3.70
  12   5 -10   -0.60    2.70
 -12   5  10    3.00    4.00
 -12   5 -10   -2.70    4.00
 -12  -5  10    1.50    2.50
  13   5 -10    0.00    3.00
 -13   5  10   -2.20    4.40
 -13  -5  10    2.50    2.50
 -13   5 -10   -1.00    4.80
 -14   5  10    0.80    5.30
 -14   5 -10    0.60    4.90
   0  -6 -10  409.76   14.70
   0  -6  10  433.26   14.70
   0   6 -10  433.46   14.60
   1  -6  10  183.18    8.10
   1   6 -10  177.98    8.30
  -1  -6 -10  186.48    8.40
  -1   6 -10  185.18    8.10
   1  -6 -10  179.38    8.40
  -1  -6  10  172.18    8.30
   2   6 -10   72.49    5.40
   2  -6  10   74.09    4.90
  -2  -6 -10   79.09    5.40
  -2  -6  10   73.09    5.20
   2  -6 -10   69.99    5.30
  -2   6 -10   75.49    4.90
   3   6 -10  252.17   10.50
   3  -6  10  259.37    9.80
  -3  -6 -10  251.57   10.30
  -3  -6  10  248.78   10.40
   3  -6 -10  248.28   10.40
  -3   6 -10  246.68    9.50
   4   6 -10  204.38    9.20
   4  -6  10  194.58    8.10
  -4  -6 -10  187.88    8.70
  -4   6 -10  191.68    7.80
   4  -6 -10  193.78    8.90
  -4  -6  10  190.78    9.10
  -5  -6 -10    5.60    2.50
   5   6 -10   10.50    2.90
   5  -6 -10    8.70    2.50
  -5  -6  10    8.10    2.90
   6   6 -10   55.59    5.40
  -6  -6 -10   60.09    5.10
   6  -6 -10   60.39    5.30
  -6  -6  10   62.79    5.80
  -6   6 -10   65.09    5.40
   7   6 -10    4.80    2.60
  -7  -6 -10    2.50    2.00
  -7  -6  10   -2.30    2.00
  -7   6 -10    0.20    2.30
  -8  -6 -10   14.80    3.00
   8   6 -10   29.80    4.40
  -8   6 -10   21.40    4.20
  -8  -6  10   19.40    3.90
   9   6 -10   51.49    5.80
  -9  -6 -10   45.60    4.20
  -9  -6  10   43.60    5.10
  -9   6 -10   45.40    6.00
 -10  -6 -10   15.10    2.80
  10   6 -10   16.40    3.70
 -10  -6  10   20.00    4.00
 -10   6 -10   10.70    4.40
  11   6 -10   19.00    4.00
 -11   6 -10   14.70    4.60
 -11  -6  10   22.10    4.10
 -12   6  10   27.40    6.80
  12   6 -10   22.60    4.40
 -12  -6  10   25.60    4.30
 -12   6 -10   20.60    5.70
 -13   6  10   10.50    5.50
  13   6 -10   -3.00    2.70
 -13  -6  10    3.90    2.90
 -13   6 -10    3.20    4.90
   0  -7 -10    0.80    2.00
   0  -7  10   -1.30    1.70
   0   7 -10   -2.70    1.90
   1   7 -10  190.68    9.00
   1  -7  10  202.38    9.00
  -1  -7 -10  187.98    9.20
  -1  -7  10  194.48    9.00
  -1   7 -10  207.78    8.90
   1  -7 -10  197.78    9.10
   2   7 -10   52.49    5.20
  -2  -7 -10   48.30    4.90
   2  -7  10   56.09    4.90
   2  -7 -10   57.09    5.40
  -2   7 -10   58.49    5.00
  -2  -7  10   60.29    5.40
   3  -7  10  146.29    7.30
  -3  -7 -10  154.28    8.00
   3   7 -10  146.29    8.10
   3  -7 -10  168.58    8.30
  -3   7 -10  145.59    7.20
  -3  -7  10  150.78    8.10
   4   7 -10  134.79    7.80
  -4  -7 -10  135.59    7.60
   4  -7  10  132.99    6.70
  -4  -7  10  134.69    7.80
  -4   7 -10  139.69    6.70
   4  -7 -10  124.99    7.40
  -5  -7 -10    5.30    2.60
   5   7 -10    6.00    2.80
  -5  -7  10    4.80    2.60
   5  -7 -10    1.30    2.20
   6   7 -10   45.30    5.20
  -6  -7 -10   41.90    4.60
   6  -7 -10   47.60    4.80
  -6  -7  10   47.90    5.20
   7   7 -10   11.20    3.60
  -7  -7 -10   13.40    3.00
  -7  -7  10   15.20    3.50
  -7   7 -10   16.70    3.80
  -8  -7 -10   22.20    3.40
   8   7 -10   15.90    3.80
  -8   7 -10   11.60    3.80
  -8  -7  10   21.00    4.10
  -9  -7 -10   10.80    2.80
   9   7 -10   19.70    4.20
  -9   7 -10    7.90    4.00
  -9  -7  10   14.30    3.90
 -10  -7 -10  165.58    7.90
  10   7 -10  163.68    9.30
 -10   7 -10  141.09   10.10
 -10  -7  10  165.28    9.30
 -11  -7 -10   61.89    5.00
  11   7 -10   58.39    6.50
 -11  -7  10   78.69    7.00
 -11   7 -10   55.39    7.90
 -12   7  10   -3.70    3.70
  12   7 -10    3.50    3.30
 -12   7 -10    4.80    4.90
 -12  -7  10    2.40    2.80
 -13   7  10   31.70    8.00
  13   7 -10   36.40    5.60
 -13  -7  10   47.10    5.80
 -13   7 -10   39.20    7.50
   0   8 -10  376.76   14.20
   0  -8  10  377.86   14.20
   0  -8 -10  386.06   14.70
   1  -8  10  246.58   10.70
  -1  -8 -10  248.28   11.20
   1   8 -10  268.27   11.10
  -1   8 -10  242.18   10.50
  -1  -8  10  254.67   11.10
   1  -8 -10  262.07   11.40
  -2  -8 -10   52.19    5.40
   2   8 -10   50.79    5.40
   2  -8  10   46.00    4.70
  -2  -8  10   40.60    4.80
  -2   8 -10   46.70    5.00
   2  -8 -10   48.20    5.10
   3  -8  10  118.19    6.70
   3   8 -10  121.89    7.60
  -3  -8 -10  123.99    7.50
   3  -8 -10  115.59    7.20
  -3   8 -10  125.69    6.80
  -3  -8  10  128.99    7.80
   4   8 -10   14.20    3.60
  -4  -8 -10   12.10    3.30
   4  -8  10   15.10    2.80
   4  -8 -10    3.00    2.40
  -4  -8  10   13.60    3.50
  -4   8 -10   16.10    2.90
  -5  -8 -10   51.89    5.50
   5   8 -10   51.09    5.80
  -5  -8  10   47.20    5.60
   5  -8 -10   54.39    5.30
  -6  -8 -10   78.89    6.20
   6   8 -10   77.39    6.80
  -6  -8  10   89.69    6.90
   6  -8 -10  104.59    6.70
  -7  -8 -10   14.20    3.30
   7   8 -10   17.10    4.10
  -7  -8  10   14.60    3.70
   8   8 -10  125.89    8.40
  -8  -8 -10  128.69    7.50
  -8   8 -10  109.79    8.40
  -8  -8  10  126.99    8.30
  -9  -8 -10   72.59    5.70
   9   8 -10   57.69    6.40
  -9  -8  10   78.59    7.40
  -9   8 -10   48.10    6.70
  10   8 -10   -4.20    2.70
 -10  -8 -10    0.50    2.40
 -10   8 -10   -3.40    3.20
 -10  -8  10    0.40    2.90
  11   8 -10  128.99    8.90
 -11  -8 -10  124.19    7.10
 -11   8 -10  107.29   10.70
 -11  -8  10  135.99    9.00
  12   8 -10   24.30    5.10
 -12   8 -10   21.40    5.90
 -12  -8  10   31.00    5.20
   0   9 -10    2.10    2.70
   0  -9 -10    1.30    2.60
   0  -9  10    1.40    2.20
   1  -9  10  218.58   10.00
   1   9 -10  235.68   10.70
  -1  -9 -10  206.88   10.50
  -1   9 -10  205.38    9.90
   1  -9 -10  213.78   10.50
  -1  -9  10  205.88   10.20
  -2  -9 -10   70.39    6.70
   2   9 -10   65.39    6.50
   2  -9  10   76.79    5.80
  -2  -9  10   63.59    6.30
   2  -9 -10   58.79    5.90
  -2   9 -10   72.09    6.20
  -3  -9 -10   37.40    4.90
   3  -9  10   40.30    4.40
   3   9 -10   43.00    5.50
  -3   9 -10   29.10    4.00
  -3  -9  10   37.50    5.10
   3  -9 -10   31.90    4.40
  -4  -9 -10   14.20    3.70
   4   9 -10   10.20    3.60
  -4  -9  10   13.30    3.60
   4  -9 -10   12.20    3.40
  -5  -9 -10   19.10    3.90
   5   9 -10   14.20    3.80
   5  -9 -10   17.40    3.70
  -5  -9  10   17.00    4.10
  -6  -9 -10   17.60    3.70
   6   9 -10   20.40    4.50
  -6  -9  10   24.20    4.30
  -7  -9 -10    7.20    3.20
   7   9 -10   11.20    3.90
  -7  -9  10    9.90    3.40
  -8  -9 -10   25.40    4.20
   8   9 -10   25.30    5.00
  -8  -9  10   28.70    4.90
  -9  -9 -10   11.30    3.40
   9   9 -10   12.00    4.00
  -9  -9  10    7.90    3.70
  -9   9 -10    4.80    3.70
  10   9 -10   57.59    6.90
 -10  -9 -10   81.69    6.10
 -10  -9  10   72.99    7.30
 -10   9 -10   61.39    7.60
  11   9 -10   43.50    6.40
 -11  -9 -10   48.00    5.10
 -11   9 -10   43.40    7.30
 -11  -9  10   59.89    6.80
  12   9 -10    3.80    3.60
 -12  -9  10    0.20    3.40
 -12   9 -10    3.80    4.40
   0 -10  10   39.00    4.90
   0  10 -10   38.90    5.00
   0 -10 -10   39.30    5.10
   1  10 -10   28.10    4.60
  -1 -10 -10   23.00    4.50
   1 -10  10   30.80    4.60
  -1  10 -10   24.10    4.20
  -1 -10  10   19.30    3.80
   1 -10 -10   21.90    4.30
   2  10 -10   27.00    4.80
   2 -10  10   12.50    3.30
  -2 -10 -10   13.80    3.90
  -2  10 -10   16.00    3.70
  -2 -10  10    9.90    3.40
   2 -10 -10   12.90    3.80
   3 -10  10   44.50    5.00
  -3 -10 -10   54.79    6.10
   3  10 -10   42.70    5.70
  -3 -10  10   32.10    5.00
   3 -10 -10   34.10    4.90
  -3  10 -10   40.30    5.10
   4  10 -10   19.90    4.50
  -4 -10 -10   13.00    4.00
   4 -10 -10   21.50    4.10
  -4 -10  10   16.40    4.40
   5  10 -10    8.90    3.80
  -5 -10 -10   16.00    3.90
  -5 -10  10   11.80    3.90
   5 -10 -10    9.10    3.30
  -6 -10 -10   -1.60    2.70
   6  10 -10    0.80    3.20
  -6 -10  10    2.90    3.40
   7  10 -10   10.90    4.30
  -7 -10 -10   18.60    3.90
  -7 -10  10   18.00    4.60
  -8 -10 -10    4.00    3.10
   8  10 -10   -0.50    3.10
  -8 -10  10    7.80    3.50
  -9 -10 -10   15.70    3.80
   9  10 -10    9.60    4.30
  -9 -10  10   19.80    4.90
  -9  10 -10    9.60    4.40
  10  10 -10    9.90    4.00
 -10 -10 -10    8.50    3.10
 -10  10 -10    7.50    4.60
 -10 -10  10   10.40    4.40
 -11 -10 -10   23.10    4.10
  11  10 -10   24.50    5.20
 -11 -10  10   39.50    6.40
   0  11 -10   -5.30    2.50
   0 -11 -10    0.20    3.00
   0 -11  10    1.00    2.50
   1  11 -10   90.39    8.20
   1 -11  10   98.19    8.10
  -1 -11 -10   79.79    7.50
  -1  11 -10   78.79    7.20
   1 -11 -10   76.39    7.50
  -1 -11  10   74.99    7.30
  -2 -11 -10    9.30    3.90
   2  11 -10   14.10    4.20
   2 -11  10    5.50    2.80
   2 -11 -10   11.40    3.90
  -2  11 -10    6.60    3.40
  -2 -11  10   14.00    4.10
   3 -11  10   24.20    4.30
   3  11 -10   21.50    4.70
  -3 -11 -10   21.50    4.70
   3 -11 -10   26.10    4.60
  -3 -11  10   31.80    5.20
  -3  11 -10   15.40    3.70
   4  11 -10   54.39    6.70
  -4 -11 -10   53.59    6.30
   4 -11 -10   54.59    6.20
  -4 -11  10   43.60    6.00
   5  11 -10   29.10    5.20
  -5 -11 -10   27.80    5.10
  -5 -11  10   33.30    5.80
  -6 -11 -10   18.50    4.60
   6  11 -10   16.20    4.90
  -6 -11  10   18.60    4.80
  -7 -11 -10   21.80    4.90
   7  11 -10   16.80    5.00
  -7 -11  10   20.00    4.80
  -8 -11 -10    7.50    3.70
   8  11 -10    9.00    4.20
  -8 -11  10   12.30    4.40
   9  11 -10   30.40    6.00
  -9 -11 -10   27.10    5.00
  -9 -11  10   27.00    5.60
 -10 -11 -10    6.40    3.40
  10  11 -10    9.70    4.50
 -10 -11  10   10.20    4.40
   0 -12  10  269.37   13.00
   0 -12 -10  260.27   13.10
   0  12 -10  254.87   12.80
  -1 -12 -10   14.10    4.60
   1 -12  10   15.30    4.00
   1  12 -10    7.00    4.10
  -1 -12  10    9.70    3.90
  -1  12 -10    9.60    4.10
   1 -12 -10    3.40    3.50
  -2 -12 -10   10.10    4.20
   2  12 -10    9.70    4.30
   2 -12  10    5.90    3.40
  -2 -12  10    4.00    3.60
  -2  12 -10    9.20    4.00
   2 -12 -10    4.30    3.40
   3  12 -10   28.20    5.60
  -3 -12 -10   20.80    4.90
   3 -12 -10   33.80    5.20
  -3 -12  10   31.20    5.40
   4  12 -10   12.60    4.70
  -4 -12 -10    5.30    3.90
  -4 -12  10   10.80    4.30
   4 -12 -10    4.00    3.00
  -5 -12 -10   18.10    4.90
   5  12 -10   19.60    4.80
  -5 -12  10   13.90    4.60
   6  12 -10   75.99    8.10
  -6 -12 -10   92.89    8.50
  -6 -12  10   92.19    9.00
   7  12 -10    2.00    3.50
  -7 -12 -10    0.70    3.30
  -7 -12  10    4.30    4.10
   8  12 -10   13.10    4.90
  -8 -12 -10   12.30    4.30
  -8 -12  10   23.30    5.50
   9  12 -10    4.30    4.10
  -9 -12 -10    2.50    3.40
  -9 -12  10    1.20    3.80
   0  13 -10   -4.00    3.50
   0 -13  10   -2.10    2.90
   0 -13 -10    1.90    3.80
   1 -13  10   22.40    4.90
   1  13 -10   23.30    5.40
  -1 -13 -10   13.00    5.00
  -1  13 -10   27.30    5.50
   1 -13 -10   17.70    4.80
  -1 -13  10   25.60    5.40
   2  13 -10   30.10    5.80
  -2 -13 -10   16.00    4.70
  -2  13 -10   23.90    5.10
   2 -13 -10   19.60    5.00
  -2 -13  10   24.10    5.20
  -3 -13 -10    2.60    3.90
   3  13 -10   -8.30    3.20
  -3 -13  10   -1.20    3.40
   3 -13 -10   -0.90    3.20
   4  13 -10   -2.80    3.80
  -4 -13 -10    2.20    4.00
   4 -13 -10   -0.50    3.10
  -4 -13  10    4.70    3.70
   5  13 -10   10.90    4.90
  -5 -13 -10    9.20    5.00
  -5 -13  10    8.90    4.50
   6  13 -10   14.10    5.30
  -6 -13 -10   20.70    5.20
  -6 -13  10   10.80    5.00
  -7 -13 -10    8.30    4.40
   7  13 -10    3.80    5.00
  -7 -13  10    8.80    5.00
  -8 -13 -10   10.00    4.30
   8  13 -10    0.50    4.40
  -8 -13  10    5.40    4.70
   0 -14 -10   43.80    7.00
   0  14 -10   36.00    6.60
   0 -14  10   44.80    6.70
   1  14 -10    8.70    4.50
   1 -14  10    4.70    3.70
  -1 -14 -10    2.00    4.00
  -1 -14  10    5.00    4.40
  -1  14 -10    4.40    4.30
   1 -14 -10    2.50    3.90
  -2 -14 -10   87.29    9.40
   2  14 -10   67.29    8.50
   2 -14 -10   56.59    7.80
  -2 -14  10   73.59    8.60
  -3 -14 -10   25.20    5.80
   3  14 -10   24.30    6.40
  -3 -14  10   25.50    6.00
   3 -14 -10   31.90    6.10
   4  14 -10   62.99    8.30
  -4 -14 -10   85.89    9.20
  -4 -14  10   67.19    8.40
  -5 -14 -10    5.30    4.40
   5  14 -10    8.70    5.00
  -5 -14  10    7.50    4.80
  -6 -14 -10   22.40    5.80
   6  14 -10   31.70    6.90
  -6 -14  10   27.80    6.30
   0  15 -10    0.00    4.00
   0 -15  10    5.40    4.10
   0 -15 -10    2.70    4.10
  -1 -15 -10   36.60    6.90
   1  15 -10   28.90    6.60
  -1 -15  10   33.00    6.30
   1 -15 -10   21.80    6.00
   2  15 -10    4.30    4.50
  -2 -15 -10    0.10    4.80
  -2 -15  10    8.20    4.80
   2 -15 -10    8.60    4.70
  -3 -15 -10   13.80    5.30
   3  15 -10    8.40    5.40
  -3 -15  10   11.00    5.30
  -4 -15 -10   14.60    5.40
   4  15 -10   15.00    5.80
  -4 -15  10   23.30    5.80
   5  15 -10   94.99   10.50
  -5 -15  10   96.89   10.20
   0  16 -10   21.70    6.80
   0 -16 -10   14.10    5.90
   1  16 -10   17.10    6.10
  -1 -16 -10   14.90    5.80
   1 -16 -10   20.80    5.90
  -1 -16  10   15.90    6.10
   2  16 -10   -5.90    4.50
  -2 -16 -10    3.30    5.00
  -2 -16  10    2.60    4.80
   2 -16 -10    6.30    5.00
   0   0 -11   -1.00    1.50
   0   0 -11    0.20    1.50
  -1   0 -11   -0.20    1.40
   1   0 -11   -0.10    1.50
  -1   0 -11   -0.40    1.40
  -2   0 -11  214.38    8.60
   2   0 -11  226.98    9.00
  -2   0 -11  224.68    8.30
   3   0 -11    0.50    1.60
  -3   0 -11   -0.50    1.20
  -3   0 -11   -1.20    1.30
  -4   0 -11  320.57   10.40
  -4   0  11  310.97   11.60
   4   0 -11  315.57   11.60
  -4   0 -11  323.37   11.10
  -5   0 -11    3.60    1.30
  -5   0  11    2.90    1.80
   5   0  11    1.30    1.20
  -5   0 -11    0.50    1.50
   5   0 -11   -1.30    1.50
   5   0 -11    0.70    2.10
   6   0 -11  436.56   14.60
  -6   0  11  398.06   15.70
   6   0 -11  405.36   14.50
  -6   0 -11  442.36   13.60
  -7   0 -11   -0.70    1.40
   7   0 -11   -1.20    1.90
   7   0 -11   -2.70    1.70
  -7   0  11    0.40    2.80
  -8   0 -11  311.67   10.30
   8   0 -11  339.07   12.30
  -8   0  11  298.87   13.90
  -9   0  11    0.00    1.90
   9   0 -11    1.50    2.20
  -9   0  11   -0.50    2.90
 -10   0  11    3.60    2.50
 -10   0  11    1.30    3.20
  10   0 -11    7.40    2.70
 -11   0  11   -3.30    1.80
  11   0 -11    1.40    2.20
 -11   0  11    0.40    3.40
 -12   0  11   61.49    5.70
 -12   0  11   51.49    7.50
  12   0 -11   53.49    5.30
 -13   0  11   -2.20    3.60
 -13   0  11   -3.40    2.10
  13   0 -11   -0.70    2.30
 -14   0  11   12.20    5.60
   0   1 -11   15.90    2.70
   0   1 -11   10.70    2.30
   0  -1 -11    8.80    2.10
  -1  -1 -11   -0.30    1.40
   1   1 -11    0.20    1.60
   1   1 -11    0.80    1.60
  -1   1 -11    1.70    1.60
   1  -1 -11    0.70    1.50
  -1   1 -11   -0.30    1.30
  -2  -1 -11   16.20    2.70
   2   1 -11    9.10    2.20
   2   1 -11   16.80    2.80
  -2  -1  11   10.30    1.20
  -2   1 -11    9.60    2.00
  -2   1 -11    9.20    2.20
   2  -1 -11   11.70    2.40
  -3  -1 -11  105.19    5.40
   3   1 -11  101.99    5.70
   3   1 -11  113.39    5.90
   3  -1  11  103.99    5.00
   3  -1 -11  100.69    5.70
  -3  -1  11   99.09    4.50
  -3   1 -11  101.79    4.90
  -3   1 -11  111.09    5.50
  -4  -1 -11   33.80    3.40
   4   1 -11   29.70    3.50
   4   1 -11   30.40    3.70
   4  -1  11   32.10    2.90
  -4  -1 -11   33.20    3.00
   4  -1 -11   33.60    3.60
  -4   1 -11   36.00    3.30
  -4   1 -11   35.20    2.90
  -4  -1  11   30.10    2.90
   5   1 -11  151.88    7.40
  -5  -1 -11  151.68    5.80
   5   1 -11  156.38    7.30
   5  -1  11  148.89    6.00
  -5  -1 -11  134.39    6.40
  -5   1 -11  152.98    5.70
   5  -1 -11  144.69    7.10
  -5   1 -11  150.28    6.50
  -5  -1  11  137.39    6.90
  -6  -1 -11  659.13   19.70
   6   1 -11  660.13   20.60
   6   1 -11  657.83   20.70
  -6   1  11  669.93   23.10
   6  -1 -11  663.13   20.60
  -6  -1  11  662.73   21.00
  -6  -1  11  676.93   22.70
  -6   1 -11  630.24   19.40
  -7  -1 -11  152.88    6.50
   7   1 -11  162.08    7.80
  -7   1  11  160.58    8.70
  -7  -1  11  156.48    8.50
  -7  -1  11  149.99    7.70
  -7   1 -11  140.49    6.20
   7  -1 -11  137.69    7.10
   8   1 -11    6.80    2.60
  -8   1  11    4.80    2.90
  -8  -1 -11    5.20    1.70
   8  -1 -11    5.60    2.60
  -8  -1  11    8.60    3.00
  -8  -1  11    4.40    2.30
  -9  -1 -11    4.20    1.40
  -9   1  11    0.60    2.50
   9   1 -11    2.60    2.30
  -9  -1  11    4.00    3.10
  -9  -1  11    4.00    2.30
   9  -1 -11    4.90    2.40
 -10   1  11   11.90    4.10
  10   1 -11   16.70    3.30
 -10   1  11   11.20    3.00
 -10  -1  11   11.10    4.00
 -10  -1  11    9.80    2.80
  10  -1 -11   13.20    3.10
  11   1 -11    3.70    2.50
 -11   1  11    8.30    4.40
 -11   1  11    1.90    2.10
 -11  -1  11    4.00    2.50
 -11  -1  11    6.90    4.00
  11  -1 -11    5.00    2.60
 -12   1  11   50.29    7.70
  12   1 -11   46.90    5.30
 -12   1  11   56.39    5.50
 -12  -1  11   42.10    6.80
  12  -1 -11   54.99    5.40
 -12  -1  11   56.09    5.60
  13   1 -11   51.69    5.50
 -13   1  11   61.19    8.60
 -13   1  11   61.59    5.70
 -13  -1  11   64.19    5.80
  13  -1 -11   58.69    5.60
 -13  -1  11   45.00    7.80
 -14   1  11    2.10    5.00
   0   2 -11   -1.50    1.40
   0   2 -11    1.80    1.60
   0  -2 -11   -0.90    1.60
   0  -2  11    0.40    1.50
   1  -2  11  226.28    8.80
  -1  -2 -11  226.98    9.00
   1   2 -11  242.68    9.10
   1   2 -11  232.08    9.30
  -1   2 -11  230.58    8.70
  -1   2 -11  225.88    9.00
   1  -2 -11  225.38    9.10
  -1  -2  11  231.28    9.10
   2  -2  11  236.08    8.90
   2   2 -11  242.28    9.50
   2   2 -11  238.48    9.40
  -2  -2 -11  236.98    9.20
   2  -2 -11  249.38    9.60
  -2   2 -11  239.78    9.20
  -2  -2  11  231.78    9.40
  -2   2 -11  241.78    8.80
   3   2 -11    0.80    1.80
  -3  -2 -11    2.90    1.60
   3   2 -11    1.40    1.80
   3  -2  11    1.50    1.30
  -3  -2  11    4.60    2.00
   3  -2 -11    1.30    1.70
  -3   2 -11    1.80    1.50
  -3   2 -11    4.50    1.60
  -4  -2 -11   54.99    4.10
   4  -2  11   53.99    3.60
   4   2 -11   57.49    4.30
   4   2 -11   55.69    4.90
  -4   2 -11   47.90    3.90
  -4   2 -11   59.59    3.60
   4  -2 -11   53.99    4.30
  -4  -2  11   60.99    4.70
   5   2 -11  146.09    7.20
   5  -2  11  154.78    6.20
  -5  -2 -11  154.48    6.00
   5   2 -11  159.98    7.40
  -5  -2 -11  147.49    6.70
  -5   2 -11  133.89    6.90
  -5   2 -11  137.79    6.40
  -5  -2  11  147.29    7.40
   5  -2 -11  145.89    7.20
  -5   2 -11  158.48    5.90
  -5  -2  11  149.59    6.90
   6   2 -11   -1.30    1.90
  -6  -2 -11    0.00    1.60
  -6  -2  11    0.80    1.90
  -6   2 -11   -0.20    1.80
  -6  -2  11   -2.40    1.70
   6  -2 -11    0.60    1.80
  -7  -2 -11   40.60    3.60
   7   2 -11   37.80    4.30
   7  -2 -11   33.30    3.80
  -7  -2  11   34.00    4.30
  -7  -2  11   48.90    4.70
  -7   2 -11   41.50    4.70
   8   2 -11   50.19    5.00
  -8   2  11   38.40    5.40
  -8  -2 -11   46.00    3.70
  -8   2 -11   42.20    5.10
  -8  -2  11   38.00    5.00
  -8  -2  11   41.60    4.60
  -9  -2 -11    1.90    1.50
  -9   2  11    6.70    3.50
   9   2 -11   -0.90    2.20
  -9  -2  11    3.50    2.30
  -9   2 -11    4.10    3.20
  -9  -2  11    0.50    2.70
 -10   2  11   20.10    4.80
  10   2 -11   17.90    3.60
 -10  -2  11   17.20    4.40
 -10  -2  11   18.30    3.50
  10  -2 -11   15.70    3.40
 -11   2  11   12.90    4.60
 -11   2  11   22.40    3.60
  11   2 -11   16.20    3.50
 -11  -2  11   23.90    3.90
  11  -2 -11   17.40    3.50
 -12   2  11    2.20    4.30
  12   2 -11    3.80    2.70
 -12   2  11    0.80    2.20
 -12  -2  11   -1.10    2.00
  12  -2 -11   -0.40    2.30
  13   2 -11   29.90    4.50
 -13   2  11   35.70    4.50
 -13   2  11   22.70    6.30
  13  -2 -11   31.70    4.50
 -13  -2  11   37.20    4.40
 -14   2  11    5.20    5.40
   0  -3 -11  859.71   25.60
   0   3 -11  877.91   25.60
   0   3 -11  857.51   25.00
   0  -3  11  843.02   25.30
   1   3 -11   76.49    4.90
  -1  -3 -11   91.99    5.40
   1  -3  11   85.29    4.90
   1   3 -11   82.99    5.20
   1  -3 -11   86.99    5.20
  -1   3 -11   75.79    4.70
  -1   3 -11   79.69    4.90
  -1  -3  11   78.89    4.90
   2   3 -11  123.29    6.30
   2  -3  11  116.59    5.70
  -2  -3 -11  117.99    6.20
  -2   3 -11  123.29    5.70
  -2   3 -11  127.49    6.20
  -2  -3  11  116.09    6.20
   2  -3 -11  109.49    6.20
  -3  -3 -11    6.30    2.00
   3  -3  11    4.10    1.60
   3   3 -11    6.50    2.30
  -3   3 -11    4.30    1.30
  -3  -3  11    4.20    2.10
  -3   3 -11    4.50    1.70
   3  -3 -11    4.20    1.90
  -4  -3 -11  375.26   12.90
   4  -3  11  364.76   12.20
   4   3 -11  363.36   13.20
  -4   3 -11  366.06   11.90
   4  -3 -11  387.56   13.40
  -4   3 -11  367.36   13.00
  -4  -3  11  376.46   13.50
   5  -3  11    0.10    1.10
   5   3 -11    2.20    2.10
  -5  -3 -11    2.00    1.90
  -5   3 -11    2.90    1.50
  -5  -3  11    4.20    2.30
  -5   3 -11    3.40    1.80
   5  -3 -11    3.20    2.00
  -6  -3 -11   94.29    5.40
   6   3 -11   88.99    6.00
   6  -3 -11  109.19    6.20
  -6  -3  11   99.89    6.30
  -6   3 -11  101.49    6.30
   7   3 -11  155.98    8.10
  -7  -3 -11  155.58    7.10
  -7   3 -11  162.78    8.80
   7  -3 -11  172.98    7.90
  -7  -3  11  184.38    8.60
   8   3 -11   35.70    4.40
  -8  -3 -11   35.00    3.50
  -8  -3  11   38.00    4.40
  -8   3 -11   38.00    5.10
  -9   3  11   45.40    6.10
  -9  -3 -11   48.50    3.70
   9   3 -11   51.69    5.20
  -9  -3  11   50.29    5.10
  -9   3 -11   46.60    5.90
 -10   3  11   44.90    6.50
  10   3 -11   51.49    5.40
 -10  -3 -11   47.30    3.40
 -10  -3  11   48.40    5.30
 -10   3 -11   39.30    6.10
 -11   3  11   20.40    5.20
  11   3 -11   21.90    3.90
  11  -3 -11   22.30    3.90
 -11   3 -11   24.50    5.20
 -11  -3  11   30.80    4.30
  12   3 -11   14.90    3.60
 -12   3  11   28.50    4.10
 -12   3  11   13.00    5.10
 -12  -3  11   30.70    4.30
  12  -3 -11   28.20    4.20
 -12   3 -11   16.50    5.50
  13   3 -11    3.60    2.80
 -13   3  11    4.70    2.60
 -13   3  11   -6.10    4.10
 -13  -3  11    6.20    2.80
  13  -3 -11   -0.70    2.30
 -14   3  11    4.90    4.90
   0   4 -11   -2.40    1.60
   0  -4  11   -0.60    1.50
   0  -4 -11    0.90    1.80
   1  -4  11   15.50    2.60
  -1  -4 -11   16.00    3.00
   1   4 -11   23.90    3.30
   1  -4 -11   10.90    2.50
  -1  -4  11   15.00    2.80
  -1   4 -11   11.50    2.50
  -2  -4 -11    5.30    2.10
   2   4 -11    9.30    2.40
   2  -4  11    7.00    1.90
  -2  -4  11    9.00    2.40
  -2   4 -11    7.40    1.20
  -2   4 -11    9.50    2.20
   2  -4 -11    9.00    2.50
   3  -4  11   59.49    4.10
  -3  -4 -11   50.09    4.50
   3   4 -11   69.89    5.10
  -3  -4  11   60.49    4.70
  -3   4 -11   60.69    4.10
   3  -4 -11   65.49    4.80
  -3   4 -11   65.89    3.60
   4   4 -11  111.29    6.50
   4  -4  11  105.29    5.30
  -4   4 -11  110.59    5.30
  -4   4 -11  109.49    5.40
  -4  -4  11   92.39    6.00
   4  -4 -11  100.39    6.10
  -5  -4 -11  329.87   11.90
   5  -4  11  343.77   11.20
   5   4 -11  326.27   12.50
  -5  -4  11  323.37   12.60
  -5   4 -11  331.67   10.70
  -5   4 -11  315.27   12.40
   5  -4 -11  321.17   12.30
  -6  -4 -11   59.99    4.50
   6   4 -11   57.69    5.30
  -6  -4  11   62.39    5.60
   6  -4 -11   45.90    4.50
  -6   4 -11   61.79    5.00
  -7  -4 -11    3.90    1.90
   7   4 -11    4.30    2.50
  -7  -4  11    9.70    2.90
   7  -4 -11    3.10    2.10
  -7   4 -11    6.10    2.80
  -8  -4 -11   28.70    3.30
   8   4 -11   26.10    3.90
  -8  -4  11   26.10    4.10
  -8   4 -11   25.80    4.30
  -9  -4 -11  102.39    5.50
   9   4 -11  104.89    7.00
  -9   4 -11   97.29    7.80
  -9  -4  11  104.39    7.00
  10   4 -11   59.59    6.10
 -10   4  11   60.69    7.70
 -10  -4 -11   67.69    4.40
 -10  -4  11   64.09    6.20
 -10   4 -11   67.29    7.60
  11   4 -11   58.19    5.90
 -11   4  11   34.00    6.80
 -11  -4  11   53.29    5.50
 -11   4 -11   47.40    6.80
 -12   4  11    5.80    4.40
  12   4 -11    1.40    2.60
 -12   4 -11   -0.60    3.50
 -12  -4  11    1.60    2.40
 -13   4  11    4.10    2.60
 -13   4  11   -2.20    3.70
  13   4 -11   -1.00    2.70
 -13   4 -11   -1.00    4.10
  13  -4 -11    5.60    2.80
 -13  -4  11    0.70    2.70
 -14   4  11    5.10    5.00
   0  -5 -11   72.09    5.20
   0  -5  11   78.29    5.20
   0   5 -11   79.69    5.10
   1  -5  11  281.87   10.70
   1   5 -11  274.07   10.80
  -1  -5 -11  277.67   11.00
   1  -5 -11  301.77   11.40
  -1   5 -11  280.37   10.60
  -1  -5  11  273.07   10.90
   2  -5  11    9.70    2.20
  -2  -5 -11   11.70    2.70
   2   5 -11   11.10    2.80
  -2  -5  11   13.00    2.90
  -2   5 -11   15.60    2.70
   2  -5 -11   10.80    2.90
   3   5 -11  145.59    7.60
  -3  -5 -11  149.29    7.40
   3  -5  11  147.29    6.80
  -3  -5  11  136.29    7.30
  -3   5 -11  146.39    6.70
  -3   5 -11  141.59    6.10
   3  -5 -11  143.09    7.50
   4   5 -11  110.69    6.80
   4  -5  11  104.29    5.50
  -4  -5 -11  110.49    6.30
  -4   5 -11  102.39    5.50
  -4   5 -11  103.19    5.40
  -4  -5  11  113.19    6.80
   4  -5 -11  102.59    6.20
  -5  -5 -11  461.15   15.70
   5   5 -11  465.85   16.40
   5  -5 -11  458.95   16.00
  -5   5 -11  463.85   16.60
  -5  -5  11  457.05   16.40
   6   5 -11   46.90    5.00
  -6  -5 -11   50.09    4.50
   6  -5 -11   48.30    4.90
  -6   5 -11   50.29    4.90
  -6  -5  11   65.79    5.90
  -7  -5 -11  103.59    6.10
   7   5 -11  101.39    6.90
  -7   5 -11  110.69    7.10
  -7  -5  11  106.29    6.90
  -8  -5 -11    7.50    2.30
   8   5 -11    9.40    3.10
  -8   5 -11    6.20    3.10
  -8  -5  11    9.50    2.90
   9   5 -11  191.08    9.70
  -9  -5 -11  210.98    8.50
  -9   5 -11  180.98   10.80
  -9  -5  11  199.98   10.00
  10   5 -11   19.60    3.90
 -10  -5 -11   19.70    2.80
 -10   5 -11   21.10    5.00
 -10  -5  11   24.70    4.20
 -11   5  11   19.70    5.40
  11   5 -11   24.20    4.50
 -11  -5  11   24.70    4.20
 -11   5 -11   13.90    4.60
 -12   5  11    8.40    4.90
  12   5 -11   18.20    4.10
 -12   5 -11   14.80    5.20
 -12  -5  11    4.40    3.10
 -13   5  11   -1.30    4.10
  13   5 -11    1.10    2.60
 -13  -5  11   -2.20    2.70
  13  -5 -11   -1.20    2.50
 -13   5 -11    3.40    4.60
   0  -6  11   -1.00    1.70
   0  -6 -11   -1.50    1.90
   0   6 -11    1.70    2.40
  -1  -6 -11   63.09    5.70
   1  -6  11   59.29    4.60
   1   6 -11   61.49    5.50
   1  -6 -11   59.19    5.20
  -1  -6  11   58.49    5.10
  -1   6 -11   56.29    4.90
   2  -6  11   14.50    2.70
   2   6 -11   15.90    3.30
  -2  -6 -11   14.20    3.10
  -2   6 -11   15.10    2.90
   2  -6 -11   22.90    3.60
  -2  -6  11   11.00    2.90
  -3  -6 -11   -1.00    1.90
   3   6 -11    4.20    2.40
   3  -6  11    2.80    1.80
  -3  -6  11    0.80    2.00
   3  -6 -11    1.60    2.20
  -3   6 -11    1.10    1.70
  -4  -6 -11    0.60    2.00
   4   6 -11   -1.00    2.10
   4  -6  11    1.50    1.70
  -4   6 -11   -1.20    1.50
  -4  -6  11   -1.20    2.00
   4  -6 -11    3.40    2.20
   5   6 -11  299.57   12.30
  -5  -6 -11  307.27   11.80
  -5  -6  11  293.67   12.30
  -5   6 -11  284.37   11.90
   5  -6 -11  300.77   12.00
   6   6 -11    8.40    3.10
  -6  -6 -11    8.00    2.70
  -6   6 -11    9.30    2.80
   6  -6 -11    4.90    2.40
  -6  -6  11    8.10    3.00
   7   6 -11   35.70    4.80
  -7  -6 -11   40.90    4.40
  -7  -6  11   46.10    5.30
  -7   6 -11   33.80    4.50
  -8  -6 -11   12.10    2.70
   8   6 -11   10.50    3.40
  -8  -6  11   12.20    3.40
  -8   6 -11    7.00    3.60
   9   6 -11   40.70    5.30
  -9  -6 -11   37.60    4.10
  -9   6 -11   31.50    5.30
  -9  -6  11   40.00    5.20
  10   6 -11   67.19    6.60
 -10  -6 -11   76.89    5.20
 -10   6 -11   58.99    7.20
 -10  -6  11   59.59    6.20
  11   6 -11    1.20    3.00
 -11   6 -11    7.10    4.10
 -11  -6  11    6.60    3.20
  12   6 -11    1.80    3.20
 -12   6  11    2.00    4.90
 -12   6 -11    8.10    4.80
 -12  -6  11    5.90    3.20
 -13   6  11    3.00    4.50
  13   6 -11    3.20    3.20
 -13  -6  11    4.50    3.40
 -13   6 -11    1.80    4.60
   0   7 -11   49.30    4.90
   0  -7 -11   44.60    4.80
   0  -7  11   53.79    5.20
   1  -7  11  117.69    6.90
  -1  -7 -11  123.39    7.40
   1   7 -11  119.59    7.10
  -1  -7  11  134.19    7.50
  -1   7 -11  130.69    7.00
   1  -7 -11  134.49    7.80
  -2  -7 -11   93.09    6.50
   2   7 -11   94.79    6.30
   2  -7  11   82.29    5.70
  -2   7 -11   81.59    5.60
   2  -7 -11   94.99    6.30
  -2  -7  11   82.99    6.00
   3   7 -11   76.09    6.00
  -3  -7 -11   94.39    6.50
   3  -7  11   92.09    5.60
  -3  -7  11   85.09    6.20
   3  -7 -11   78.79    6.10
  -3   7 -11   80.19    5.50
   4  -7  11  105.79    6.10
  -4  -7 -11  113.69    7.10
   4   7 -11  124.49    7.50
  -4  -7  11  112.49    7.30
   4  -7 -11  108.09    7.00
  -4   7 -11  111.19    6.10
  -5  -7 -11    8.20    2.90
   5   7 -11   14.50    3.50
  -5  -7  11    9.60    2.90
   5  -7 -11    8.70    2.80
  -6  -7 -11   17.60    3.30
   6   7 -11   15.50    3.70
   6  -7 -11   15.10    3.30
  -6  -7  11   15.70    3.50
  -7  -7 -11   26.30    3.70
   7   7 -11   24.40    4.40
  -7  -7  11   23.40    4.30
  -7   7 -11   18.90    3.90
   8   7 -11   61.99    6.40
  -8  -7 -11   71.39    5.90
  -8  -7  11   69.49    6.50
  -8   7 -11   59.79    6.50
   9   7 -11   39.70    5.50
  -9  -7 -11   28.60    3.80
  -9   7 -11   19.40    4.80
  -9  -7  11   34.60    5.00
  10   7 -11   40.30    5.40
 -10  -7 -11   29.40    3.90
 -10   7 -11   20.80    5.10
 -10  -7  11   29.30    4.90
  11   7 -11  209.08   11.00
 -11  -7 -11  195.68    8.80
 -11   7 -11  167.68   11.90
 -11  -7  11  215.58   11.10
 -12   7  11   69.79    9.80
  12   7 -11   71.99    7.20
 -12  -7  11   76.39    7.30
 -12   7 -11   53.49    8.10
 -13   7  11   -0.90    5.30
 -13   7 -11    0.30    4.60
 -13  -7  11    5.50    3.50
   0  -8 -11    2.00    2.60
   0  -8  11    2.10    2.40
   0   8 -11   -0.90    2.20
   1   8 -11   96.29    7.00
   1  -8  11   96.99    6.60
  -1  -8 -11  112.69    7.20
   1  -8 -11  111.59    7.00
  -1  -8  11  100.39    6.70
  -1   8 -11  117.09    7.10
  -2  -8 -11  102.09    7.00
   2  -8  11  111.29    6.90
   2   8 -11  122.39    7.50
   2  -8 -11  103.39    7.00
  -2  -8  11  109.99    7.20
  -2   8 -11  111.39    6.90
  -3  -8 -11   30.40    4.50
   3   8 -11   43.00    5.20
   3  -8  11   47.10    4.90
   3  -8 -11   32.00    4.40
  -3  -8  11   43.20    5.10
  -3   8 -11   36.90    4.30
   4  -8  11   31.90    3.90
  -4  -8 -11   28.40    4.20
   4   8 -11   32.00    4.70
   4  -8 -11   19.80    3.80
  -4  -8  11   27.80    4.40
  -4   8 -11   27.10    3.70
  -5  -8 -11   83.09    6.50
   5   8 -11   78.09    7.20
   5  -8 -11   79.29    7.00
  -5  -8  11   71.79    6.60
  -6  -8 -11   32.40    4.50
   6   8 -11   20.40    4.00
  -6  -8  11   30.50    4.80
   6  -8 -11   24.30    4.10
  -7  -8 -11   47.30    5.10
   7   8 -11   52.69    6.00
  -7  -8  11   53.19    6.00
  -7   8 -11   45.50    5.40
  -8  -8 -11   42.00    4.80
   8   8 -11   38.40    5.60
  -8   8 -11   31.70    5.30
  -8  -8  11   38.10    5.40
  -9  -8 -11   13.30    3.40
   9   8 -11   20.20    4.70
  -9   8 -11    8.90    4.00
  -9  -8  11   16.80    4.10
  10   8 -11    5.90    3.60
 -10  -8 -11    0.20    2.40
 -10   8 -11    5.40    4.10
 -10  -8  11    0.80    3.20
 -11  -8 -11  245.58   10.20
  11   8 -11  249.78   12.50
 -11  -8  11  239.88   12.30
 -11   8 -11  178.28   13.00
  12   8 -11    6.90    3.90
 -12  -8  11    6.50    3.60
   0   9 -11  231.38   10.80
   0  -9  11  225.78   10.70
   0  -9 -11  217.58   10.80
  -1  -9 -11   60.59    6.30
   1   9 -11   46.80    5.50
   1  -9  11   58.39    5.60
  -1  -9  11   51.39    5.70
   1  -9 -11   49.60    5.70
  -1   9 -11   54.69    5.80
   2   9 -11   35.40    4.90
   2  -9  11   38.90    4.70
  -2  -9 -11   35.20    4.90
  -2  -9  11   34.40    4.70
  -2   9 -11   40.40    4.90
   2  -9 -11   36.30    4.80
  -3  -9 -11    3.20    2.70
   3  -9  11    2.20    2.30
   3   9 -11    1.40    2.70
  -3   9 -11    3.90    2.50
   3  -9 -11    0.50    2.60
  -3  -9  11    2.30    2.70
   4   9 -11    6.90    3.00
  -4  -9 -11    9.90    3.30
   4  -9 -11    9.00    3.20
  -4  -9  11    5.50    3.10
  -5  -9 -11   58.29    6.30
   5   9 -11   51.59    5.90
   5  -9 -11   49.10    5.50
  -5  -9  11   59.59    6.40
  -6  -9 -11   30.10    4.60
   6   9 -11   33.00    5.30
  -6  -9  11   25.70    4.70
  -7  -9 -11   21.00    4.10
   7   9 -11   21.20    4.60
  -7  -9  11   23.70    4.70
   8   9 -11   35.20    5.60
  -8  -9 -11   38.20    5.00
  -8   9 -11   31.20    5.30
  -8  -9  11   38.00    5.70
   9   9 -11   52.09    6.80
  -9  -9 -11   54.69    5.70
  -9   9 -11   31.80    5.80
  -9  -9  11   56.49    6.80
  10   9 -11   -0.90    3.20
 -10  -9 -11    1.00    2.50
 -10  -9  11    1.80    3.20
  11   9 -11    6.90    3.90
 -11  -9 -11   11.90    3.10
 -11  -9  11   16.70    4.70
   0 -10  11   -0.70    2.50
   0 -10 -11   -1.30    2.90
   0  10 -11    2.10    2.80
  -1 -10 -11   22.00    4.40
   1  10 -11   14.80    3.90
   1 -10  11   19.70    3.70
  -1  10 -11   13.50    3.80
   1 -10 -11   18.80    4.30
  -1 -10  11   22.20    4.40
   2  10 -11   45.00    6.00
  -2 -10 -11   45.50    5.90
   2 -10  11   37.20    5.00
  -2 -10  11   35.40    5.20
  -2  10 -11   52.69    5.60
   2 -10 -11   42.10    5.40
   3  10 -11    4.00    3.50
   3 -10  11    4.00    2.60
  -3 -10 -11   -4.80    2.40
  -3 -10  11    1.30    2.80
  -3  10 -11   -2.20    2.20
   3 -10 -11    3.10    2.80
   4  10 -11   -0.20    3.10
  -4 -10 -11   -1.00    2.80
   4 -10 -11    2.30    2.90
  -4 -10  11    0.10    3.00
  -5 -10 -11    8.60    3.60
   5  10 -11    7.60    3.80
   5 -10 -11    9.80    3.50
  -5 -10  11    2.20    3.10
  -6 -10 -11  100.69    8.30
   6  10 -11   70.89    7.50
  -6 -10  11   68.99    7.30
  -7 -10 -11   12.80    3.90
   7  10 -11   17.80    4.80
  -7 -10  11    9.10    4.10
   8  10 -11   68.49    7.60
  -8 -10 -11   83.49    7.50
  -8 -10  11   81.39    8.10
   9  10 -11   10.00    4.30
  -9 -10 -11   10.00    3.20
  -9 -10  11    4.30    3.60
 -10 -10 -11    5.50    3.20
  10  10 -11    0.30    3.60
 -10 -10  11    3.10    3.80
 -11 -10 -11   45.20    5.40
  11  10 -11   45.10    6.70
 -11 -10  11   44.30    6.80
   0 -11 -11   14.30    4.20
   0 -11  11   11.90    3.70
   0  11 -11   11.60    3.90
   1 -11  11    5.70    3.00
   1  11 -11    1.20    3.40
  -1 -11 -11    4.70    3.40
  -1  11 -11    2.20    3.30
  -1 -11  11    1.00    2.80
   1 -11 -11    7.00    3.60
   2 -11  11   63.19    6.90
   2  11 -11   82.69    7.90
  -2 -11 -11   74.89    7.50
   2 -11 -11   78.99    7.60
  -2 -11  11   66.19    7.00
  -2  11 -11   69.59    6.90
   3  11 -11   13.60    4.30
  -3 -11 -11    5.60    3.50
  -3 -11  11    9.40    3.60
   3 -11 -11   13.00    3.80
  -4 -11 -11   10.40    4.20
   4  11 -11    5.80    4.10
   4 -11 -11    6.70    3.50
  -4 -11  11    5.80    3.60
  -5 -11 -11   30.10    5.30
   5  11 -11   22.90    4.90
  -5 -11  11   20.30    4.80
   6  11 -11  217.58   12.20
  -6 -11 -11  186.38   11.10
  -6 -11  11  185.28   11.60
  -7 -11 -11   47.10    6.20
   7  11 -11   44.60    6.80
  -7 -11  11   52.09    6.90
   8  11 -11   12.90    4.30
  -8 -11 -11   11.50    3.90
  -8 -11  11   13.70    4.70
   9  11 -11   -1.10    3.80
  -9 -11 -11   -2.30    2.80
  -9 -11  11   -1.80    3.40
 -10 -11 -11   26.50    4.60
  10  11 -11    9.80    5.10
 -10 -11  11   21.70    5.90
   0 -12  11   -5.10    2.80
   0 -12 -11    0.10    3.30
   0  12 -11   -0.70    3.40
   1  12 -11   21.20    5.00
  -1 -12 -11   25.50    5.40
   1 -12  11   27.00    4.90
   1 -12 -11   19.20    5.00
  -1  12 -11   16.70    4.50
  -1 -12  11   22.30    5.00
  -2 -12 -11   31.10    5.50
   2  12 -11   22.00    5.30
   2 -12  11   17.60    4.10
  -2  12 -11   31.40    5.20
  -2 -12  11   18.00    4.40
   2 -12 -11   16.60    4.40
  -3 -12 -11    1.90    3.50
   3  12 -11    2.00    3.80
  -3 -12  11   -0.40    3.00
   3 -12 -11    0.80    3.10
  -4 -12 -11    6.00    3.70
   4  12 -11    0.80    4.00
  -4 -12  11    3.40    3.80
   4 -12 -11    1.50    3.30
   5  12 -11    2.90    3.80
  -5 -12 -11    0.50    3.30
  -5 -12  11    3.40    3.50
   6  12 -11   14.70    5.00
  -6 -12 -11   21.90    5.00
  -6 -12  11   18.80    5.30
   7  12 -11   -3.20    3.50
  -7 -12 -11   -0.30    3.20
  -7 -12  11   -0.20    4.10
  -8 -12 -11   20.10    4.90
   8  12 -11   16.70    5.10
  -8 -12  11   23.80    6.00
  -9 -12 -11    8.60    4.20
   9  12 -11    7.80    4.50
  -9 -12  11    9.90    4.80
   0  13 -11  284.87   14.30
   0 -13 -11  290.27   14.70
   0 -13  11  248.48   13.50
   1 -13  11   36.10    5.60
  -1 -13 -11   44.40    6.70
   1  13 -11   29.60    5.80
   1 -13 -11   43.40    6.30
  -1  13 -11   32.60    5.80
  -1 -13  11   37.40    6.10
  -2 -13 -11   15.30    4.90
   2  13 -11    2.90    4.30
   2 -13 -11    6.70    4.20
  -2 -13  11   13.40    4.50
   3  13 -11   16.70    5.40
  -3 -13 -11   20.50    5.00
  -3 -13  11   23.10    5.60
   3 -13 -11   14.50    4.40
  -4 -13 -11    1.70    3.80
   4  13 -11    0.40    4.00
  -4 -13  11    3.00    4.00
  -5 -13 -11    8.20    4.20
   5  13 -11    4.40    4.40
  -5 -13  11   14.80    5.00
  -6 -13 -11  102.79    9.70
   6  13 -11   76.59    8.90
  -6 -13  11   91.99    9.60
  -7 -13 -11   33.60    6.20
   7  13 -11   25.30    6.30
  -7 -13  11   30.90    6.40
  -8 -13 -11    4.80    4.30
   0  14 -11    1.20    4.10
   0 -14 -11    2.00    4.20
   0 -14  11   -2.00    3.70
  -1 -14 -11   17.90    5.60
   1 -14  11   18.50    5.00
   1  14 -11   24.40    5.80
  -1 -14  11   32.60    6.40
  -1  14 -11   21.10    5.40
   1 -14 -11   24.30    5.80
   2  14 -11   12.80    5.60
  -2 -14 -11    8.30    4.70
  -2 -14  11   10.10    4.60
   2 -14 -11   13.50    5.20
  -3 -14 -11    3.90    4.60
   3  14 -11    2.20    4.60
   3 -14 -11    7.30    4.10
  -3 -14  11    4.00    4.20
   4  14 -11   47.90    7.90
  -4 -14 -11   44.10    7.20
  -4 -14  11   47.60    7.30
  -5 -14 -11    4.80    4.30
   5  14 -11    2.00    4.70
  -5 -14  11   10.20    5.00
   6  14 -11    5.00    4.90
  -6 -14 -11    2.30    4.20
  -6 -14  11    0.60    4.60
   0 -15 -11   60.99    8.30
   0  15 -11   59.69    8.00
   0 -15  11   63.19    8.20
  -1 -15 -11   14.50    5.90
   1  15 -11   15.00    5.60
  -1 -15  11   19.50    5.60
   1 -15 -11   11.50    5.20
   2  15 -11   27.80    6.20
  -2 -15 -11   14.20    5.30
  -2 -15  11   26.10    6.20
   2 -15 -11   20.60    5.40
   3  15 -11    5.30    4.80
  -3 -15 -11   -3.80    4.20
  -3 -15  11   -3.00    4.30
  -4 -15 -11    6.10    5.00
   4  15 -11   17.60    6.40
  -4 -15  11    8.90    5.00
   0 -16 -11   -4.30    4.70
  -1 -16 -11    9.30    6.50
   1  16 -11    8.00    5.40
   1 -16 -11    7.50    4.80
   0   0 -12  160.98    7.50
   0   0 -12  164.38    7.20
  -1   0 -12   -0.40    1.40
   1   0 -12   -0.70    1.60
  -1   0 -12   -0.50    1.60
   1   0 -12    0.90    1.60
  -2   0 -12  182.28    7.30
   2   0 -12  170.08    7.80
  -2   0 -12  170.48    7.60
   2   0 -12  176.68    7.80
   3   0 -12    1.20    1.80
   3   0 -12    3.00    1.90
  -3   0 -12   -1.00    1.30
  -3   0  12   -0.20    1.10
  -3   0 -12    2.10    1.80
   4   0 -12  364.16   13.10
   4   0 -12  359.26   13.00
  -4   0  12  365.06   12.90
  -4   0 -12  355.96   11.70
  -4   0 -12  354.56   12.40
  -5   0 -12   -0.40    1.60
   5   0 -12   -1.80    1.70
  -5   0 -12    0.80    1.30
  -5   0  12   -0.20    1.70
   5   0  12    1.20    1.30
   5   0 -12    1.70    2.20
  -6   0  12  362.26   14.00
  -6   0 -12  358.76   12.10
   6   0 -12  356.76   13.20
   6   0 -12  333.47   12.80
   7   0 -12   -1.40    2.10
   7   0 -12   -1.40    1.80
  -7   0 -12   -0.80    1.50
  -7   0  12   -1.70    2.40
   8   0 -12  125.39    7.40
  -8   0 -12  131.89    5.90
  -8   0  12  128.59    8.20
   9   0 -12    0.20    2.30
  -9   0  12    0.90    2.20
  -9   0  12   -2.20    2.50
 -10   0  12  169.58    8.80
 -10   0  12  149.29   10.20
  10   0 -12  167.08    8.70
  11   0 -12   -0.90    2.20
 -11   0  12   -1.40    3.40
 -11   0  12    0.50    2.20
  12   0 -12  103.79    7.10
 -12   0  12  114.49    7.30
 -12   0  12  106.09   10.60
 -13   0  12   -1.00    4.40
  13   0 -12   -1.10    2.60
 -13   0  12   -2.10    2.10
 -14   0  12   10.30    5.20
   0   1 -12   -0.80    1.60
   0   1 -12    0.20    1.70
   0  -1 -12   -1.60    1.30
   1   1 -12  103.09    5.90
  -1  -1 -12  102.59    5.90
   1   1 -12  114.79    6.20
  -1   1 -12  110.49    5.90
  -1   1 -12  126.49    5.90
   1  -1 -12  114.19    6.30
  -2  -1 -12   95.99    5.50
   2   1 -12   86.39    5.40
   2   1 -12   86.19    5.40
   2  -1 -12   88.09    5.50
  -2   1 -12   85.39    4.80
  -2   1 -12   86.89    5.30
  -2  -1  12   85.89    3.30
   3  -1  12  126.89    6.10
   3   1 -12  138.29    6.90
  -3  -1 -12  140.99    6.80
  -3  -1 -12  140.39    6.20
   3   1 -12  132.79    6.80
  -3   1 -12  143.19    6.70
  -3  -1  12  141.89    5.60
  -3   1 -12  141.09    6.10
   3  -1 -12  142.69    7.00
  -4  -1 -12  141.49    6.10
   4   1 -12  139.19    7.10
  -4  -1 -12  147.49    6.90
   4   1 -12  140.09    7.30
   4  -1  12  150.88    6.40
  -4   1 -12  148.09    6.20
  -4   1 -12  150.38    6.80
   4  -1 -12  145.39    7.40
  -4  -1  12  137.79    6.20
  -5  -1 -12   55.39    4.40
   5   1 -12   52.99    4.90
   5  -1  12   53.79    3.60
   5   1 -12   53.49    4.80
  -5  -1 -12   52.19    3.50
   5  -1 -12   61.59    4.80
  -5   1 -12   51.89    3.40
  -5  -1  12   53.59    4.10
  -5   1 -12   53.39    4.10
  -6   1  12  336.47   13.60
   6   1 -12  353.86   12.60
   6   1 -12  336.27   12.70
  -6  -1 -12  326.37   11.60
  -6  -1  12  334.17   12.80
  -6   1 -12  337.57   11.60
   6  -1 -12  345.87   12.60
  -6  -1  12  312.07   13.00
   7   1 -12   47.60    4.60
   7   1 -12   55.89    5.20
  -7  -1 -12   52.09    4.20
  -7   1  12   55.79    5.80
  -7  -1  12   67.69    5.90
  -7  -1  12   60.39    5.70
   7  -1 -12   57.59    5.00
  -7   1 -12   59.89    4.10
  -8  -1 -12  249.88    9.20
   8   1 -12  253.67   10.80
  -8   1  12  237.18   12.00
   8  -1 -12  254.87   10.80
  -8  -1  12  255.17   11.80
  -8  -1  12  254.87   11.00
   9   1 -12  130.89    7.60
  -9  -1 -12  130.59    5.80
  -9   1  12  124.89    8.90
   9  -1 -12  133.59    7.60
  -9  -1  12  145.59    7.90
  -9  -1  12  127.79    8.80
 -10   1  12   27.80    5.40
  10   1 -12   30.70    4.40
 -10   1  12   28.00    4.20
 -10  -1  12   31.00    5.40
 -10  -1  12   30.10    4.40
  10  -1 -12   29.40    4.30
  11   1 -12   25.10    4.20
 -11   1  12   22.90    4.00
 -11   1  12   19.60    4.90
  11  -1 -12   26.20    4.10
 -11  -1  12   21.70    5.30
 -11  -1  12   21.20    3.80
  12   1 -12   13.70    3.70
 -12   1  12   14.10    3.40
 -12   1  12    6.70    4.70
  12  -1 -12    8.80    3.30
 -12  -1  12   13.00    3.30
 -12  -1  12    7.70    4.50
 -13   1  12   52.19    8.00
 -13   1  12   63.79    5.90
  13   1 -12   64.49    6.00
  13  -1 -12   51.29    5.50
 -13  -1  12   54.09    5.60
 -14   1  12   12.20    5.80
   0  -2  12  203.08    8.70
   0   2 -12  228.08    9.20
   0  -2 -12  213.68    9.10
   0   2 -12  220.48    8.80
   1   2 -12   95.39    5.70
   1   2 -12  105.09    5.80
   1  -2  12   93.19    5.30
  -1  -2 -12   97.09    5.80
  -1   2 -12  105.99    5.50
  -1  -2  12   96.19    5.70
   1  -2 -12  102.69    6.00
  -1   2 -12   97.09    5.80
   2   2 -12   31.80    3.70
   2   2 -12   31.70    3.80
   2  -2  12   31.40    3.40
  -2  -2 -12   32.00    3.60
   2  -2 -12   32.20    3.70
  -2   2 -12   34.90    3.70
  -2  -2  12   27.80    3.50
  -2   2 -12   38.70    3.60
   3   2 -12   18.60    3.00
   3   2 -12   21.60    3.20
  -3  -2 -12   20.70    3.10
   3  -2  12   15.50    2.40
  -3  -2  12   24.30    3.40
  -3   2 -12   20.20    2.70
   3  -2 -12   10.00    2.60
  -3   2 -12   15.20    2.60
  -4  -2 -12   41.50    3.90
   4  -2  12   41.80    3.60
   4   2 -12   51.19    4.80
   4   2 -12   38.10    4.10
   4  -2 -12   41.30    4.20
  -4  -2  12   36.10    4.30
  -4   2 -12   38.10    3.80
  -4   2 -12   43.00    3.60
  -5  -2 -12    3.10    2.00
   5  -2  12    1.10    1.50
   5   2 -12    5.10    2.10
   5   2 -12    4.40    2.30
  -5  -2 -12    7.70    1.80
  -5   2 -12    5.70    2.10
  -5  -2  12    4.80    1.90
   5  -2 -12    3.50    2.20
  -5  -2  12    3.30    2.20
  -5   2 -12    7.00    1.70
   6   2 -12  179.98    8.90
  -6  -2 -12  184.38    8.10
  -6  -2  12  204.78    9.10
   6  -2 -12  208.38    9.10
  -6  -2  12  213.88    9.50
   7   2 -12  379.16   13.90
  -7  -2 -12  363.26   12.50
   7  -2 -12  357.86   13.40
  -7  -2  12  357.26   14.50
  -7  -2  12  393.86   14.20
   8   2 -12   81.69    6.00
  -8   2  12   85.19    7.00
  -8  -2 -12   80.59    4.80
  -8  -2  12   85.49    6.20
  -8  -2  12   80.79    6.40
  -9  -2 -12   15.70    2.40
  -9   2  12    7.40    3.50
   9   2 -12   13.70    3.40
  -9  -2  12   19.50    3.60
  -9  -2  12    5.70    3.20
  10   2 -12   66.19    6.30
 -10  -2 -12   60.59    3.90
 -10   2  12   64.19    7.50
  10  -2 -12   64.49    6.10
 -10  -2  12   68.29    6.20
  11   2 -12    5.30    2.80
 -11   2  12    1.60    4.00
 -11   2  12    9.00    3.10
 -11  -2  12    9.20    3.10
  11  -2 -12    5.50    2.80
 -12   2  12   10.80    3.20
  12   2 -12   12.90    3.60
 -12   2  12    7.30    5.00
 -12  -2  12   13.50    3.50
  12  -2 -12    8.80    3.10
 -13   2  12    2.10    4.80
  13   2 -12    4.80    3.00
 -13   2  12   11.20    3.00
 -13  -2  12    7.60    2.80
  13  -2 -12    9.40    3.40
 -14   2  12    9.00    5.70
   0   3 -12    4.00    2.10
   0  -3  12    1.00    1.60
   0  -3 -12   -2.00    1.60
   0   3 -12    0.80    1.80
   1  -3  12  163.08    7.30
  -1  -3 -12  149.69    7.40
   1   3 -12  157.08    7.40
   1   3 -12  165.98    7.80
  -1   3 -12  161.08    7.50
  -1  -3  12  164.38    7.50
  -1   3 -12  142.19    7.00
   1  -3 -12  174.48    7.90
   2   3 -12  119.69    6.40
   2   3 -12  121.29    6.60
   2  -3  12  117.89    5.90
  -2  -3 -12  110.89    6.30
  -2   3 -12  113.89    5.80
   2  -3 -12  118.09    6.60
  -2  -3  12  117.99    6.40
  -2   3 -12  114.69    6.10
  -3  -3 -12   71.99    5.10
   3   3 -12   71.99    5.20
   3  -3  12   77.29    4.60
  -3   3 -12   71.79    4.50
   3  -3 -12   70.29    5.40
  -3  -3  12   68.79    5.30
  -4  -3 -12  112.29    6.20
   4   3 -12  113.79    6.50
   4  -3  12  100.79    5.40
  -4  -3  12  122.69    6.90
  -4   3 -12  109.29    5.20
   4  -3 -12  104.79    6.40
  -4   3 -12  107.89    5.40
   5  -3  12   46.40    3.80
  -5  -3 -12   38.80    3.90
   5   3 -12   42.10    4.60
   5  -3 -12   45.30    4.50
  -5   3 -12   48.30    4.00
  -5  -3  12   43.40    4.70
  -5   3 -12   46.60    3.70
  -6  -3 -12   46.60    4.10
   6   3 -12   39.60    4.50
   6  -3 -12   46.90    4.80
  -6   3 -12   40.10    4.30
  -6  -3  12   38.60    4.50
  -7  -3 -12    5.30    2.20
   7   3 -12    4.40    2.60
  -7  -3  12    6.10    2.70
  -7   3 -12    3.50    2.50
   7  -3 -12    5.20    2.40
  -8  -3 -12   57.09    4.50
   8   3 -12   53.39    5.60
  -8   3 -12   43.20    5.40
  -8  -3  12   52.89    5.50
   9   3 -12   29.70    4.50
  -9   3  12   35.10    5.80
  -9  -3 -12   25.70    3.10
  -9  -3  12   32.30    4.60
  -9   3 -12   26.80    4.90
 -10  -3 -12   58.79    4.20
 -10   3  12   60.59    7.50
  10   3 -12   62.49    6.10
 -10   3 -12   56.19    6.80
 -10  -3  12   67.09    6.40
 -11   3  12   14.30    4.70
  11   3 -12   21.80    4.10
  11  -3 -12   20.00    3.90
 -11  -3  12   20.60    4.10
 -12   3  12    4.10    2.90
  12   3 -12    3.60    2.70
 -12   3  12   -2.00    3.70
  12  -3 -12    1.60    2.60
 -12  -3  12    2.40    2.60
 -13   3  12    3.10    4.50
 -13   3  12    7.90    3.00
  13   3 -12    1.00    2.70
 -13  -3  12    5.20    2.80
  13  -3 -12    3.00    2.90
   0  -4 -12  861.31   26.10
   0   4 -12  843.62   25.30
   0  -4  12  860.81   25.70
   1  -4  12   37.60    4.00
   1   4 -12   31.50    3.70
  -1  -4 -12   30.40    3.70
  -1  -4  12   32.70    3.90
  -1   4 -12   35.80    3.80
   1  -4 -12   31.80    3.90
  -2  -4 -12   90.99    5.80
   2  -4  12   78.39    5.10
   2   4 -12   91.69    5.90
   2  -4 -12   82.89    5.80
  -2   4 -12   78.99    5.10
  -2  -4  12   86.89    5.80
  -3  -4 -12  112.99    6.50
   3  -4  12  119.09    6.00
   3   4 -12  110.89    6.70
  -3  -4  12  123.19    7.00
  -3   4 -12  116.19    5.90
   3  -4 -12  113.69    6.70
  -3   4 -12  119.99    5.00
   4   4 -12   22.60    3.60
   4  -4  12   21.70    2.90
  -4  -4 -12   21.40    3.20
  -4   4 -12   23.40    2.90
  -4   4 -12   23.30    2.60
  -4  -4  12   24.60    3.80
   4  -4 -12   21.70    3.40
   5   4 -12  133.89    7.70
  -5  -4 -12  138.29    7.20
   5  -4 -12  148.59    7.70
  -5  -4  12  143.79    7.90
  -5   4 -12  150.78    7.10
  -6  -4 -12   83.89    5.50
   6   4 -12   91.49    6.40
  -6  -4  12   82.29    6.20
   6  -4 -12   85.09    5.90
  -6   4 -12   80.79    5.70
  -7  -4 -12    0.60    1.80
   7   4 -12    0.40    2.20
  -7   4 -12   -0.30    2.20
  -7  -4  12    0.90    2.50
  -8  -4 -12   33.80    3.60
   8   4 -12   33.00    4.60
  -8   4 -12   31.20    4.60
  -8  -4  12   39.30    5.00
  -9  -4 -12   15.50    2.80
   9   4 -12   13.70    3.70
  -9  -4  12   21.30    3.90
  -9   4 -12   11.40    3.90
  10   4 -12   23.10    4.30
 -10   4  12   21.20    5.10
 -10  -4 -12   14.30    2.60
 -10   4 -12   18.40    4.80
 -10  -4  12   19.60    4.10
 -11   4  12   10.10    4.60
  11   4 -12   10.30    3.60
 -11   4 -12    5.20    4.10
 -11  -4  12   10.20    3.30
 -12   4  12    5.10    4.10
  12   4 -12    7.90    3.20
 -12  -4  12    3.20    2.70
  12  -4 -12    1.10    2.60
 -12   4 -12    0.30    4.10
 -13   4  12   -2.30    3.90
 -13   4  12    0.40    2.60
  13   4 -12   -1.10    2.80
 -13  -4  12   -3.80    2.30
  13  -4 -12    3.30    2.90
   0  -5  12   -0.70    1.70
   0   5 -12    1.80    2.10
   0  -5 -12    0.20    2.10
   1  -5  12   44.00    4.30
  -1  -5 -12   37.90    4.20
   1   5 -12   38.90    4.30
  -1  -5  12   46.90    4.80
  -1   5 -12   49.30    4.60
   1  -5 -12   34.00    4.10
  -2  -5 -12    5.80    2.50
   2  -5  12    6.10    2.10
   2   5 -12    4.00    2.60
   2  -5 -12    6.30    2.40
  -2  -5  12    5.50    2.40
  -2   5 -12    5.20    2.10
  -2   5 -12    6.90    1.20
  -3  -5 -12   66.39    5.30
   3   5 -12   61.69    5.60
   3  -5  12   71.49    4.90
  -3   5 -12   72.99    4.80
  -3  -5  12   60.89    5.60
   3  -5 -12   70.49    5.40
  -3   5 -12   79.29    4.00
  -4  -5 -12   10.90    2.80
   4   5 -12   17.80    3.50
   4  -5  12   14.30    2.50
  -4   5 -12   21.30    2.90
  -4   5 -12   13.00    2.30
  -4  -5  12   17.00    3.60
   4  -5 -12   13.00    3.00
  -5  -5 -12  309.47   11.90
   5   5 -12  314.87   12.60
  -5   5 -12  297.77   11.90
   5  -5 -12  315.07   12.30
  -5  -5  12  291.57   12.30
  -6  -5 -12   28.30    3.70
   6   5 -12   26.40    4.20
  -6  -5  12   31.70    4.50
  -6   5 -12   28.70    3.70
   6  -5 -12   22.10    3.60
  -7  -5 -12   81.09    5.60
   7   5 -12  104.19    7.10
  -7  -5  12   89.59    6.70
  -7   5 -12   78.59    6.10
   8   5 -12   21.70    4.20
  -8  -5 -12   23.60    3.40
  -8  -5  12   34.50    4.80
  -8   5 -12   27.60    4.50
   9   5 -12  113.09    7.90
  -9  -5 -12  120.39    6.50
  -9  -5  12  134.19    8.30
  -9   5 -12  112.69    8.40
 -10  -5 -12   39.80    4.00
  10   5 -12   37.40    5.30
 -10   5 -12   30.90    5.60
 -10  -5  12   41.30    5.20
 -11   5  12    5.60    4.10
  11   5 -12    6.30    3.20
 -11  -5  12    6.90    3.20
 -11   5 -12    7.80    4.40
 -12   5  12   -0.30    4.20
  12   5 -12    2.60    3.30
 -12  -5  12    8.20    3.20
 -12   5 -12    5.50    4.60
  13   5 -12   14.20    4.10
 -13   5  12   10.10    5.20
 -13   5 -12   11.10    5.30
 -13  -5  12   10.00    3.60
  13  -5 -12   10.00    3.50
   0  -6 -12  221.48   10.10
   0  -6  12  220.08    9.70
   0   6 -12  239.28   10.00
   1  -6  12  158.18    7.90
   1   6 -12  150.58    7.90
  -1  -6 -12  159.08    8.40
  -1   6 -12  164.58    8.00
   1  -6 -12  151.78    8.30
  -1  -6  12  173.28    8.50
   2  -6  12  152.38    7.50
  -2  -6 -12  146.19    7.90
   2   6 -12  149.39    8.10
  -2  -6  12  146.39    7.90
  -2   6 -12  142.19    7.40
   2  -6 -12  152.98    8.20
   3  -6  12  144.59    7.20
  -3  -6 -12  146.19    7.80
   3   6 -12  142.49    8.10
  -3  -6  12  145.19    8.10
   3  -6 -12  144.79    8.00
  -3   6 -12  138.49    7.00
  -4  -6 -12   11.60    2.90
   4  -6  12    2.20    1.90
   4   6 -12    2.20    2.40
  -4  -6  12    6.50    2.80
  -4   6 -12    4.20    2.20
  -4   6 -12    8.00    2.10
   4  -6 -12    2.60    2.40
   5   6 -12   66.79    6.10
  -5  -6 -12   71.29    5.60
   5  -6 -12   66.89    6.00
  -5  -6  12   79.49    6.10
  -5   6 -12   64.39    4.90
   6   6 -12  128.59    8.10
  -6  -6 -12  136.49    7.50
  -6   6 -12  132.59    7.50
   6  -6 -12  137.59    7.80
  -6  -6  12  133.29    8.00
   7   6 -12    4.20    2.80
  -7  -6 -12    5.00    2.30
  -7   6 -12    7.20    2.90
  -7  -6  12    6.50    2.90
  -8  -6 -12   57.39    5.10
   8   6 -12   62.69    6.50
  -8  -6  12   68.39    6.60
  -8   6 -12   52.29    5.90
   9   6 -12   26.50    4.60
  -9  -6 -12   41.30    4.40
  -9   6 -12   31.30    5.30
  -9  -6  12   44.90    5.50
  10   6 -12    4.60    3.30
 -10  -6 -12    7.80    2.50
 -10  -6  12    7.30    3.10
 -10   6 -12    6.50    3.80
  11   6 -12    2.90    3.40
 -11  -6  12    1.40    3.10
 -11   6 -12   10.50    4.70
 -12   6  12   20.70    6.60
  12   6 -12   25.80    4.80
 -12  -6  12   25.30    4.90
 -13   6  12   20.30    6.50
  13   6 -12   22.30    4.70
 -13  -6  12   20.90    4.50
   0   7 -12   -1.60    2.20
   0  -7 -12    0.90    2.30
   0  -7  12   -1.00    2.00
   1  -7  12  248.38   10.70
  -1  -7 -12  251.87   11.50
   1   7 -12  271.97   11.30
  -1  -7  12  268.57   11.40
  -1   7 -12  256.27   10.80
   1  -7 -12  256.37   11.40
   2   7 -12   69.49    6.20
  -2  -7 -12   75.59    6.60
   2  -7  12   69.39    5.20
  -2  -7  12   63.99    5.80
   2  -7 -12   65.29    6.00
  -2   7 -12   62.79    5.40
   3   7 -12   82.19    6.90
   3  -7  12   56.99    5.10
  -3  -7 -12   57.89    5.70
   3  -7 -12   78.79    6.00
  -3   7 -12   69.09    5.20
  -3  -7  12   65.79    6.10
   4  -7  12  100.09    6.00
   4   7 -12   93.79    7.10
  -4  -7 -12   92.49    6.70
  -4   7 -12   95.29    5.90
   4  -7 -12  110.79    7.10
  -4  -7  12  104.29    7.20
   5   7 -12   58.09    6.10
  -5  -7 -12   79.59    6.20
   5  -7 -12   60.09    5.90
  -5  -7  12   71.19    6.90
  -5   7 -12   71.19    5.20
   6   7 -12   -0.40    2.80
  -6  -7 -12    2.20    2.60
  -6  -7  12    2.00    2.50
   6  -7 -12    4.40    2.70
  -6   7 -12    1.00    2.20
   7   7 -12    4.40    3.00
  -7  -7 -12    5.20    2.50
  -7   7 -12    5.70    2.90
  -7  -7  12    4.40    3.00
   8   7 -12   88.39    7.80
  -8  -7 -12   82.09    6.00
  -8  -7  12   70.29    6.90
  -8   7 -12   58.99    6.50
   9   7 -12    1.90    3.00
  -9  -7 -12    0.10    2.30
  -9  -7  12   -0.60    2.60
  -9   7 -12    0.80    3.10
 -10  -7 -12   12.70    3.10
  10   7 -12   13.40    4.00
 -10  -7  12   16.20    4.30
 -11  -7 -12   44.30    5.00
  11   7 -12   35.50    5.70
 -11  -7  12   28.60    5.30
  12   7 -12    8.80    3.70
 -12   7  12    4.30    5.40
 -12  -7  12    9.60    3.80
   0  -8 -12  234.68   10.90
   0  -8  12  232.18   10.60
   0   8 -12  207.38   10.10
   1  -8  12  125.29    7.60
  -1  -8 -12  137.99    8.30
   1   8 -12  137.19    8.00
  -1  -8  12  120.59    7.60
   1  -8 -12  112.49    7.90
  -1   8 -12  142.79    7.80
   2   8 -12   12.90    3.60
  -2  -8 -12   14.60    3.30
   2  -8  12    7.70    2.50
  -2   8 -12    8.10    2.80
  -2  -8  12   14.60    3.50
   2  -8 -12    6.90    3.00
   3  -8  12    5.80    2.30
  -3  -8 -12    4.00    2.50
   3   8 -12    6.00    3.10
  -3  -8  12    5.60    3.10
   3  -8 -12    5.20    2.60
  -3   8 -12    2.20    2.20
   4   8 -12   24.90    4.40
  -4  -8 -12   28.30    4.30
  -4  -8  12   43.20    5.50
   4  -8 -12   28.50    4.60
   5   8 -12   97.69    7.50
  -5  -8 -12   82.19    6.50
  -5  -8  12   82.39    7.30
   5  -8 -12   92.79    7.00
   6   8 -12   51.79    6.30
  -6  -8 -12   60.09    5.80
  -6  -8  12   73.19    7.00
   7   8 -12   43.70    5.90
  -7  -8 -12   37.20    4.90
  -7  -8  12   47.80    5.80
  -8  -8 -12   43.60    5.10
   8   8 -12   44.20    5.80
  -8  -8  12   41.40    5.70
  -9  -8 -12   43.20    5.00
   9   8 -12   38.90    5.70
  -9  -8  12   31.60    5.30
 -10  -8 -12   24.70    4.10
  10   8 -12   28.90    5.50
 -10  -8  12   26.30    5.30
 -11  -8 -12   95.19    6.80
  11   8 -12   93.09    8.50
 -11  -8  12  111.89    8.70
  12   8 -12   85.39    8.30
 -12  -8  12   80.59    8.10
   0  -9  12   -2.20    2.20
   0  -9 -12    2.10    2.70
   0   9 -12   -1.00    2.60
   1  -9  12   36.20    4.70
  -1  -9 -12   35.30    4.90
   1   9 -12   29.30    4.60
  -1   9 -12   40.80    5.10
   1  -9 -12   41.30    5.40
  -1  -9  12   35.50    4.90
   2   9 -12   18.60    4.00
  -2  -9 -12   19.10    4.20
   2  -9  12   22.80    4.00
  -2  -9  12   20.70    4.00
   2  -9 -12   22.70    4.40
  -2   9 -12   24.20    4.00
   3  -9  12  114.59    7.20
   3   9 -12  123.99    8.50
  -3  -9 -12  119.39    8.30
   3  -9 -12  117.79    8.10
  -3   9 -12  109.29    7.20
  -3  -9  12  106.69    7.80
   4   9 -12    0.90    3.20
  -4  -9 -12   12.20    3.70
   4  -9 -12    4.20    2.80
  -4  -9  12    8.30    3.50
   5   9 -12   58.59    6.50
  -5  -9 -12   40.10    5.40
  -5  -9  12   64.89    7.00
   5  -9 -12   46.80    5.70
   6   9 -12   42.60    6.00
  -6  -9 -12   38.90    5.20
  -6  -9  12   31.20    5.40
  -7  -9 -12   60.79    6.10
   7   9 -12   42.80    5.90
  -7  -9  12   68.99    7.20
   8   9 -12   13.70    4.10
  -8  -9 -12   18.50    4.10
  -8  -9  12   13.90    4.20
  -9  -9 -12   24.30    4.20
   9   9 -12   21.50    5.20
  -9  -9  12   28.80    5.30
  10   9 -12   63.49    7.40
 -10  -9 -12   74.69    6.40
 -10  -9  12   83.49    8.50
  11   9 -12   24.20    5.30
 -11  -9 -12   27.90    4.10
 -11  -9  12   43.50    6.30
   0  10 -12    1.30    3.10
   0 -10 -12    5.80    3.30
   0 -10  12    1.00    2.70
  -1 -10 -12   93.59    8.20
   1  10 -12   77.79    7.40
   1 -10  12   87.09    7.50
  -1 -10  12  113.09    8.00
   1 -10 -12  103.69    7.80
  -1  10 -12   97.49    7.30
   2  10 -12   18.70    4.60
   2 -10  12   19.00    3.80
  -2 -10 -12   26.60    4.90
   2 -10 -12   17.10    4.20
  -2  10 -12   18.70    4.10
  -2 -10  12   14.00    4.10
   3  10 -12   32.50    5.50
  -3 -10 -12   33.10    5.20
  -3 -10  12   35.10    5.50
  -3  10 -12   39.60    5.20
   3 -10 -12   40.90    5.70
  -4 -10 -12   -1.90    2.70
   4  10 -12    3.20    3.30
   4 -10 -12    2.00    3.10
  -4 -10  12   -0.60    3.00
  -5 -10 -12    4.30    3.20
   5  10 -12    2.70    3.40
  -5 -10  12    6.50    3.60
   5 -10 -12    2.50    3.30
  -6 -10 -12   99.79    8.60
   6  10 -12  134.39    9.60
  -6 -10  12  111.19    9.60
   7  10 -12   44.90    6.60
  -7 -10 -12   45.70    5.90
  -7 -10  12   51.89    6.90
   8  10 -12   51.79    7.00
  -8 -10 -12   49.70    5.90
  -8 -10  12   40.90    6.20
  -9 -10 -12    0.70    3.00
   9  10 -12    3.10    4.00
  -9 -10  12   -3.70    3.20
  10  10 -12   23.00    5.20
 -10 -10 -12   25.30    4.40
 -10 -10  12   31.20    5.90
   0 -11  12   -0.30    2.90
   0  11 -12   -2.70    2.70
   0 -11 -12   -1.20    3.10
   1  11 -12    9.40    4.20
   1 -11  12   10.00    3.30
  -1 -11 -12   14.20    4.40
   1 -11 -12    7.60    3.70
  -1  11 -12   12.10    3.80
  -1 -11  12   12.60    3.90
   2  11 -12   15.80    4.60
   2 -11  12    5.40    3.10
  -2 -11 -12    9.20    3.90
  -2 -11  12   12.90    4.00
  -2  11 -12    6.20    3.50
   2 -11 -12   14.70    4.00
  -3 -11 -12    1.70    3.60
   3  11 -12    0.20    3.30
  -3 -11  12    5.70    3.70
   3 -11 -12   -5.10    2.90
  -4 -11 -12   37.80    5.90
   4  11 -12   47.90    6.50
  -4 -11  12   41.40    6.00
   4 -11 -12   42.90    5.90
   5  11 -12    7.00    4.00
  -5 -11 -12   12.40    4.00
  -5 -11  12   10.60    4.30
   6  11 -12    1.70    3.60
  -6 -11 -12    4.00    3.50
  -6 -11  12    7.80    4.20
  -7 -11 -12   -5.00    2.90
   7  11 -12    1.50    3.80
  -7 -11  12    2.80    3.70
  -8 -11 -12   63.19    6.70
   8  11 -12   52.49    7.30
  -8 -11  12   76.09    8.50
  -9 -11 -12   22.40    4.70
   9  11 -12   17.80    5.20
  -9 -11  12   18.80    5.20
 -10 -11 -12   -1.80    2.90
   0 -12 -12   12.50    4.60
   0  12 -12   10.10    4.60
   0 -12  12    5.60    3.80
  -1 -12 -12   40.40    6.30
   1  12 -12   52.59    7.10
   1 -12  12   38.90    6.00
  -1  12 -12   44.90    6.10
  -1 -12  12   33.00    5.60
   1 -12 -12   45.70    6.40
  -2 -12 -12   24.70    5.40
   2  12 -12   28.00    5.50
   2 -12 -12   29.50    5.50
  -2 -12  12   20.40    4.80
  -2  12 -12   17.70    4.50
   3  12 -12   67.99    7.70
  -3 -12 -12   62.29    7.50
  -3 -12  12   58.19    7.20
   3 -12 -12   69.69    8.00
   4  12 -12   12.10    4.60
  -4 -12 -12   13.10    4.80
  -4 -12  12    9.30    4.40
   4 -12 -12   21.00    4.90
  -5 -12 -12    1.20    3.70
   5  12 -12   -1.00    4.00
  -5 -12  12   -0.60    3.60
   6  12 -12    2.00    4.10
  -6 -12 -12    1.00    3.40
  -6 -12  12    1.30    3.90
   7  12 -12   64.99    8.30
  -7 -12 -12   69.29    7.70
  -7 -12  12   53.09    7.60
  -8 -12 -12   19.30    4.80
   8  12 -12   13.70    5.00
  -8 -12  12   17.90    5.50
  -9 -12 -12    9.20    4.10
   0 -13  12   -3.80    3.00
   0 -13 -12    0.40    3.40
   0  13 -12   -0.50    3.90
   1  13 -12   23.80    5.60
   1 -13  12   21.00    4.90
  -1 -13 -12   18.60    5.30
  -1  13 -12    9.30    4.90
   1 -13 -12   20.40    5.50
  -1 -13  12   11.20    4.90
   2  13 -12   58.99    7.90
  -2 -13 -12   72.99    8.60
   2 -13 -12   66.39    7.70
  -2 -13  12   61.69    8.00
  -3 -13 -12   -1.50    3.90
   3  13 -12    2.30    4.10
  -3 -13  12    3.10    4.20
   3 -13 -12    5.60    4.00
   4  13 -12   30.80    6.20
  -4 -13 -12   43.40    7.30
  -4 -13  12   25.60    6.20
  -5 -13 -12   25.00    6.10
   5  13 -12   17.50    5.30
  -5 -13  12   11.80    5.30
   6  13 -12   15.60    5.40
  -6 -13 -12   12.00    4.90
  -6 -13  12   12.60    5.60
  -7 -13 -12   19.80    5.20
   7  13 -12   14.60    4.90
  -7 -13  12   14.60    5.40
   0  14 -12   69.09    8.40
   0 -14  12   60.49    7.90
   0 -14 -12   77.49    8.80
   1  14 -12   43.60    7.60
  -1 -14 -12   44.80    7.30
   1 -14 -12   52.29    7.60
  -1 -14  12   47.10    7.00
   2  14 -12   32.80    6.40
  -2 -14 -12   26.80    6.50
   2 -14 -12   36.10    6.50
  -2 -14  12   16.10    5.40
  -3 -14 -12   21.30    6.10
   3  14 -12   31.60    6.70
   3 -14 -12   30.70    6.00
  -3 -14  12   25.00    5.80
  -4 -14 -12   16.00    6.00
   4  14 -12   15.90    5.70
  -4 -14  12    6.40    4.80
   5  14 -12   50.39    8.40
  -5 -14 -12   26.40    6.50
  -5 -14  12   39.40    7.00
   0 -15 -12    2.70    5.00
   0 -15  12    1.00    4.10
   0  15 -12   -0.20    4.50
  -1 -15 -12    6.70    5.20
   1  15 -12   11.20    5.50
   1 -15 -12   -0.10    4.10
  -1 -15  12    6.60    4.80
   2  15 -12    4.40    4.80
  -2 -15 -12    1.50    4.50
  -2 -15  12   -3.90    4.10
   2 -15 -12   -0.80    3.70
  -3 -15 -12   13.50    5.90
   3  15 -12    3.20    5.50
  -3 -15  12   13.70    5.50
  -4 -15  12   31.90    6.90
   0   0 -13    0.60    1.80
   0   0 -13   -1.20    1.60
   1   0 -13   -2.10    1.50
  -1   0 -13   -1.40    1.50
  -1   0 -13   -0.30    1.60
   1   0 -13   -0.40    1.70
   2   0 -13  286.77   11.20
  -2   0 -13  271.77   10.80
  -2   0 -13  289.77   10.40
   2   0 -13  277.57   11.00
  -3   0 -13    0.30    1.50
   3   0 -13    1.90    2.00
   3   0 -13    2.30    2.30
  -3   0 -13   -1.20    1.80
  -3   0  13    3.60    1.60
  -4   0 -13   42.00    4.00
  -4   0 -13   46.70    3.90
   4   0 -13   41.10    4.80
  -4   0  13   54.19    3.70
   4   0 -13   44.50    4.70
   5   0 -13   -2.30    1.70
  -5   0 -13    0.40    1.40
  -5   0  13   -0.10    1.60
   5   0 -13   -0.90    2.10
   5   0  13    0.00    1.30
  -5   0 -13    2.60    2.00
  -6   0  13  190.38    9.30
   6   0 -13  211.78    9.60
  -6   0 -13  214.08    8.60
   6   0 -13  197.78    9.20
   7   0 -13    0.90    2.30
  -7   0 -13   -0.60    1.70
   7   0 -13   -0.10    1.90
  -7   0  13    0.10    2.10
  -8   0 -13   66.09    4.30
  -8   0  13   67.79    6.60
  -8   0  13   70.89    6.30
   8   0 -13   72.59    6.20
  -9   0  13    0.40    2.30
   9   0 -13    0.30    2.30
  -9   0  13   -0.30    2.60
  10   0 -13   12.40    3.60
 -10   0  13   15.70    4.50
 -10   0  13   16.00    3.70
 -11   0  13    2.90    3.60
  11   0 -13   -3.50    2.30
 -11   0  13    1.10    2.50
  12   0 -13   27.30    4.30
 -12   0  13   18.50    5.10
 -12   0  13   24.70    4.30
 -13   0  13   -0.90    4.20
 -13   0  13   -1.00    2.50
  13   0 -13   -0.50    2.60
   0   1 -13  108.39    6.00
   0   1 -13   95.59    5.90
   0  -1 -13  114.79    6.40
   1   1 -13   57.59    5.10
  -1  -1 -13   43.60    4.20
   1   1 -13   48.50    4.50
   1  -1 -13   58.59    5.00
  -1   1 -13   46.50    4.50
  -1   1 -13   56.39    4.30
  -2  -1 -13  272.07   10.50
   2   1 -13  242.88   10.20
   2   1 -13  246.08   10.40
   2  -1  13  255.37    9.80
  -2   1 -13  258.07   10.30
   2  -1 -13  262.57   10.60
  -2   1 -13  270.77    9.90
   3   1 -13   62.49    5.40
  -3  -1 -13   50.79    4.30
   3   1 -13   68.19    5.60
   3  -1  13   55.09    4.10
  -3  -1 -13   62.79    4.80
  -3   1 -13   57.09    4.10
  -3   1 -13   59.89    4.90
  -3  -1  13   51.59    3.20
   3  -1 -13   65.39    5.40
   4   1 -13  264.37   11.10
   4   1 -13  268.77   11.30
   4  -1  13  287.57   10.30
  -4  -1 -13  281.57   10.00
  -4  -1 -13  276.17   10.80
  -4  -1  13  288.57   10.30
  -4   1 -13  286.07   10.00
   4  -1 -13  293.17   11.50
  -4   1 -13  285.87   10.80
   5   1 -13   63.49    5.40
   5   1 -13   56.49    5.20
  -5  -1 -13   63.19    4.10
  -5  -1 -13   59.29    4.70
   5  -1  13   66.69    4.20
  -5  -1  13   61.19    4.30
  -5   1 -13   63.19    4.70
   5  -1 -13   77.09    5.50
  -6   1  13  193.78    9.40
   6   1 -13  186.58    8.90
   6   1 -13  194.08    9.20
  -6  -1 -13  198.28    8.30
  -6  -1  13  191.88    9.30
  -6   1 -13  199.38    8.20
   6  -1 -13  190.38    8.90
  -6  -1  13  174.18    8.70
   7   1 -13  372.26   14.00
  -7   1  13  358.26   15.00
   7   1 -13  344.87   13.40
  -7  -1 -13  360.66   12.60
  -7   1 -13  374.96   12.60
   7  -1 -13  384.96   13.80
  -7  -1  13  384.56   14.40
  -7  -1  13  345.97   14.40
   7  -1 -13  381.96   14.10
   8   1 -13   37.00    4.70
  -8   1  13   32.10    5.00
  -8  -1 -13   42.20    3.70
  -8  -1  13   41.70    5.20
  -8  -1  13   37.40    4.60
   8  -1 -13   43.30    5.00
   9   1 -13   25.80    4.30
  -9   1  13   31.60    5.30
  -9  -1 -13   32.10    3.20
  -9  -1  13   24.80    4.10
  -9  -1  13   30.00    4.90
   9  -1 -13   35.00    4.70
  10   1 -13   22.20    4.00
 -10   1  13   22.20    5.10
 -10   1  13   24.60    4.20
 -10  -1  13   21.00    4.80
  10  -1 -13   30.40    4.60
 -10  -1  13   27.90    4.50
  11   1 -13   56.89    6.10
 -11   1  13   56.09    7.50
 -11   1  13   52.49    5.70
  11  -1 -13   52.09    5.80
 -11  -1  13   57.99    6.00
 -11  -1  13   48.50    6.90
 -12   1  13   10.10    3.30
 -12   1  13    5.90    4.30
  12   1 -13   13.10    3.50
 -12  -1  13    5.90    3.30
 -12  -1  13    8.60    4.60
  12  -1 -13   17.40    3.70
 -13   1  13   57.19    6.00
  13   1 -13   50.49    5.70
 -13   1  13   44.40    7.80
  13  -1 -13   48.60    5.50
 -13  -1  13   49.60    5.70
   0   2 -13   -1.40    1.50
   0  -2  13    2.10    1.80
   0   2 -13    0.40    1.80
   0  -2 -13    0.90    1.80
  -1  -2 -13   95.29    5.90
   1   2 -13   91.59    5.90
   1   2 -13  103.09    5.90
   1  -2  13  101.29    5.70
  -1   2 -13  104.99    6.20
  -1  -2  13  103.89    5.90
  -1   2 -13   91.79    5.50
   1  -2 -13   91.49    6.00
   2   2 -13   42.40    4.50
   2   2 -13   45.20    4.70
   2  -2  13   41.60    4.10
  -2  -2 -13   44.90    4.40
  -2   2 -13   49.50    4.50
  -2  -2  13   40.70    4.40
  -2   2 -13   37.40    3.70
   2  -2 -13   39.10    4.30
   3  -2  13  201.88    8.50
   3   2 -13  228.08    9.70
   3   2 -13  220.68    9.70
  -3  -2 -13  213.78    9.20
  -3  -2  13  212.08    9.50
  -3   2 -13  219.38    8.50
  -3   2 -13  218.08    9.10
   3  -2 -13  218.48    9.70
  -4  -2 -13  106.69    6.20
   4  -2  13  106.29    5.50
   4   2 -13  108.99    6.60
   4   2 -13  102.89    6.50
  -4  -2  13  110.69    6.80
  -4   2 -13  105.49    6.00
  -4   2 -13  103.39    5.30
   4  -2 -13  113.29    6.50
  -5  -2 -13   48.00    3.90
   5   2 -13   43.50    4.90
   5   2 -13   44.40    4.60
  -5  -2 -13   40.60    4.10
   5  -2 -13   38.80    4.30
  -5  -2  13   38.80    4.50
  -5   2 -13   43.30    4.10
   6   2 -13    9.30    3.00
  -6  -2 -13    8.10    2.40
  -6  -2  13    5.90    2.60
   6  -2 -13   11.40    2.70
  -7   2  13   57.79    6.00
   7   2 -13   54.89    5.30
  -7  -2 -13   49.80    4.40
   7  -2 -13   55.19    5.20
  -7  -2  13   49.70    5.20
  -7  -2  13   55.59    4.90
  -8  -2 -13   15.20    2.50
   8   2 -13   18.20    3.70
  -8   2  13   15.10    3.80
  -8  -2  13   11.40    3.40
  -8  -2  13   12.50    3.20
   9   2 -13   36.50    4.90
  -9   2  13   31.10    5.40
  -9  -2 -13   34.60    3.50
  -9  -2  13   39.10    4.90
   9  -2 -13   34.20    4.60
 -10   2  13   11.10    4.30
  10   2 -13    6.50    3.00
 -10  -2 -13   10.50    2.20
  10  -2 -13   11.50    3.40
 -10  -2  13    3.60    2.80
 -11   2  13   82.69    9.20
  11   2 -13   79.69    7.10
 -11   2  13   84.19    7.10
  11  -2 -13   80.89    7.10
 -11  -2  13   85.79    7.40
 -12   2  13   12.60    4.80
 -12   2  13   12.00    3.40
  12   2 -13   14.90    3.80
 -12  -2  13   10.70    3.50
  12  -2 -13   15.90    3.70
  13   2 -13    9.90    3.50
 -13   2  13    8.80    3.10
 -13   2  13   13.80    5.40
 -13  -2  13    5.30    3.20
  13  -2 -13    8.30    3.40
   0   3 -13  360.76   13.20
   0   3 -13  356.86   12.80
   0  -3  13  336.17   12.70
   0  -3 -13  351.96   13.20
   1   3 -13  154.58    7.80
   1   3 -13  166.98    8.20
   1  -3  13  169.18    7.70
  -1  -3 -13  173.38    8.20
   1  -3 -13  155.38    8.10
  -1  -3  13  163.68    8.00
  -1   3 -13  157.98    7.50
  -1   3 -13  157.18    7.70
   2   3 -13  138.39    7.50
   2   3 -13  137.99    7.30
  -2  -3 -13  147.19    7.40
   2  -3  13  135.19    6.70
  -2   3 -13  130.59    6.50
   2  -3 -13  132.59    7.30
  -2   3 -13  132.29    7.00
  -2  -3  13  136.29    7.30
  -3  -3 -13  173.98    8.10
   3  -3  13  149.88    7.20
   3   3 -13  158.88    8.10
  -3   3 -13  174.18    7.40
  -3  -3  13  162.08    8.10
  -3   3 -13  157.38    7.70
   3  -3 -13  171.38    8.40
   4  -3  13   18.40    2.80
   4   3 -13   13.60    3.20
  -4  -3 -13   13.60    2.90
  -4  -3  13   13.30    3.00
   4  -3 -13   14.10    3.00
  -4   3 -13   19.00    2.60
  -5  -3 -13   11.10    2.60
   5   3 -13   16.00    3.40
   5  -3 -13   17.50    3.40
  -5  -3  13   11.70    2.90
   6   3 -13    1.70    2.40
  -6  -3 -13    2.60    2.00
   6  -3 -13   -2.50    1.90
  -6  -3  13   -0.70    2.10
   7   3 -13    5.30    2.90
  -7  -3 -13    2.60    2.00
   7  -3 -13    1.60    2.10
  -7  -3  13   -0.90    2.20
  -8  -3 -13   40.70    4.00
   8   3 -13   39.50    4.90
  -8  -3  13   44.90    5.20
  -9   3  13   10.10    4.00
   9   3 -13   19.10    4.20
  -9  -3 -13   10.50    2.40
  -9  -3  13   13.40    3.50
 -10  -3 -13   20.00    2.80
 -10   3  13   22.70    5.50
  10   3 -13   17.90    4.00
 -10  -3  13   17.70    4.00
 -11   3  13   40.50    6.90
  11   3 -13   45.50    5.60
  11  -3 -13   38.90    5.20
 -11  -3  13   48.10    5.70
 -12   3  13   16.40    5.60
 -12   3  13   16.70    3.90
  12   3 -13   21.00    4.30
  12  -3 -13   17.20    4.10
 -12  -3  13   26.20    4.50
 -13   3  13   13.70    3.50
 -13   3  13    3.50    4.40
  13   3 -13    8.50    3.60
  13  -3 -13   11.90    3.60
 -13  -3  13    2.30    2.90
   0  -4 -13   -1.30    2.00
   0   4 -13    0.90    1.80
   0  -4  13   -2.70    1.70
   1   4 -13  249.38   10.40
  -1  -4 -13  251.77   10.60
   1  -4  13  261.07   10.30
  -1   4 -13  249.28   10.00
  -1  -4  13  246.28   10.50
   1  -4 -13  248.88   10.70
  -2  -4 -13   38.80    4.30
   2   4 -13   48.70    5.00
   2  -4  13   43.40    4.40
  -2  -4  13   49.10    4.90
   2  -4 -13   40.00    4.50
  -2   4 -13   46.80    4.30
   3  -4  13   47.20    4.40
  -3  -4 -13   48.10    4.80
   3   4 -13   52.19    5.30
   3  -4 -13   46.00    4.80
  -3  -4  13   45.30    4.90
  -3   4 -13   46.90    4.30
   4   4 -13  136.99    7.60
  -4  -4 -13  139.89    7.50
   4  -4  13  139.39    6.70
   4  -4 -13  141.79    7.90
  -4  -4  13  138.19    7.70
  -4   4 -13  134.19    6.00
  -4   4 -13  134.59    6.40
  -5  -4 -13   94.19    6.10
   5   4 -13   94.19    6.70
  -5  -4  13   84.29    6.40
   5  -4 -13   98.09    6.50
  -5   4 -13   94.59    5.40
   6   4 -13   43.50    5.20
  -6  -4 -13   29.90    3.70
  -6  -4  13   46.20    5.20
  -6   4 -13   36.30    4.00
   6  -4 -13   31.20    4.20
  -7  -4 -13   32.20    3.90
   7   4 -13   32.90    4.50
  -7  -4  13   32.00    4.70
  -7   4 -13   33.00    4.20
  -8  -4 -13   35.30    4.00
   8   4 -13   30.20    4.50
  -8  -4  13   32.60    4.70
  -8   4 -13   36.70    4.90
  -9  -4 -13   56.49    4.60
   9   4 -13   49.90    5.70
  -9  -4  13   56.69    6.00
  -9   4 -13   58.89    6.50
 -10   4  13    0.80    3.60
  10   4 -13    1.10    2.90
 -10  -4 -13    4.30    2.10
 -10  -4  13    2.60    2.70
 -10   4 -13   -0.80    3.10
 -11   4  13   11.00    4.90
  11   4 -13   17.80    4.10
 -11  -4  13   14.90    3.80
 -11   4 -13   12.50    4.80
  12   4 -13   11.20    3.90
 -12   4  13   11.40    5.30
  12  -4 -13   12.00    3.80
 -12  -4  13   19.00    4.20
 -13   4  13   11.30    3.50
 -13   4  13    1.20    5.10
  13   4 -13    4.90    3.40
 -13  -4  13    7.60    3.60
  13  -4 -13   10.10    3.80
   0  -5  13  108.19    6.50
   0  -5 -13  108.79    7.00
   0   5 -13  116.99    6.80
   1  -5  13  115.99    6.50
  -1  -5 -13  102.59    6.70
   1   5 -13   96.29    6.30
  -1   5 -13  119.19    6.60
  -1  -5  13  103.89    6.70
   1  -5 -13  103.79    6.90
   2  -5  13   29.00    3.60
   2   5 -13   34.80    4.50
  -2  -5 -13   30.20    4.00
  -2   5 -13   36.50    4.10
   2  -5 -13   35.30    4.50
  -2  -5  13   38.00    4.60
   3  -5  13  130.59    6.80
   3   5 -13  120.29    7.50
  -3  -5 -13  136.99    7.60
  -3   5 -13  126.39    6.70
   3  -5 -13  137.79    7.80
  -3  -5  13  141.09    7.70
  -4  -5 -13  144.49    7.70
   4  -5  13  149.88    7.20
   4   5 -13  137.19    7.90
  -4  -5  13  151.78    8.40
   4  -5 -13  160.08    8.30
  -4   5 -13  131.69    6.80
  -5  -5 -13  210.38    9.60
   5   5 -13  222.58   10.40
   5  -5 -13  201.88    9.80
  -5  -5  13  206.78   10.20
  -6  -5 -13   40.70    4.50
   6   5 -13   31.30    4.80
  -6  -5  13   38.60    5.10
  -6   5 -13   37.90    4.20
   6  -5 -13   36.60    4.50
  -7  -5 -13   40.90    4.50
   7   5 -13   48.10    5.60
  -7   5 -13   47.20    5.10
  -7  -5  13   50.99    5.90
  -8  -5 -13   23.40    3.60
   8   5 -13   26.50    4.60
  -8   5 -13   14.30    3.70
  -8  -5  13   24.90    4.40
  -9  -5 -13  133.29    7.10
   9   5 -13  153.58    9.00
  -9  -5  13  143.59    9.00
  -9   5 -13  128.09    8.90
 -10  -5 -13   16.50    3.10
  10   5 -13   23.60    4.50
 -10  -5  13   20.50    4.10
 -10   5 -13   17.10    5.40
  11   5 -13    1.90    3.00
 -11   5  13    5.00    4.60
 -11  -5  13    1.60    2.90
 -12   5  13    4.10    4.50
  12   5 -13   -2.30    3.00
 -12  -5  13    0.60    2.80
  13   5 -13    1.90    3.20
 -13   5  13    3.50    5.40
  13  -5 -13    5.20    3.40
 -13  -5  13   -4.00    2.90
   0   6 -13    1.10    2.20
   0  -6  13   -2.20    1.90
   0  -6 -13   -2.40    2.30
  -1  -6 -13  120.99    7.40
   1  -6  13  112.99    6.90
   1   6 -13  115.89    7.20
  -1  -6  13  120.59    7.30
  -1   6 -13  114.99    6.90
   1  -6 -13  133.29    7.80
   2   6 -13  136.39    7.90
   2  -6  13  135.69    7.20
  -2  -6 -13  145.59    8.20
  -2  -6  13  124.79    7.50
   2  -6 -13  136.99    8.10
  -2   6 -13  127.39    7.10
   3   6 -13   70.29    6.40
  -3  -6 -13   54.39    5.30
   3  -6  13   63.29    4.90
   3  -6 -13   60.49    5.80
  -3  -6  13   69.89    6.30
  -3   6 -13   71.09    5.10
  -4  -6 -13   79.69    6.10
   4   6 -13   74.39    6.50
   4  -6  13   82.79    5.40
  -4   6 -13   80.09    5.30
   4  -6 -13   85.49    6.50
  -4  -6  13   86.09    6.60
  -5  -6 -13    2.90    2.30
   5   6 -13    2.70    2.90
  -5  -6  13    0.20    2.30
   5  -6 -13   -0.10    2.20
   6   6 -13  118.99    7.90
  -6  -6 -13   99.89    6.80
   6  -6 -13  109.09    7.30
  -6  -6  13  105.49    7.60
   7   6 -13   46.40    5.60
  -7  -6 -13   41.60    4.60
  -7  -6  13   61.49    6.30
   8   6 -13    9.50    3.60
  -8  -6 -13    2.80    2.40
  -8  -6  13    6.00    3.10
  -9  -6 -13   25.80    3.70
   9   6 -13   17.20    4.20
  -9  -6  13   20.50    4.50
  10   6 -13    0.20    3.00
 -10  -6 -13    3.30    2.30
 -10  -6  13    2.60    3.20
 -11   6  13   29.00    6.80
  11   6 -13   36.20    5.50
 -11  -6  13   36.60    5.70
  12   6 -13   -0.70    3.30
 -12   6  13    5.10    5.10
 -12  -6  13   -3.20    2.80
   0  -7  13   94.89    6.60
   0   7 -13   86.89    6.60
   0  -7 -13   94.29    6.80
  -1  -7 -13  103.19    7.10
   1   7 -13  110.39    7.30
   1  -7  13  101.19    6.70
  -1   7 -13  110.79    6.80
  -1  -7  13   98.09    6.90
   1  -7 -13  115.09    7.50
   2  -7  13    2.70    2.10
   2   7 -13   -0.60    2.30
  -2  -7 -13   -1.20    2.40
  -2   7 -13   -1.40    2.00
   2  -7 -13    1.40    2.50
  -2  -7  13   -1.80    2.20
   3   7 -13   29.20    4.90
   3  -7  13   25.60    3.90
  -3  -7 -13   27.00    4.20
  -3  -7  13   22.70    4.00
  -3   7 -13   28.00    3.80
   3  -7 -13   37.30    5.00
  -4  -7 -13   45.70    5.10
   4   7 -13   44.70    5.50
   4  -7 -13   52.79    5.50
  -4  -7  13   41.50    5.20
   5   7 -13   38.30    5.20
  -5  -7 -13   39.70    4.90
   5  -7 -13   39.30    4.90
  -5  -7  13   29.50    4.70
  -6  -7 -13   27.60    4.10
   6   7 -13   24.70    4.80
  -6  -7  13   27.10    4.60
   6  -7 -13   29.00    4.40
   7   7 -13   27.70    4.80
  -7  -7 -13   27.60    4.10
  -7  -7  13   36.40    5.50
  -8  -7 -13   13.50    3.30
   8   7 -13   10.30    4.10
  -8  -7  13   13.30    4.00
   9   7 -13   36.50    5.80
  -9  -7 -13   31.70    4.40
  -9  -7  13   41.40    5.90
 -10  -7 -13   93.79    6.60
  10   7 -13   84.99    8.40
 -10  -7  13  110.59    9.20
  11   7 -13    3.00    3.30
 -11  -7  13    6.60    3.80
 -12   7  13    5.80    5.10
  12   7 -13    1.60    3.80
 -12  -7  13   12.40    4.30
   0   8 -13    3.00    2.90
   0  -8 -13   -0.10    2.60
   0  -8  13    1.10    2.10
  -1  -8 -13  204.48   10.50
   1   8 -13  208.78   10.20
   1  -8  13  204.98   10.10
  -1   8 -13  204.48    9.80
   1  -8 -13  209.58   10.70
  -1  -8  13  199.48   10.20
   2  -8  13   31.60    4.20
  -2  -8 -13   37.60    5.40
   2   8 -13   30.10    4.80
   2  -8 -13   25.80    4.30
  -2   8 -13   34.10    4.50
  -2  -8  13   28.30    4.50
  -3  -8 -13   14.60    3.90
   3   8 -13   13.40    3.80
   3  -8  13   17.70    3.60
  -3  -8  13   10.80    3.30
   3  -8 -13    9.30    3.50
  -3   8 -13   16.10    3.40
  -4  -8 -13    0.40    2.70
   4   8 -13    1.20    3.00
   4  -8 -13    1.70    2.70
  -4  -8  13   -0.60    2.30
  -5  -8 -13    5.40    3.00
   5   8 -13   -0.10    3.10
   5  -8 -13    2.90    3.00
  -5  -8  13    1.30    2.80
  -6  -8 -13   26.30    4.20
   6   8 -13   21.90    4.70
  -6  -8  13   30.60    5.10
  -7  -8 -13   72.09    6.50
   7   8 -13   69.89    7.40
  -7  -8  13   70.99    7.30
   8   8 -13   57.79    6.80
  -8  -8 -13   62.09    6.10
  -8  -8  13   59.89    6.90
  -9  -8 -13   58.29    5.80
   9   8 -13   63.79    7.10
  -9  -8  13   57.19    7.00
  10   8 -13   66.79    7.60
 -10  -8 -13   72.69    6.40
 -10  -8  13   83.19    8.20
 -11  -8 -13   11.10    3.40
  11   8 -13    9.90    4.20
 -11  -8  13    5.80    3.80
   0  -9  13  190.18    9.90
   0  -9 -13  176.88   10.40
   0   9 -13  165.18    9.40
  -1  -9 -13    8.20    3.50
   1   9 -13   13.30    3.80
   1  -9  13   10.00    3.30
   1  -9 -13   12.10    3.80
  -1  -9  13   16.90    3.90
  -1   9 -13   11.60    3.60
   2  -9  13   20.10    3.90
  -2  -9 -13   23.50    4.40
   2   9 -13   30.60    5.00
  -2  -9  13   30.50    4.90
  -2   9 -13   24.50    4.40
   2  -9 -13   23.70    4.40
   3  -9  13   40.40    5.10
   3   9 -13   46.70    5.80
  -3  -9 -13   37.80    5.30
  -3   9 -13   38.30    4.80
   3  -9 -13   43.60    5.50
  -3  -9  13   44.00    6.00
   4   9 -13    9.60    3.70
  -4  -9 -13    8.30    3.30
   4  -9 -13    8.20    3.60
  -4  -9  13    9.80    3.80
   5   9 -13   18.50    4.50
  -5  -9 -13   15.70    3.90
  -5  -9  13   17.00    4.30
   5  -9 -13   17.10    4.00
   6   9 -13   14.70    4.80
  -6  -9 -13   19.20    4.30
  -6  -9  13   17.40    4.60
   7   9 -13  166.98   10.40
  -7  -9 -13  129.39    9.00
  -7  -9  13  151.58   10.20
   8   9 -13    8.40    4.20
  -8  -9 -13    0.90    2.70
  -8  -9  13    1.60    3.30
  -9  -9 -13    8.30    3.30
   9   9 -13   10.90    4.40
  -9  -9  13    2.30    3.60
 -10  -9 -13   11.80    3.40
  10   9 -13   14.10    5.00
 -10  -9  13   12.60    4.50
  11   9 -13   73.39    9.10
 -11  -9 -13   63.59    6.30
 -11  -9  13   73.99    9.20
   0 -10  13    2.30    2.80
   0 -10 -13    0.50    3.10
   0  10 -13   -1.40    2.80
  -1 -10 -13   23.20    4.70
   1  10 -13   20.40    4.80
   1 -10  13   15.80    4.10
   1 -10 -13   20.70    4.90
  -1  10 -13   20.10    4.30
  -1 -10  13   17.70    4.10
   2  10 -13   67.19    7.20
  -2 -10 -13   51.29    6.20
   2 -10  13   42.00    5.20
   2 -10 -13   49.70    6.20
  -2  10 -13   55.99    6.20
  -2 -10  13   52.29    6.40
   3  10 -13    2.30    3.40
  -3 -10 -13    3.70    3.40
  -3 -10  13   -0.40    3.10
   3 -10 -13    2.50    2.90
  -4 -10 -13   25.60    5.10
   4  10 -13   29.60    5.40
   4 -10 -13   32.00    5.30
  -4 -10  13   20.60    4.70
   5  10 -13   -2.70    3.20
  -5 -10 -13   -2.10    2.60
   5 -10 -13   -0.20    2.80
  -5 -10  13    2.10    3.80
   6  10 -13   63.49    7.40
  -6 -10 -13   73.19    7.20
  -6 -10  13   72.69    7.90
  -7 -10 -13   43.50    5.90
   7  10 -13   38.60    6.30
  -7 -10  13   37.20    6.10
   8  10 -13   16.10    4.70
  -8 -10 -13   11.10    4.10
  -8 -10  13   20.10    5.00
   9  10 -13   23.60    5.80
  -9 -10 -13   32.20    5.00
  -9 -10  13   31.20    6.00
  10  10 -13   20.10    5.70
 -10 -10 -13   16.70    4.20
 -10 -10  13   21.00    5.50
   0  11 -13   53.59    6.50
   0 -11  13   41.50    6.00
   0 -11 -13   60.39    7.00
   1 -11  13   32.90    5.10
  -1 -11 -13   46.80    6.40
   1  11 -13   41.10    6.10
  -1  11 -13   42.60    6.00
  -1 -11  13   35.60    5.80
   1 -11 -13   37.10    5.60
   2  11 -13    3.80    4.00
   2 -11  13   14.20    3.70
  -2 -11 -13    9.90    4.00
   2 -11 -13   13.10    4.80
  -2  11 -13    9.40    3.70
  -2 -11  13   12.70    4.50
  -3 -11 -13   27.30    5.30
   3  11 -13   30.00    6.00
   3 -11 -13   21.70    5.00
  -3 -11  13   21.50    5.20
  -4 -11 -13   50.79    6.70
   4  11 -13   46.30    7.10
  -4 -11  13   59.69    7.50
   4 -11 -13   49.80    6.40
   5  11 -13   10.60    4.60
  -5 -11 -13   -0.80    2.90
  -5 -11  13    4.20    4.00
  -6 -11 -13   34.50    5.50
   6  11 -13   31.60    6.40
  -6 -11  13   34.60    6.10
   7  11 -13   38.90    6.70
  -7 -11 -13   42.60    6.10
  -7 -11  13   54.59    7.70
  -8 -11 -13   70.09    7.60
   8  11 -13   59.59    7.70
  -8 -11  13   80.49    8.80
  -9 -11 -13   15.50    4.20
   9  11 -13   14.60    5.20
  -9 -11  13   13.90    5.10
   0  12 -13    2.60    3.70
   0 -12  13   -1.30    3.10
   0 -12 -13    3.30    3.20
   1  12 -13   27.30    5.50
  -1 -12 -13   27.30    5.40
   1 -12  13   17.50    4.60
  -1  12 -13   29.90    5.70
   1 -12 -13   37.20    6.30
  -1 -12  13   26.70    5.50
  -2 -12 -13   14.30    4.90
   2  12 -13   24.50    5.50
   2 -12 -13   16.40    5.00
  -2 -12  13   15.20    4.80
   3  12 -13    1.70    4.00
  -3 -12 -13   -2.70    3.30
  -3 -12  13    4.40    3.80
   3 -12 -13    2.70    3.60
   4  12 -13   10.10    4.70
  -4 -12 -13    4.60    3.90
   4 -12 -13    9.50    4.20
  -4 -12  13   11.70    4.60
   5  12 -13   -1.40    3.70
  -5 -12 -13   -2.10    3.60
  -5 -12  13    1.70    3.80
   6  12 -13    1.80    4.50
  -6 -12 -13   -1.20    3.20
  -6 -12  13    2.80    4.10
   7  12 -13   30.40    6.40
  -7 -12 -13   32.00    5.50
  -7 -12  13   27.30    6.40
  -8 -12 -13    6.70    3.90
   8  12 -13   11.80    5.40
  -8 -12  13    6.00    4.90
   0 -13  13   24.40    5.50
   0  13 -13   24.40    5.60
   0 -13 -13   30.00    5.70
  -1 -13 -13   70.09    8.30
   1 -13  13   70.19    8.20
   1  13 -13   64.19    8.10
   1 -13 -13   72.79    8.30
  -1 -13  13   56.19    7.50
  -1  13 -13   58.39    7.40
  -2 -13 -13   47.60    7.00
   2  13 -13   44.40    6.90
   2 -13 -13   38.90    6.60
  -2 -13  13   34.00    6.40
  -3 -13 -13   14.40    5.30
   3  13 -13    8.70    4.90
   3 -13 -13   13.80    5.10
  -3 -13  13    3.20    4.20
  -4 -13 -13   32.90    6.40
   4  13 -13   38.50    7.00
  -4 -13  13   47.10    7.20
   5  13 -13   26.90    6.20
  -5 -13 -13   13.00    5.20
  -5 -13  13   21.70    6.10
  -6 -13 -13   13.90    5.20
   6  13 -13   16.00    5.20
  -6 -13  13   13.50    5.40
   0 -14 -13    5.20    3.90
   0 -14  13    3.90    4.00
   0  14 -13   -4.20    3.80
   1  14 -13   28.70    6.30
  -1 -14 -13   42.00    7.10
  -1 -14  13   41.40    6.90
   1 -14 -13   46.10    7.10
   2  14 -13   33.10    7.00
  -2 -14 -13   24.60    6.10
  -2 -14  13   31.30    6.30
   2 -14 -13   29.20    6.50
   3  14 -13    7.70    4.90
  -3 -14 -13    5.30    5.00
  -3 -14  13    5.70    4.50
   3 -14 -13    0.50    4.10
  -4 -14 -13   73.99    9.10
   4  14 -13   80.09    9.80
  -4 -14  13   71.09    8.80
   5  14 -13   25.40    6.70
  -5 -14  13   32.50    6.80
   0 -15 -13   19.80    5.60
  -1 -15 -13    8.30    4.90
   1  15 -13    6.30    5.00
  -1 -15  13   11.00    5.30
   1 -15 -13    7.60    4.60
  -2 -15 -13   25.10    6.60
   2  15 -13   10.00    5.50
   2 -15 -13   16.90    6.10
  -2 -15  13   14.80    5.20
   3  15 -13    4.40    5.30
  -3 -15  13   10.00    5.10
   0   0 -14   12.40    2.90
   0   0 -14   15.40    2.90
  -1   0 -14   -1.80    1.90
  -1   0 -14   -2.80    1.70
   1   0 -14   -1.10    1.90
   1   0 -14   -0.10    1.90
  -2   0 -14  223.58    9.80
  -2   0 -14  232.98    9.40
   2   0 -14  245.18   10.20
  -2   0  14  228.38    7.90
   2   0 -14  228.48    9.90
  -3   0 -14    0.60    1.90
  -3   0  14    0.40    1.20
   3   0 -14    1.90    2.30
  -3   0 -14    1.00    1.90
   3   0 -14   -1.80    1.90
   4   0 -14  271.57   11.10
  -4   0 -14  247.88   10.30
  -4   0  14  255.87    9.80
  -4   0 -14  259.37    9.60
   4   0 -14  258.07   10.90
   5   0 -14    3.30    2.30
  -5   0 -14    0.70    2.00
   5   0 -14   -0.20    2.20
  -5   0  14   -0.30    1.70
   6   0 -14  219.48   10.10
   6   0 -14  207.38    9.70
  -6   0  14  190.58    9.20
  -6   0 -14  216.88    8.90
   7   0 -14   -0.40    2.10
  -7   0 -14   -0.40    1.70
   7   0 -14   -1.90    2.00
  -7   0  14    0.40    2.00
   8   0 -14   85.89    6.60
  -8   0  14   82.69    7.10
  -8   0 -14   80.09    5.10
  -8   0  14   79.39    6.60
  -9   0  14    0.10    2.70
   9   0 -14   -0.50    2.50
  -9   0  14   -0.70    2.50
  10   0 -14   46.50    5.50
 -10   0  14   51.79    5.90
 -10   0  14   39.40    5.90
 -11   0  14    0.60    2.60
 -11   0  14    2.70    3.70
  11   0 -14    1.90    2.90
 -12   0  14   16.40    3.80
 -12   0  14    5.50    4.10
  12   0 -14    5.90    3.30
 -13   0  14   -0.90    2.90
  13   0 -14    0.20    2.90
   0  -1 -14    0.30    1.90
   0   1 -14    1.20    2.00
   0   1 -14   -0.30    2.00
   1   1 -14   26.90    3.80
   1   1 -14   20.20    3.30
  -1  -1 -14   30.80    4.00
  -1   1 -14   25.30    3.60
  -1   1 -14   22.40    3.30
   1  -1 -14   24.40    3.60
   2   1 -14  291.57   11.40
   2  -1  14  269.37   10.50
   2   1 -14  272.67   11.40
  -2  -1 -14  281.97   10.60
  -2  -1 -14  283.17   11.20
   2  -1 -14  266.47   11.20
  -2   1 -14  267.67   10.40
  -2   1 -14  279.87   11.10
   3   1 -14  170.58    8.50
  -3  -1 -14  167.58    7.50
   3  -1  14  164.48    7.60
   3   1 -14  177.68    8.70
  -3  -1 -14  170.28    8.20
   3  -1 -14  162.38    8.40
  -3   1 -14  173.38    7.60
  -3  -1  14  162.38    6.20
  -3   1 -14  167.28    8.00
  -4  -1 -14  346.47   13.10
   4  -1  14  349.57   12.50
   4   1 -14  354.06   13.60
  -4  -1 -14  363.06   12.40
   4   1 -14  365.16   13.90
  -4   1 -14  357.46   13.20
  -4  -1  14  377.36   12.60
   4  -1 -14  374.06   13.90
  -4   1 -14  366.46   12.40
  -5   1  14  139.59    7.20
   5   1 -14  140.99    7.80
   5   1 -14  137.19    7.80
  -5  -1 -14  140.59    7.20
  -5   1 -14  135.69    7.10
   5  -1 -14  139.59    7.70
  -5  -1  14  132.49    6.60
   6   1 -14    7.30    2.80
  -6  -1 -14   10.10    2.70
   6   1 -14    4.00    2.40
  -6   1  14    7.90    2.60
   6  -1 -14    8.00    2.70
  -6  -1  14    8.90    2.90
  -6   1 -14    8.60    2.40
  -6  -1  14    7.70    2.40
  -7   1  14   13.70    3.30
   7   1 -14   19.90    3.30
  -7  -1 -14   19.90    3.10
   7   1 -14   23.60    3.90
  -7   1 -14   18.90    2.90
   7  -1 -14   22.90    3.90
  -7  -1  14   16.80    3.30
   7  -1 -14   19.70    3.80
  -7  -1  14   21.80    3.90
  -8  -1 -14   37.30    3.80
  -8   1  14   25.30    4.50
   8   1 -14   32.60    4.60
  -8  -1  14   35.20    4.70
   8  -1 -14   40.30    4.90
  -8  -1  14   37.30    4.90
  -9  -1 -14    5.50    2.00
  -9   1  14    6.00    3.40
   9   1 -14   10.20    3.30
  -9  -1  14    1.80    3.10
  -9  -1  14    1.60    2.70
   9  -1 -14    7.20    3.10
  10   1 -14   -0.90    2.50
 -10   1  14    2.30    2.80
 -10   1  14    0.50    3.40
  10  -1 -14   -1.10    2.40
 -10  -1  14   -0.10    2.50
 -10  -1  14    1.90    3.20
 -11   1  14   43.40    6.80
 -11   1  14   50.79    6.00
  11   1 -14   56.19    6.20
 -11  -1  14   44.40    6.40
 -11  -1  14   52.79    6.00
  11  -1 -14   46.50    5.60
 -12   1  14   43.50    5.50
  12   1 -14   49.99    6.00
 -12   1  14   39.90    7.10
  12  -1 -14   49.50    5.90
 -12  -1  14   45.40    5.80
 -13   1  14   31.70    6.80
  13   1 -14   30.80    5.00
 -13   1  14   27.60    4.60
 -13  -1  14   29.90    5.10
  13  -1 -14   27.90    4.70
   0   2 -14   12.60    2.90
   0  -2  14    3.70    2.10
   0  -2 -14    8.00    2.60
   0   2 -14   10.40    2.90
   1   2 -14  205.98    9.20
  -1  -2 -14  206.28    9.40
   1   2 -14  207.88    9.50
   1  -2  14  204.28    9.00
   1  -2 -14  201.78    9.50
  -1   2 -14  198.28    9.30
  -1  -2  14  199.78    9.20
  -1   2 -14  211.88    8.90
  -2  -2 -14  101.29    6.30
   2   2 -14  116.19    6.80
   2   2 -14  107.49    6.80
   2  -2  14  101.39    6.00
  -2   2 -14  111.99    6.50
  -2   2 -14  106.69    6.00
   2  -2 -14  100.29    6.50
  -2  -2  14  109.39    6.50
   3   2 -14  827.42   26.10
  -3  -2 -14  849.61   25.70
   3   2 -14  839.32   25.80
   3  -2  14  825.12   24.90
   3  -2 -14  808.32   25.90
  -3   2 -14  830.52   25.50
  -3  -2  14  889.01   26.40
  -3   2 -14  807.22   24.40
  -4  -2 -14   96.89    6.10
   4   2 -14  103.49    6.60
  -4  -2 -14   84.39    5.20
   4  -2  14   96.59    5.40
   4   2 -14   87.39    6.20
   4  -2 -14   87.09    6.30
  -4   2 -14   82.59    5.80
  -4   2 -14   98.79    5.30
  -4  -2  14   91.69    6.40
   5   2 -14   23.60    4.00
  -5  -2 -14   21.90    3.30
   5   2 -14   28.10    3.90
   5  -2 -14   24.30    4.00
  -5  -2  14   22.00    3.80
  -5   2 -14   20.80    3.10
   6   2 -14    2.60    2.60
  -6  -2 -14    0.90    2.00
   6  -2 -14    0.90    2.20
  -6  -2  14    2.20    2.50
   7   2 -14   26.90    4.20
  -7   2  14   24.20    4.20
  -7  -2 -14   25.20    3.50
   7  -2 -14   28.40    4.20
  -7  -2  14   24.60    4.20
  -8   2  14   41.60    5.50
   8   2 -14   49.00    5.50
  -8  -2 -14   51.69    4.60
  -8  -2  14   47.20    5.30
  -9  -2 -14   52.99    4.50
  -9   2  14   58.89    6.70
   9   2 -14   57.69    6.20
  -9  -2  14   49.20    5.80
   9  -2 -14   62.39    6.20
  10   2 -14    2.90    3.00
 -10   2  14   -2.30    3.20
 -10  -2 -14    2.80    1.80
 -10  -2  14    1.10    2.60
  10  -2 -14    0.60    2.70
  11   2 -14    1.80    3.10
 -11   2  14   -4.20    3.30
 -11   2  14    1.00    2.70
 -11  -2  14   -3.70    2.50
  11  -2 -14   -0.50    2.70
 -12   2  14   32.60    6.50
  12   2 -14   27.80    4.90
 -12   2  14   27.70    4.60
  12  -2 -14   31.30    5.00
 -12  -2  14   30.70    5.00
 -13   2  14   11.40    3.50
 -13   2  14   10.30    5.50
  13   2 -14    1.80    3.30
 -13  -2  14   11.90    3.90
  13  -2 -14   13.20    3.90
   0   3 -14   -0.10    2.10
   0  -3  14    3.40    2.10
   0   3 -14   -0.70    2.20
   0  -3 -14   -2.50    1.90
   1   3 -14  350.56   13.20
   1  -3  14  338.67   12.90
   1   3 -14  349.07   13.50
  -1  -3 -14  364.46   13.60
   1  -3 -14  350.96   13.50
  -1   3 -14  368.96   13.50
  -1   3 -14  361.46   12.90
  -1  -3  14  345.77   13.30
   2   3 -14  112.19    6.80
   2   3 -14  109.19    6.70
  -2  -3 -14  106.09    6.70
   2  -3  14  101.09    5.90
  -2  -3  14  109.59    6.80
  -2   3 -14  109.79    6.10
   2  -3 -14  102.79    6.90
  -2   3 -14  108.29    6.60
  -3  -3 -14  100.09    6.50
   3  -3  14   94.89    5.80
   3   3 -14  107.89    6.70
   3  -3 -14  109.79    7.00
  -3   3 -14  116.99    6.00
  -3  -3  14  105.29    6.80
  -3   3 -14  106.59    6.40
   4   3 -14   62.39    5.70
   4  -3  14   70.99    4.80
  -4  -3 -14   58.79    5.20
   4  -3 -14   75.89    5.90
  -4   3 -14   65.39    4.60
  -4  -3  14   72.19    6.20
   5   3 -14   19.30    3.70
[truncated: 165,610 more chars]
