# Supplementary material for: Crystal structure and Hirshfeld surface analysis of the product of the ring-opening reaction of a di­hydro­benzoxazine: 6,6′-[(cyclo­hexyl­aza­nedi­yl)bis­(methyl­ene)]bis­(2,4-di­methyl­phenol)
Source: Acta Crystallogr E Crystallogr Commun. 2020 Jul 10;76(Pt 8):1239–44. doi: 10.1107/S2056989020009184 (PMC7405559; doi:10.1107/S2056989020009184)
Supplement: Supplementary file 2 [file e-76-01239-Isup2.hkl]

data_I                                                                          
_shelx_title ' 583300_10_0m_a.res in Pna2(1)'                                   
_shelx_refln_list_code          4                                               
_shelx_F_calc_maximum      158.84                                               
_exptl_crystal_F_000       800.00                                               
_reflns_d_resolution_high  0.6487                                               
                                                                                
loop_                                                                           
 _space_group_symop_operation_xyz                                               
 'x, y, z'                                                                      
 '-x, -y, z+1/2'                                                                
 'x+1/2, -y+1/2, z'                                                             
 '-x+1/2, y+1/2, z+1/2'                                                         
                                                                                
_cell_length_a    10.2778                                                       
_cell_length_b    11.4064                                                       
_cell_length_c    17.5586                                                       
_cell_angle_alpha  90.000                                                       
_cell_angle_beta   90.000                                                       
_cell_angle_gamma  90.000                                                       
                                                                                
_shelx_F_squared_multiplier     1.000                                           
                                                                                
loop_                                                                           
 _refln_index_h                                                                 
 _refln_index_k                                                                 
 _refln_index_l                                                                 
 _refln_F_squared_calc                                                          
 _refln_F_squared_meas                                                          
 _refln_F_squared_sigma                                                         
 _refln_observed_status                                                         
   0   0 -26         28.72         21.25        13.64 o                         
   2   0 -26        143.42        122.71        11.38 o                         
   4   0 -26        518.22        556.58        25.78 o                         
   1   1 -26         43.93         44.48         5.92 o                         
   2   1 -26         94.21         90.27         7.12 o                         
   3   1 -26         49.13         64.34         7.95 o                         
   4   1 -26          0.21         -1.81         6.98 o                         
   0   2 -26          3.35         -2.10        11.28 o                         
   1   2 -26         22.52         19.37         7.02 o                         
   2   2 -26         65.82         81.51         8.75 o                         
   3   2 -26         14.21         14.77         7.32 o                         
   1   3 -26          4.45          7.25         6.71 o                         
   2   3 -26          9.27         19.01        12.34 o                         
   3   3 -26         70.36         74.48        10.04 o                         
   0   4 -26          4.65          5.25        12.07 o                         
   1   4 -26          0.34         -0.55         8.05 o                         
   2   4 -26         96.91         91.76        13.37 o                         
   2   0 -25        116.85        121.54        11.05 o                         
   4   0 -25          2.50          2.97        12.26 o                         
   0   1 -25         47.07         38.11         9.00 o                         
   1   1 -25         21.58         28.66         5.21 o                         
   2   1 -25        182.24        172.75         8.79 o                         
   3   1 -25        305.42        327.07        16.42 o                         
   4   1 -25         49.33         66.75         6.37 o                         
   5   1 -25         25.40         31.24         5.98 o                         
   1   2 -25          5.26          4.55         4.78 o                         
   2   2 -25         58.45         52.19         7.38 o                         
   3   2 -25         94.39        113.69         9.52 o                         
   4   2 -25         17.88         11.26         7.57 o                         
   5   2 -25         50.68         55.26        11.59 o                         
   0   3 -25        116.30        124.34        19.67 o                         
   1   3 -25         80.20         89.12         8.48 o                         
   2   3 -25        123.32        130.58        10.11 o                         
   3   3 -25        227.93        253.68        13.14 o                         
   4   3 -25         62.55         57.11         7.84 o                         
   5   3 -25        124.00        131.93        24.13 o                         
   1   4 -25         32.70         26.06         6.67 o                         
   2   4 -25         56.02         69.25         8.75 o                         
   3   4 -25         13.86         20.28         7.36 o                         
   4   4 -25         14.22         23.65         8.29 o                         
   0   5 -25         39.24          5.51        11.54 o                         
   1   5 -25         51.58         43.91         7.53 o                         
   2   5 -25          9.95         11.91         6.14 o                         
   3   5 -25         52.40         59.00        17.94 o                         
   1   6 -25         43.12         31.74        13.90 o                         
   2   6 -25         58.38         55.24        11.41 o                         
   0   0 -24        273.33        236.35        39.22 o                         
   2   0 -24        332.30        285.91        15.08 o                         
   4   0 -24        104.19        106.30        10.15 o                         
   6   0 -24         86.22         86.07        11.17 o                         
   1   1 -24        110.98        118.07         7.47 o                         
   2   1 -24        298.18        301.20        11.02 o                         
   3   1 -24         55.49         62.29         6.02 o                         
   4   1 -24        112.17        115.95         7.32 o                         
   5   1 -24         83.54         78.13         6.43 o                         
   6   1 -24         93.16         87.82         9.49 o                         
   0   2 -24         58.65         63.39        10.01 o                         
   1   2 -24         32.54         36.48         5.17 o                         
   2   2 -24        206.07        195.24         8.96 o                         
   3   2 -24        123.17        137.72        10.01 o                         
   4   2 -24         20.90         24.61         6.15 o                         
   5   2 -24         91.53         92.73         8.59 o                         
   6   2 -24         24.70         17.97         7.17 o                         
   1   3 -24         29.51         28.02         6.29 o                         
   2   3 -24        175.85        176.87        10.78 o                         
   3   3 -24         58.78         62.24         7.57 o                         
   4   3 -24         47.41         59.71         7.53 o                         
   5   3 -24         31.34         38.47         7.11 o                         
   6   3 -24        176.97        197.62        13.49 o                         
   0   4 -24         12.83          4.95         8.00 o                         
   1   4 -24         21.55         18.04         5.88 o                         
   2   4 -24         15.23          9.32         5.55 o                         
   3   4 -24         40.95         35.25         6.74 o                         
   4   4 -24         72.96         71.17         7.86 o                         
   5   4 -24         82.70         83.44        11.38 o                         
   1   5 -24        243.15        261.59        13.12 o                         
   2   5 -24         66.24         78.45         9.72 o                         
   3   5 -24        129.77        125.34        11.03 o                         
   4   5 -24         24.98         19.80         6.66 o                         
   5   5 -24         10.98          6.65         9.45 o                         
   0   6 -24         95.54        105.72        18.36 o                         
   1   6 -24         34.71         32.73         8.09 o                         
   2   6 -24        111.99        133.70        11.64 o                         
   3   6 -24         15.76         25.08         8.26 o                         
   4   6 -24          8.10          8.24         8.50 o                         
   1   7 -24         11.52         17.91         8.71 o                         
   2   7 -24         39.55         29.05         8.04 o                         
   3   7 -24         68.56         65.04        11.68 o                         
   1   8 -24         24.54         38.56        15.74 o                         
   2   0 -23         16.73          0.19         8.83 o                         
   4   0 -23        163.31        164.99        11.56 o                         
   6   0 -23         56.72         70.18        13.25 o                         
   0   1 -23        179.59        199.13        12.80 o                         
   1   1 -23        102.77         96.97         6.68 o                         
   2   1 -23          0.04          1.56         4.01 o                         
   3   1 -23        165.16        170.01         8.37 o                         
   4   1 -23         88.22         99.66         6.71 o                         
   5   1 -23        105.82        110.62         6.94 o                         
   6   1 -23        124.21        123.82         8.71 o                         
   7   1 -23        123.99        120.13        10.58 o                         
   8   1 -23         17.85          0.00         8.39 o                         
   1   2 -23         88.78         98.84         6.09 o                         
   2   2 -23        106.77        102.15         6.61 o                         
   3   2 -23         28.66         21.35         4.40 o                         
   4   2 -23         58.57         64.37         7.37 o                         
   5   2 -23         69.52         73.96         7.70 o                         
   6   2 -23         25.04         21.14         6.65 o                         
   7   2 -23         53.18         38.11         7.66 o                         
   8   2 -23          4.51          5.25         9.18 o                         
   0   3 -23         12.35         10.80         6.16 o                         
   1   3 -23         30.66         30.42         5.48 o                         
   2   3 -23        190.44        195.26        15.22 o                         
   3   3 -23        358.20        367.38        13.96 o                         
   4   3 -23         14.47         18.21         5.69 o                         
   5   3 -23         27.86         39.35         6.78 o                         
   6   3 -23         81.83         82.02        10.18 o                         
   7   3 -23        122.27        113.13        10.65 o                         
   1   4 -23         29.74         28.68         6.02 o                         
   2   4 -23         97.92         86.27         8.10 o                         
   3   4 -23         57.71         46.96         7.23 o                         
   4   4 -23          7.25         11.51         5.47 o                         
   5   4 -23         54.29         56.44         7.38 o                         
   6   4 -23         16.43         13.93         6.98 o                         
   7   4 -23          0.41         -1.05         8.92 o                         
   0   5 -23         42.20         69.67        10.39 o                         
   1   5 -23        167.05        190.50        14.08 o                         
   2   5 -23         55.72         41.22         9.33 o                         
   3   5 -23          7.04          1.05         5.76 o                         
   4   5 -23         33.32         27.33        14.05 o                         
   5   5 -23         36.23         22.25         8.95 o                         
   6   5 -23         63.44         66.14        11.80 o                         
   1   6 -23          0.84         -0.06         5.95 o                         
   2   6 -23        170.61        157.33        12.26 o                         
   3   6 -23        126.00        133.95        11.33 o                         
   4   6 -23        140.05        139.03        11.65 o                         
   5   6 -23        156.03        185.44        16.17 o                         
   0   7 -23        151.36        128.54        19.15 o                         
   1   7 -23         81.06         72.69         9.40 o                         
   2   7 -23        215.71        225.97        14.31 o                         
   3   7 -23         30.38         22.80         7.38 o                         
   4   7 -23         15.23         21.17         7.62 o                         
   5   7 -23          3.02         -2.62        13.12 o                         
   1   8 -23        135.57        133.76        11.75 o                         
   2   8 -23          3.12          5.17         6.59 o                         
   3   8 -23          4.70         18.67         9.37 o                         
   4   8 -23         31.54         15.76        10.89 o                         
   0   9 -23        128.26         91.82        19.15 o                         
   1   9 -23         22.91         36.46        14.69 o                         
   0   0 -22       1545.12       1650.90        43.00 o                         
   2   0 -22         50.98         53.57         8.02 o                         
   4   0 -22         85.69         66.80        13.52 o                         
   6   0 -22         51.85         46.57         8.57 o                         
   8   0 -22         34.42         27.10         7.74 o                         
   1   1 -22        131.99        147.92         6.79 o                         
   2   1 -22         96.05        107.01         6.71 o                         
   3   1 -22         20.38         17.81         5.33 o                         
   4   1 -22        250.83        262.80        13.63 o                         
   5   1 -22        146.03        144.30         9.38 o                         
   6   1 -22          4.89         11.35         4.85 o                         
   7   1 -22         12.49         21.89         8.50 o                         
   8   1 -22         11.03          1.72         7.57 o                         
   9   1 -22          5.10         13.38         8.13 o                         
   0   2 -22        576.49        552.56        15.70 o                         
   1   2 -22         45.76         45.11         4.22 o                         
   2   2 -22         44.66         47.28         5.34 o                         
   3   2 -22         95.84         93.44         6.27 o                         
   4   2 -22         63.96         55.41         5.42 o                         
   5   2 -22        117.73        129.29         8.94 o                         
   6   2 -22         43.63         42.74         7.42 o                         
   7   2 -22         44.48         42.50         8.72 o                         
   8   2 -22         10.36          7.65         5.95 o                         
   9   2 -22         10.82         -2.89         8.66 o                         
   1   3 -22        133.04        147.48         7.48 o                         
   2   3 -22        122.69        120.36         8.58 o                         
   3   3 -22         50.01         60.81         9.09 o                         
   4   3 -22         27.35         32.37         7.88 o                         
   5   3 -22         90.95         95.83         8.18 o                         
   6   3 -22         48.52         58.95         8.12 o                         
   7   3 -22         38.49         29.59        13.59 o                         
   8   3 -22         16.69         13.60         6.39 o                         
   0   4 -22         82.87         49.65         8.85 o                         
   1   4 -22        207.19        213.44         9.81 o                         
   2   4 -22         22.30         27.79         6.47 o                         
   3   4 -22        143.16        137.39        10.61 o                         
   4   4 -22          3.19          0.61         5.31 o                         
   5   4 -22         55.36         74.40         8.45 o                         
   6   4 -22        104.70        109.46        10.10 o                         
   7   4 -22          1.96          3.85         5.71 o                         
   8   4 -22         50.47         53.25        12.07 o                         
   1   5 -22        138.37        127.22        10.49 o                         
   2   5 -22         12.92         17.22         6.44 o                         
   3   5 -22         56.86         72.24         8.87 o                         
   4   5 -22        168.92        173.58        11.91 o                         
   5   5 -22          6.19          6.45         6.16 o                         
   6   5 -22          8.06         11.30         7.69 o                         
   7   5 -22          3.64         10.82         8.53 o                         
   8   5 -22         18.39         32.00        12.59 o                         
   0   6 -22         91.71        115.27        12.66 o                         
   1   6 -22        103.28        114.51        13.69 o                         
   2   6 -22         30.69         39.03         7.60 o                         
   3   6 -22        177.85        173.71        19.82 o                         
   4   6 -22         70.14         79.62        13.08 o                         
   5   6 -22         51.60         57.65        18.36 o                         
   6   6 -22         95.77        103.22        12.68 o                         
   7   6 -22         48.46         23.35        11.28 o                         
   1   7 -22         81.92         79.90         9.30 o                         
   2   7 -22        154.54        153.65        21.93 o                         
   3   7 -22         38.57         39.67         7.82 o                         
   4   7 -22         88.33         94.36        17.85 o                         
   5   7 -22         91.62         95.59        21.64 o                         
   6   7 -22         82.63         85.07        12.21 o                         
   0   8 -22        216.06        208.00        24.13 o                         
   1   8 -22         77.85         91.94        17.41 o                         
   2   8 -22         74.05         68.74         9.34 o                         
   3   8 -22         23.18         21.35         7.15 o                         
   4   8 -22         24.14         20.31         7.42 o                         
   5   8 -22        245.49        291.16        29.38 o                         
   1   9 -22        149.19        153.44        12.49 o                         
   2   9 -22         32.92         19.66         8.04 o                         
   3   9 -22         25.18         19.64         9.59 o                         
   4   9 -22         15.34          6.98        10.01 o                         
   0  10 -22         91.20        122.51        21.51 o                         
   1  10 -22         38.28         43.55        15.48 o                         
   2   0 -21        251.70        225.66        13.29 o                         
   4   0 -21         75.08         72.52        14.12 o                         
   6   0 -21         23.90         36.40         6.52 o                         
   8   0 -21         21.61         31.58         7.61 o                         
   0   1 -21        327.83        332.89        11.73 o                         
   1   1 -21         58.50         54.78         4.36 o                         
   2   1 -21         99.79         88.05         5.39 o                         
   3   1 -21        220.10        201.47         8.36 o                         
   4   1 -21         29.63         30.56         4.89 o                         
   5   1 -21         84.26         83.49         5.84 o                         
   6   1 -21         16.31         24.37         4.56 o                         
   7   1 -21         39.86         44.01         7.44 o                         
   8   1 -21         25.73         21.60         6.16 o                         
   9   1 -21        133.99        150.15        12.14 o                         
   1   2 -21         26.06         33.98         3.83 o                         
   2   2 -21         36.39         46.58         4.43 o                         
   3   2 -21         42.05         41.17         4.75 o                         
   4   2 -21         49.39         46.04         4.79 o                         
   5   2 -21        351.24        370.15        13.07 o                         
   6   2 -21          4.55         12.16         5.51 o                         
   7   2 -21         42.48         48.75        10.09 o                         
   8   2 -21         72.65         77.12         8.44 o                         
   9   2 -21         61.97         64.55         8.65 o                         
   0   3 -21         79.20         90.56         8.63 o                         
   1   3 -21         20.39         20.00         4.06 o                         
   2   3 -21         34.06         29.73         4.99 o                         
   3   3 -21         21.06         31.43         5.54 o                         
   4   3 -21        108.81        123.50        10.30 o                         
   5   3 -21         61.11         70.48         7.07 o                         
   6   3 -21         91.31         97.91         9.41 o                         
   7   3 -21         19.67         28.97         6.44 o                         
   8   3 -21         22.46         35.80         7.27 o                         
   9   3 -21         13.01         13.12         6.27 o                         
   1   4 -21         17.58         15.57         4.87 o                         
   2   4 -21          4.32          3.97         5.07 o                         
   3   4 -21          7.43         -2.06         4.98 o                         
   4   4 -21         39.07         28.68         7.56 o                         
   5   4 -21         63.24         56.35        10.44 o                         
   6   4 -21          3.72          3.36         6.27 o                         
   7   4 -21         42.84         55.21         8.31 o                         
   8   4 -21          2.12         12.42         6.70 o                         
   9   4 -21         27.84         34.37        11.02 o                         
   0   5 -21         61.73         50.38         8.90 o                         
   1   5 -21        143.58        118.24         8.26 o                         
   2   5 -21         27.72         31.62         6.95 o                         
   3   5 -21         34.63         41.87         7.63 o                         
   4   5 -21         28.87         37.08         6.91 o                         
   5   5 -21         27.41         32.73        13.18 o                         
   6   5 -21         70.84         78.87        10.68 o                         
   7   5 -21         43.30         24.34        10.89 o                         
   8   5 -21         30.58         27.94         8.13 o                         
   1   6 -21        122.26        122.11        10.04 o                         
   2   6 -21         13.11         14.08         7.25 o                         
   3   6 -21         92.19         98.06         9.19 o                         
   4   6 -21         52.53         65.78         8.40 o                         
   5   6 -21        119.54        117.17        14.63 o                         
   6   6 -21          1.58          1.48        10.89 o                         
   7   6 -21         20.97          8.79        14.30 o                         
   8   6 -21         18.16         24.40        10.23 o                         
   0   7 -21         61.75         66.10        11.54 o                         
   1   7 -21          1.35          1.20         5.47 o                         
   2   7 -21         52.41         61.17         8.33 o                         
   3   7 -21         62.10         62.83         8.46 o                         
   4   7 -21         57.62         62.51         8.52 o                         
   5   7 -21        216.01        242.09        31.61 o                         
   6   7 -21        103.84         94.36        11.91 o                         
   7   7 -21         28.03         36.58         9.39 o                         
   1   8 -21         68.32         79.09         9.40 o                         
   2   8 -21         28.13         27.59         7.37 o                         
   3   8 -21        105.51         97.22        11.79 o                         
   4   8 -21          9.19         -0.65         6.34 o                         
   5   8 -21        140.51        157.14        15.01 o                         
   6   8 -21         10.71        -10.21        11.02 o                         
   0   9 -21        200.85        204.33        23.87 o                         
   1   9 -21         19.69         16.66         7.05 o                         
   2   9 -21         22.59         25.43         7.33 o                         
   3   9 -21         42.33         40.69         8.05 o                         
   4   9 -21         18.65          8.48         7.46 o                         
   5   9 -21          7.19         -6.03        12.59 o                         
   1  10 -21         18.58         20.88         7.34 o                         
   2  10 -21         43.13         53.35        13.56 o                         
   3  10 -21          0.64         -1.43         8.96 o                         
   4  10 -21         18.66         -1.31        13.64 o                         
   1  11 -21         22.59         19.67        12.59 o                         
   0   0 -20       1619.65       1495.50        38.75 o                         
   2   0 -20        392.34        396.58        12.14 o                         
   4   0 -20         71.01         69.10         7.33 o                         
   6   0 -20        686.24        681.77        19.51 o                         
   8   0 -20         16.79         24.68         9.97 o                         
  10   0 -20        316.52        311.88        27.02 o                         
   1   1 -20         71.54         75.18         4.46 o                         
   2   1 -20         47.27         41.97         3.75 o                         
   3   1 -20         11.07         13.76         4.26 o                         
   4   1 -20         48.73         51.92         4.86 o                         
   5   1 -20         52.55         52.22         6.16 o                         
   6   1 -20         41.99         36.76         4.51 o                         
   7   1 -20         24.25         31.68         5.08 o                         
   8   1 -20         33.30         31.34         6.21 o                         
   9   1 -20          0.75         -4.33         4.33 o                         
  10   1 -20        115.40        137.01        13.53 o                         
   0   2 -20        110.75        110.73         7.50 o                         
   1   2 -20        220.85        218.89         8.22 o                         
   2   2 -20        159.32        151.83         5.95 o                         
   3   2 -20         95.31         98.96         6.00 o                         
   4   2 -20        113.79        118.54         6.42 o                         
   5   2 -20         24.24         26.01         6.22 o                         
   6   2 -20         73.74         68.05         6.74 o                         
   7   2 -20         56.57         47.04         6.99 o                         
   8   2 -20         12.47         18.13         5.86 o                         
   9   2 -20        164.74        156.41        13.87 o                         
  10   2 -20         34.60         39.18         9.73 o                         
   1   3 -20        118.21        117.03         5.90 o                         
   2   3 -20          5.20          3.37         3.55 o                         
   3   3 -20         10.60          8.99         5.73 o                         
   4   3 -20          6.80         12.89         5.32 o                         
   5   3 -20        192.38        183.36        11.10 o                         
   6   3 -20         79.10        103.34         8.95 o                         
   7   3 -20         53.99         58.75        11.75 o                         
   8   3 -20         34.63         33.92         6.48 o                         
   9   3 -20          6.55          5.72         5.34 o                         
   0   4 -20         14.54         10.69         6.16 o                         
   1   4 -20         25.12         14.53         4.42 o                         
   2   4 -20         34.38         24.67         5.83 o                         
   3   4 -20         20.69         26.78         6.15 o                         
   4   4 -20         96.86        100.69         8.83 o                         
   5   4 -20        247.59        230.24        12.52 o                         
   6   4 -20         56.90         57.88         9.97 o                         
   7   4 -20          8.91         13.19         6.87 o                         
   8   4 -20         81.27         85.39         9.43 o                         
   9   4 -20         16.37         28.22         6.36 o                         
  10   4 -20          5.59         -0.26         7.87 o                         
   1   5 -20         73.44         86.45         7.57 o                         
   2   5 -20         20.49         20.63         5.94 o                         
   3   5 -20         29.54         28.31         6.47 o                         
   4   5 -20         10.68         20.23         6.05 o                         
   5   5 -20          6.99          4.26         5.39 o                         
   6   5 -20         17.51         19.92        11.80 o                         
   7   5 -20          4.63         10.83         6.91 o                         
   8   5 -20         11.64         15.75         9.57 o                         
   9   5 -20          6.27          9.62         7.48 o                         
   0   6 -20        156.86        142.87        12.70 o                         
   1   6 -20         58.73         63.11         6.77 o                         
   2   6 -20        159.68        149.06        10.59 o                         
   3   6 -20          2.06          4.10         5.27 o                         
   4   6 -20         53.74         46.41        12.48 o                         
   5   6 -20         26.74         22.06         6.20 o                         
   6   6 -20        159.17        142.95        12.92 o                         
   7   6 -20         45.11         49.90         9.52 o                         
   8   6 -20        136.84        154.58        13.90 o                         
   9   6 -20         44.98         57.45        12.59 o                         
   1   7 -20          2.53          5.13         4.86 o                         
   2   7 -20          9.17          5.39         5.78 o                         
   3   7 -20         44.54         52.92         7.78 o                         
   4   7 -20         50.55         43.90         7.55 o                         
   5   7 -20        316.69        350.42        15.84 o                         
   6   7 -20          5.91         13.22         7.95 o                         
   7   7 -20         63.97         72.27        10.34 o                         
   8   7 -20         94.73         92.60        14.95 o                         
   0   8 -20         97.86         96.46        11.59 o                         
   1   8 -20        111.34        113.32        10.14 o                         
   2   8 -20         96.18         92.54         9.28 o                         
   3   8 -20         44.09         39.53         7.54 o                         
   4   8 -20         55.43         58.52         8.16 o                         
   5   8 -20        182.04        182.96        15.49 o                         
   6   8 -20         39.02         27.43         8.96 o                         
   7   8 -20         70.66         73.90        10.82 o                         
   1   9 -20          8.32         17.05         7.79 o                         
   2   9 -20         49.13         42.75         8.47 o                         
   3   9 -20          6.33          4.51         6.20 o                         
   4   9 -20        177.30        186.72        18.23 o                         
   5   9 -20        162.65        157.13        14.79 o                         
   6   9 -20          2.94         -0.25         7.31 o                         
   0  10 -20          0.54          4.98        10.76 o                         
   1  10 -20         52.68         42.76         8.11 o                         
   2  10 -20         16.19         13.03         6.90 o                         
   3  10 -20          9.80          6.88         6.90 o                         
   4  10 -20         94.65         89.18        10.23 o                         
   5  10 -20         57.46         71.88        18.10 o                         
   1  11 -20         26.40         33.62         8.15 o                         
   2  11 -20         59.58         66.47         9.78 o                         
   3  11 -20          0.27          5.02         8.98 o                         
   2   0 -19         85.93         91.58         6.55 o                         
   4   0 -19         55.12         60.06         6.85 o                         
   6   0 -19        176.61        185.79        15.91 o                         
   8   0 -19          8.21          4.57         5.48 o                         
  10   0 -19        297.32        330.77        25.71 o                         
   0   1 -19        705.15        690.50        21.62 o                         
   1   1 -19         27.61         27.59         3.24 o                         
   2   1 -19        105.65        107.94         5.30 o                         
   3   1 -19         14.86         13.20         3.53 o                         
   4   1 -19         70.65         64.02         4.95 o                         
   5   1 -19         23.56         16.17         3.75 o                         
   6   1 -19        202.92        198.49         7.72 o                         
   7   1 -19         56.54         58.41         6.06 o                         
   8   1 -19        114.94        134.10         9.49 o                         
   9   1 -19         79.19         96.61         8.46 o                         
  10   1 -19        237.56        217.82        15.95 o                         
   1   2 -19          2.59          5.83         2.67 o                         
   2   2 -19         20.86         17.52         3.10 o                         
   3   2 -19        316.99        305.28         8.95 o                         
   4   2 -19         65.72         80.84         5.35 o                         
   5   2 -19         89.37         89.30         5.61 o                         
   6   2 -19         52.54         56.60         6.01 o                         
   7   2 -19         95.78         96.98        14.45 o                         
   8   2 -19         52.38         55.61         7.13 o                         
   9   2 -19         57.46         76.39         7.87 o                         
  10   2 -19         30.67         36.26         9.00 o                         
   0   3 -19         22.31         22.48         5.19 o                         
   1   3 -19          0.10         -1.01         2.93 o                         
   2   3 -19         50.44         43.99         4.38 o                         
   3   3 -19         63.34         58.36         6.86 o                         
   4   3 -19         23.80         20.42         5.28 o                         
   5   3 -19         36.76         33.33         7.92 o                         
   6   3 -19         33.92         38.71         6.04 o                         
   7   3 -19        134.78        137.19         9.69 o                         
   8   3 -19          0.59         -2.43         4.82 o                         
   9   3 -19         29.54         32.65         6.52 o                         
  10   3 -19         43.35         52.09         7.21 o                         
   1   4 -19         53.76         44.98         5.35 o                         
   2   4 -19         48.76         48.85         7.57 o                         
   3   4 -19          5.65          6.56         5.04 o                         
   4   4 -19         63.37         78.14        12.73 o                         
   5   4 -19         48.81         48.16         9.68 o                         
   6   4 -19         17.92         12.49         6.08 o                         
   7   4 -19         21.09         19.38         6.65 o                         
   8   4 -19         27.16         28.95         7.62 o                         
   9   4 -19         59.71         60.56         7.52 o                         
  10   4 -19         49.72         60.10         7.71 o                         
   0   5 -19         45.97         47.36         8.24 o                         
   1   5 -19          3.24          7.11         4.08 o                         
   2   5 -19          1.91          3.10         5.21 o                         
   3   5 -19         80.45         69.96        10.43 o                         
   4   5 -19        149.60        166.39        10.97 o                         
   5   5 -19         58.26         66.33         7.52 o                         
   6   5 -19         30.15         30.27         7.47 o                         
   7   5 -19         25.50         36.84         9.18 o                         
   8   5 -19         16.29         14.28         6.70 o                         
   9   5 -19         25.91         15.62         6.79 o                         
  10   5 -19          2.25         15.48         8.13 o                         
   1   6 -19         20.95         23.96         5.04 o                         
   2   6 -19        133.02        133.87        12.52 o                         
   3   6 -19        101.40        102.74         8.98 o                         
   4   6 -19         80.12         93.24         9.06 o                         
   5   6 -19         82.81         77.59         8.09 o                         
   6   6 -19         24.22         19.45         7.31 o                         
   7   6 -19         28.59         16.11         7.12 o                         
   8   6 -19        129.61        151.49        13.17 o                         
   9   6 -19         10.08         16.31         7.61 o                         
   0   7 -19         76.02        101.95        11.40 o                         
   1   7 -19         10.35          1.05         4.43 o                         
   2   7 -19        105.19        110.35        14.07 o                         
   3   7 -19         71.09         78.60         8.63 o                         
   4   7 -19        199.43        209.48        12.63 o                         
   5   7 -19         99.98        105.90         9.59 o                         
   6   7 -19         85.46         97.95        12.20 o                         
   7   7 -19         31.17         27.87         8.29 o                         
   8   7 -19         96.60        112.74        13.38 o                         
   9   7 -19         11.95         12.33         9.18 o                         
   1   8 -19          8.90         13.15         4.93 o                         
   2   8 -19         10.51         20.21         6.13 o                         
   3   8 -19         22.79         15.65         6.84 o                         
   4   8 -19         88.99        103.00         9.78 o                         
   5   8 -19        190.33        170.22        26.09 o                         
   6   8 -19          4.88          5.19         8.53 o                         
   7   8 -19         72.32         68.19        10.76 o                         
   8   8 -19         35.22         33.48         8.95 o                         
   0   9 -19         79.55         73.04        10.37 o                         
   1   9 -19         12.99         14.65         6.10 o                         
   2   9 -19        139.89        125.70        10.44 o                         
   3   9 -19        185.78        196.95        12.76 o                         
   4   9 -19         34.91         39.04         7.71 o                         
   5   9 -19        104.10        134.62        13.66 o                         
   6   9 -19         64.87         81.49        21.77 o                         
   7   9 -19         12.53          9.44         7.94 o                         
   1  10 -19         25.19         26.14        16.61 o                         
   2  10 -19         63.33         71.67         9.37 o                         
   3  10 -19         14.41         35.19         7.94 o                         
   4  10 -19          5.09          7.91         6.64 o                         
   5  10 -19        167.17        203.39        16.56 o                         
   6  10 -19         20.02         11.28         9.46 o                         
   0  11 -19         58.90         37.51        14.17 o                         
   1  11 -19         77.58         88.02        10.29 o                         
   2  11 -19         46.80         63.77         9.33 o                         
   3  11 -19         48.28         53.02        13.79 o                         
   4  11 -19         11.79          3.88         9.00 o                         
   1  12 -19         24.36         30.62         8.22 o                         
   2  12 -19         38.12         52.23        11.24 o                         
   3  12 -19          4.51          6.70         8.80 o                         
   0   0 -18         38.37         17.23         6.09 o                         
   2   0 -18        263.39        304.74        16.91 o                         
   4   0 -18        466.74        472.52        14.83 o                         
   6   0 -18        349.00        326.73        20.56 o                         
   8   0 -18        491.33        500.51        35.81 o                         
  10   0 -18        363.13        383.76        25.97 o                         
   1   1 -18        103.92        101.16         4.68 o                         
   2   1 -18        157.95        159.05         6.69 o                         
   3   1 -18         47.68         43.50         3.45 o                         
   4   1 -18         86.58         82.81         5.08 o                         
   5   1 -18        224.11        221.26         9.54 o                         
   6   1 -18        149.43        143.65         6.90 o                         
   7   1 -18        213.89        229.94        10.40 o                         
   8   1 -18         56.75         58.91         6.96 o                         
   9   1 -18         36.86         27.49         5.51 o                         
  10   1 -18        280.31        283.89        24.92 o                         
  11   1 -18         76.48        117.61        12.06 o                         
   0   2 -18        549.16        515.77        15.52 o                         
   1   2 -18        314.33        307.27         7.74 o                         
   2   2 -18        284.11        275.52         7.44 o                         
   3   2 -18         46.98         42.57         5.03 o                         
   4   2 -18        295.63        275.54         8.94 o                         
   5   2 -18        281.21        268.56         8.84 o                         
   6   2 -18         27.79         22.88         4.54 o                         
   7   2 -18         99.03         98.84         8.25 o                         
   8   2 -18         32.18         17.21         5.09 o                         
   9   2 -18         75.11         82.56         7.67 o                         
  10   2 -18        290.74        276.79        12.78 o                         
  11   2 -18         80.90        100.41        11.59 o                         
   1   3 -18         95.06         98.43         6.78 o                         
   2   3 -18         17.66         22.77         3.56 o                         
   3   3 -18         97.28         90.68         6.37 o                         
   4   3 -18          0.43          1.79         4.09 o                         
   5   3 -18        156.53        161.01         9.97 o                         
   6   3 -18         42.23         32.47         6.97 o                         
   7   3 -18        315.09        307.45        15.42 o                         
   8   3 -18         97.63         96.28         8.11 o                         
   9   3 -18        103.42        108.70         8.81 o                         
  10   3 -18         91.40         91.83         8.08 o                         
  11   3 -18         71.34        102.51        12.99 o                         
   0   4 -18         25.66         13.86        14.03 o                         
   1   4 -18         31.67         41.74         5.20 o                         
   2   4 -18        186.31        182.62        11.13 o                         
   3   4 -18        309.79        296.25        12.52 o                         
   4   4 -18        289.53        293.37        12.53 o                         
   5   4 -18         20.63         21.09         5.44 o                         
   6   4 -18        138.74        139.51         9.59 o                         
   7   4 -18         29.35         40.85         7.66 o                         
   8   4 -18         52.04         69.91         8.74 o                         
   9   4 -18        344.31        370.29        17.08 o                         
  10   4 -18         80.78         77.94         7.85 o                         
  11   4 -18         46.35         51.42        15.22 o                         
   1   5 -18        168.43        143.72         8.20 o                         
   2   5 -18         24.71         22.78         4.57 o                         
   3   5 -18          3.68         -0.75         4.49 o                         
   4   5 -18         16.07         10.95         4.94 o                         
   5   5 -18          1.34         -0.02         5.06 o                         
   6   5 -18         62.71         65.51        10.84 o                         
   7   5 -18         61.31         69.84         9.14 o                         
   8   5 -18         53.26         63.91         9.14 o                         
   9   5 -18        181.10        177.15        12.98 o                         
  10   5 -18         30.88         40.68         8.66 o                         
   0   6 -18         60.89         42.46         8.92 o                         
   1   6 -18         58.92         59.32         5.91 o                         
   2   6 -18         73.36         76.52         6.40 o                         
   3   6 -18         40.91         32.57         6.87 o                         
   4   6 -18         82.00         85.83         8.26 o                         
   5   6 -18         10.91         11.47         5.21 o                         
   6   6 -18         58.68         77.41        16.66 o                         
   7   6 -18         12.98         16.95        12.07 o                         
   8   6 -18        116.82         98.78        17.84 o                         
   9   6 -18         67.64         83.48        10.14 o                         
  10   6 -18         45.23         40.40         7.96 o                         
   1   7 -18         22.00         21.21         4.99 o                         
   2   7 -18         92.42        108.78         7.89 o                         
   3   7 -18        309.63        308.38        21.48 o                         
   4   7 -18        171.62        174.31        11.21 o                         
   5   7 -18        119.86         98.01         8.96 o                         
   6   7 -18          6.02          3.40         6.49 o                         
   7   7 -18        117.03        130.69        11.99 o                         
   8   7 -18         67.97         62.51         9.44 o                         
   9   7 -18          1.20          1.55         9.31 o                         
   0   8 -18         14.76         14.13         6.83 o                         
   1   8 -18         73.60         92.07         7.42 o                         
   2   8 -18         12.07         13.59         5.75 o                         
   3   8 -18         89.25         76.66         8.55 o                         
   4   8 -18         43.24         37.63         7.15 o                         
   5   8 -18          9.17          3.75         5.47 o                         
   6   8 -18        145.71        136.29        12.70 o                         
   7   8 -18        237.86        251.58        42.89 o                         
   8   8 -18         90.14         94.40        11.53 o                         
   9   8 -18         14.03         33.84        11.02 o                         
   1   9 -18         62.11         68.75         8.67 o                         
   2   9 -18         14.19         12.05         5.75 o                         
   3   9 -18         55.44         56.61         8.07 o                         
   4   9 -18        131.37        126.59        10.43 o                         
   5   9 -18         74.55         78.42        11.21 o                         
   6   9 -18         77.30         78.46        11.20 o                         
   7   9 -18         67.90         55.13         9.70 o                         
   8   9 -18         17.88         25.45        10.76 o                         
   0  10 -18         79.21         82.26        11.32 o                         
   1  10 -18         46.19         39.61         8.78 o                         
   2  10 -18        108.09        106.89        10.18 o                         
   3  10 -18         34.89         24.16         6.99 o                         
   4  10 -18         18.04         15.11         7.07 o                         
   5  10 -18         97.46         92.79        12.04 o                         
   6  10 -18         68.36         67.20        11.06 o                         
   7  10 -18         34.34         28.59        12.07 o                         
   1  11 -18         14.95         10.09         6.57 o                         
   2  11 -18         38.30         44.75         9.99 o                         
   3  11 -18         32.15         27.35         7.72 o                         
   4  11 -18        200.43        205.62        13.57 o                         
   5  11 -18         22.74         14.86         8.51 o                         
   0  12 -18         10.85         21.25        13.12 o                         
   1  12 -18          5.31          3.38         7.10 o                         
   2  12 -18        235.06        255.43        17.30 o                         
   3  12 -18          0.55         -2.13         6.81 o                         
   4  12 -18        158.46        138.75        22.04 o                         
   1  13 -18         52.35         62.56        11.95 o                         
   2   0 -17       1609.39       1489.08        25.71 o                         
   4   0 -17        331.76        307.57        11.70 o                         
   6   0 -17        428.67        416.93        13.60 o                         
   8   0 -17        112.04        111.87         9.77 o                         
  10   0 -17        323.49        342.05        24.40 o                         
  12   0 -17        309.41        315.03        23.87 o                         
   0   1 -17        156.18        170.94         8.13 o                         
   1   1 -17          6.12          9.59         2.55 o                         
   2   1 -17        688.40        633.54        10.23 o                         
   3   1 -17         40.62         36.43         3.19 o                         
   4   1 -17        158.45        153.81         8.76 o                         
   5   1 -17         58.74         51.58         4.89 o                         
   6   1 -17         28.48         25.93         3.56 o                         
   7   1 -17         42.96         36.78         4.67 o                         
   8   1 -17        410.26        417.91        13.97 o                         
   9   1 -17         34.96         41.59         6.52 o                         
  10   1 -17        161.36        175.53        13.72 o                         
  11   1 -17        124.06        141.29        21.50 o                         
  12   1 -17        105.40        125.73        11.87 o                         
   1   2 -17        126.59        106.17         5.43 o                         
   2   2 -17         48.17         44.29         3.57 o                         
   3   2 -17         67.23         55.39         3.81 o                         
   4   2 -17         78.00         68.37         5.04 o                         
   5   2 -17        141.24        151.78        10.01 o                         
   6   2 -17          6.05         13.94         4.55 o                         
   7   2 -17         77.21         83.68         7.25 o                         
   8   2 -17         16.33          6.07         4.44 o                         
   9   2 -17         51.76         54.83         6.44 o                         
  10   2 -17         63.50         61.61         9.51 o                         
  11   2 -17        157.32        156.32        13.36 o                         
  12   2 -17         82.32        104.62        11.48 o                         
   0   3 -17         50.60         43.94         5.70 o                         
   1   3 -17        217.41        200.78        12.49 o                         
   2   3 -17         46.82         45.68         4.63 o                         
   3   3 -17        220.40        205.79         7.83 o                         
   4   3 -17         72.61         58.61         6.33 o                         
   5   3 -17         40.49         49.46         6.05 o                         
   6   3 -17         10.26          9.83         4.40 o                         
   7   3 -17         40.52         34.78         7.05 o                         
   8   3 -17         44.20         45.46         7.31 o                         
   9   3 -17         10.98         14.85         5.21 o                         
  10   3 -17        102.22        128.13         8.67 o                         
  11   3 -17         49.92         38.69         8.62 o                         
   1   4 -17         43.01         33.51         4.65 o                         
   2   4 -17         52.13         34.08         4.68 o                         
   3   4 -17         19.13         24.43         4.29 o                         
   4   4 -17         47.59         38.38         8.43 o                         
   5   4 -17         31.00         11.54         6.37 o                         
   6   4 -17         13.92          9.88         4.72 o                         
   7   4 -17          8.40          4.99         5.36 o                         
   8   4 -17          2.15         -3.41         5.09 o                         
   9   4 -17        171.16        150.16        11.34 o                         
  10   4 -17         71.95         73.85         7.50 o                         
  11   4 -17          9.29          3.35         6.40 o                         
   0   5 -17         84.88         88.40        10.76 o                         
   1   5 -17          2.85          1.15         3.52 o                         
   2   5 -17         77.54         64.98         5.88 o                         
   3   5 -17         53.95         51.22         5.31 o                         
   4   5 -17         13.12          8.36         4.41 o                         
   5   5 -17         34.87         30.80        10.42 o                         
   6   5 -17         73.30         75.55        11.13 o                         
   7   5 -17          9.25          6.05         5.67 o                         
   8   5 -17         16.55         26.24         9.71 o                         
   9   5 -17        149.17        145.16        11.59 o                         
  10   5 -17         38.43         54.05        11.15 o                         
  11   5 -17         19.01          4.46        11.02 o                         
   1   6 -17         33.35         32.42         4.94 o                         
   2   6 -17         80.52         76.24         6.26 o                         
   3   6 -17         20.55          8.86         4.90 o                         
   4   6 -17         21.85         18.84         6.73 o                         
   5   6 -17          1.03          2.97         4.54 o                         
   6   6 -17         51.12         49.56         8.53 o                         
   7   6 -17          5.52          3.44         5.92 o                         
   8   6 -17        104.33        106.41        12.59 o                         
   9   6 -17        338.45        338.00        16.75 o                         
  10   6 -17         16.75         28.51         7.08 o                         
   0   7 -17        233.80        261.33        15.13 o                         
   1   7 -17        168.18        162.37         8.67 o                         
   2   7 -17        116.04        107.33         7.41 o                         
   3   7 -17        342.23        374.12        18.93 o                         
   4   7 -17         60.97         57.53         8.27 o                         
   5   7 -17          8.85          1.49         4.73 o                         
   6   7 -17         17.67         14.02         6.35 o                         
   7   7 -17        391.82        415.23        18.71 o                         
   8   7 -17         43.53         45.54         8.43 o                         
   9   7 -17        186.35        192.51        14.18 o                         
  10   7 -17         28.08         18.92         6.83 o                         
   1   8 -17        145.49        131.05         8.81 o                         
   2   8 -17         31.22         19.86         4.96 o                         
   3   8 -17        376.60        368.05        14.69 o                         
   4   8 -17        116.00        106.90         9.10 o                         
   5   8 -17        203.99        202.37        16.35 o                         
   6   8 -17         82.84         85.59        14.95 o                         
   7   8 -17          5.79          3.02         9.31 o                         
   8   8 -17        115.24        108.65        11.58 o                         
   9   8 -17          1.36          7.58         6.45 o                         
   0   9 -17          5.94          3.13         6.03 o                         
   1   9 -17         28.55         44.12         5.92 o                         
   2   9 -17         38.16         43.95         7.11 o                         
   3   9 -17         39.49         36.91         6.79 o                         
   4   9 -17        167.06        167.12        13.86 o                         
   5   9 -17        165.76        150.43        14.56 o                         
   6   9 -17         44.16         39.76         9.04 o                         
   7   9 -17        543.84        615.98        24.79 o                         
   8   9 -17         51.42         54.27        17.84 o                         
   9   9 -17         19.85         33.58        10.49 o                         
   1  10 -17         14.68         12.77         5.22 o                         
   2  10 -17         26.47         19.90         6.99 o                         
   3  10 -17         95.00         85.89         9.98 o                         
   4  10 -17         19.61          8.30         6.30 o                         
   5  10 -17          4.32          8.89         7.58 o                         
   6  10 -17        206.18        227.43        27.02 o                         
   7  10 -17          9.73         11.43         7.68 o                         
   8  10 -17         18.65          9.97        10.23 o                         
   0  11 -17        161.41        165.70        24.27 o                         
   1  11 -17         31.57         27.66         9.25 o                         
   2  11 -17        187.37        208.03        13.43 o                         
   3  11 -17         93.98         83.84         9.61 o                         
   4  11 -17          9.07         -5.80         5.80 o                         
   5  11 -17         53.55         58.72        23.48 o                         
   6  11 -17         38.09         38.46         9.45 o                         
   1  12 -17          3.81         -6.06         6.06 o                         
   2  12 -17         42.34         52.75         8.88 o                         
   3  12 -17         41.02         29.29         9.13 o                         
   4  12 -17         79.68         80.83        12.12 o                         
   5  12 -17         58.00         47.94        11.80 o                         
   0  13 -17         29.30          7.61        11.80 o                         
   1  13 -17          4.67          6.78         7.03 o                         
   2  13 -17         29.28         34.50         8.58 o                         
   3  13 -17        128.79        150.19        32.65 o                         
   0   0 -16        107.70        101.36         8.61 o                         
   2   0 -16        842.17        800.67        18.82 o                         
   4   0 -16        156.57        142.16         6.93 o                         
   6   0 -16        379.42        373.70        12.50 o                         
   8   0 -16        329.69        310.96        13.80 o                         
  10   0 -16        432.38        445.64        26.23 o                         
  12   0 -16         27.67         25.97         9.97 o                         
   1   1 -16         34.43         42.14         3.22 o                         
   2   1 -16        555.85        500.93         9.23 o                         
   3   1 -16          7.59          5.59         2.30 o                         
   4   1 -16        237.34        236.54         6.72 o                         
   5   1 -16         48.96         49.68         4.55 o                         
   6   1 -16        104.16        105.67         5.18 o                         
   7   1 -16         60.24         62.91         5.14 o                         
   8   1 -16        183.68        178.87         9.63 o                         
   9   1 -16          9.17         15.74         4.45 o                         
  10   1 -16         45.96         55.39         8.59 o                         
  11   1 -16        122.65        128.50        11.77 o                         
  12   1 -16        156.39        182.84        13.72 o                         
   0   2 -16        310.28        275.93        12.37 o                         
   1   2 -16        531.64        448.51         9.49 o                         
   2   2 -16        332.14        332.70         9.29 o                         
   3   2 -16         59.07         44.01         3.45 o                         
   4   2 -16         25.60         27.32         4.87 o                         
   5   2 -16        166.00        155.28         6.74 o                         
   6   2 -16          2.41          4.49         3.09 o                         
   7   2 -16         56.12         73.53        20.86 o                         
   8   2 -16          1.25         -0.23         5.74 o                         
   9   2 -16          0.32          3.58         4.47 o                         
  10   2 -16         48.87         55.20         6.14 o                         
  11   2 -16        188.83        185.64        34.89 o                         
  12   2 -16         12.13         19.08         6.77 o                         
   1   3 -16         94.19         87.13         7.49 o                         
   2   3 -16        129.82        114.32         5.33 o                         
   3   3 -16         76.45         69.35         4.76 o                         
   4   3 -16         46.32         43.55         5.49 o                         
   5   3 -16          6.20          5.84         4.05 o                         
   6   3 -16         38.25         32.60         5.23 o                         
   7   3 -16         45.15         52.62         7.28 o                         
   8   3 -16         68.04         64.53         7.69 o                         
   9   3 -16         68.17         86.88         8.68 o                         
  10   3 -16         74.51         85.07         7.33 o                         
  11   3 -16        169.19        181.87        13.72 o                         
  12   3 -16          6.19         11.30         9.18 o                         
   0   4 -16         53.21         55.31         8.66 o                         
   1   4 -16         14.21         13.04         3.73 o                         
   2   4 -16        487.95        405.91        18.44 o                         
   3   4 -16        840.36        834.33        17.09 o                         
   4   4 -16         92.29         93.37        10.76 o                         
   5   4 -16         27.62         20.27         4.92 o                         
   6   4 -16         25.45         28.42         5.31 o                         
   7   4 -16         34.90         27.86         6.23 o                         
   8   4 -16        103.92        105.76         9.77 o                         
   9   4 -16         19.70         23.85         6.23 o                         
  10   4 -16         27.09         32.36         6.70 o                         
  11   4 -16         18.95         30.19         7.95 o                         
  12   4 -16         46.90         57.04        24.92 o                         
   1   5 -16        439.99        412.58        11.65 o                         
   2   5 -16         72.16         78.78         6.03 o                         
   3   5 -16         69.25         54.54         5.24 o                         
   4   5 -16         71.94         80.93        15.74 o                         
   5   5 -16        198.05        186.42        13.77 o                         
   6   5 -16         11.65         14.76         6.35 o                         
   7   5 -16        110.78         99.04        15.74 o                         
   8   5 -16         20.01         17.45         6.10 o                         
   9   5 -16         28.90         44.98         9.44 o                         
  10   5 -16          7.55          5.48         6.16 o                         
  11   5 -16          9.57         -4.72         8.92 o                         
   0   6 -16        592.83        545.25        19.64 o                         
   1   6 -16          3.86          1.35         3.50 o                         
   2   6 -16         94.33         89.51        11.06 o                         
   3   6 -16        137.04        127.73         7.51 o                         
   4   6 -16        195.68        159.67         9.63 o                         
   5   6 -16        241.51        235.87        11.47 o                         
   6   6 -16         81.27         77.50         7.53 o                         
   7   6 -16         31.15         26.58         6.61 o                         
   8   6 -16        104.25        101.82        10.89 o                         
   9   6 -16         13.24         25.74         7.19 o                         
  10   6 -16          7.15          3.02        12.07 o                         
  11   6 -16         13.83         19.94        11.28 o                         
   1   7 -16         73.59         62.02         5.85 o                         
   2   7 -16        134.43        134.88         7.89 o                         
   3   7 -16        192.00        204.40        11.36 o                         
   4   7 -16          8.57          5.17         4.55 o                         
   5   7 -16         35.64         29.91         8.28 o                         
   6   7 -16        136.74        143.14        16.51 o                         
   7   7 -16         14.83         21.28         8.13 o                         
   8   7 -16          6.66          2.02         9.44 o                         
   9   7 -16        249.98        212.17        14.15 o                         
  10   7 -16         16.83         18.55         6.74 o                         
   0   8 -16         69.36         79.24        19.41 o                         
   1   8 -16        390.03        394.49        12.71 o                         
   2   8 -16        300.21        320.27        11.32 o                         
   3   8 -16        212.28        203.88        15.29 o                         
   4   8 -16        128.85        128.49        14.57 o                         
   5   8 -16         22.92         26.07         5.68 o                         
   6   8 -16         25.10         12.25         6.43 o                         
   7   8 -16         54.49         47.97         8.69 o                         
   8   8 -16        115.03        116.53        11.54 o                         
   9   8 -16         21.28         27.53         7.36 o                         
  10   8 -16         96.57        117.84        11.22 o                         
   1   9 -16         61.12         57.70         6.08 o                         
   2   9 -16          8.04         11.17         4.66 o                         
   3   9 -16        357.65        362.47        17.38 o                         
   4   9 -16         25.23         14.83         5.65 o                         
   5   9 -16        129.78        122.76         9.51 o                         
   6   9 -16         29.45         46.86         8.62 o                         
   7   9 -16        103.96        122.15        16.51 o                         
   8   9 -16        120.43        139.37        17.56 o                         
   9   9 -16         53.06         61.29        16.40 o                         
   0  10 -16        285.96        272.75        17.14 o                         
   1  10 -16         47.68         55.67         7.10 o                         
   2  10 -16          9.12         11.54         9.89 o                         
   3  10 -16         53.93         51.05         7.56 o                         
   4  10 -16         73.47         76.84         8.75 o                         
   5  10 -16         21.40         27.87         8.29 o                         
   6  10 -16        165.00        184.27        17.97 o                         
   7  10 -16        250.15        246.80        23.87 o                         
   8  10 -16         40.23         46.63        12.33 o                         
   9  10 -16         69.59         73.19        15.48 o                         
   1  11 -16         49.96         40.42         6.51 o                         
   2  11 -16          4.34          2.19         5.60 o                         
   3  11 -16          3.74          9.84         6.09 o                         
   4  11 -16         78.90         65.59         8.31 o                         
   5  11 -16          6.71         10.79         7.43 o                         
   6  11 -16         45.71         45.79         9.71 o                         
   7  11 -16         17.23          5.90         7.58 o                         
   0  12 -16         74.02         84.80        11.59 o                         
   1  12 -16         11.53         20.93         6.96 o                         
   2  12 -16        113.13        128.55        11.55 o                         
   3  12 -16          9.72         22.68         9.80 o                         
   4  12 -16          5.56          8.13         8.16 o                         
   5  12 -16          7.35         -0.87         7.21 o                         
   6  12 -16         40.58         41.42        10.26 o                         
   1  13 -16         20.31         19.23         7.46 o                         
   2  13 -16        106.06        117.05        10.99 o                         
   3  13 -16        105.11        108.03        10.85 o                         
   4  13 -16         70.89         51.94        16.00 o                         
   0  14 -16          5.94         23.87        13.64 o                         
   1  14 -16         11.16         -6.81         6.81 o                         
   2   0 -15        703.36        619.61        13.47 o                         
   4   0 -15        215.57        219.98         7.70 o                         
   6   0 -15        167.97        153.63         8.39 o                         
   8   0 -15        194.68        188.75        20.99 o                         
  10   0 -15         84.31         88.14        13.38 o                         
  12   0 -15        225.71        225.84        20.72 o                         
   0   1 -15        869.67        749.86        17.56 o                         
   1   1 -15        176.38        171.74         6.44 o                         
   2   1 -15        257.41        276.25         6.47 o                         
   3   1 -15       1204.25       1164.57        15.51 o                         
   4   1 -15        400.29        416.47         8.34 o                         
   5   1 -15         24.80         20.50         3.26 o                         
   6   1 -15         26.40         31.04         3.28 o                         
   7   1 -15        193.52        199.73         6.48 o                         
   8   1 -15        130.97        134.28        11.06 o                         
   9   1 -15        142.23        154.45         8.46 o                         
  10   1 -15         97.19         90.56         7.37 o                         
  11   1 -15        183.47        184.77        13.26 o                         
  12   1 -15         68.94         80.21         9.73 o                         
  13   1 -15         29.89         37.51         7.60 o                         
   1   2 -15         94.64         98.50         4.80 o                         
   2   2 -15         67.80         65.54         4.11 o                         
   3   2 -15        202.67        183.12         9.11 o                         
   4   2 -15         34.79         32.37         3.20 o                         
   5   2 -15         36.51         26.29         3.39 o                         
   6   2 -15         22.29         27.60         6.51 o                         
   7   2 -15         32.35         25.72         5.48 o                         
   8   2 -15        168.66        194.78        10.17 o                         
   9   2 -15         56.78         58.22         9.33 o                         
  10   2 -15         22.67         27.60         4.83 o                         
  11   2 -15        142.36        142.98        11.85 o                         
  12   2 -15         24.34         28.34         7.14 o                         
  13   2 -15         61.14         45.41         9.05 o                         
   0   3 -15        490.96        492.64        13.82 o                         
   1   3 -15        659.51        623.27        11.30 o                         
   2   3 -15        514.06        503.69        10.53 o                         
   3   3 -15        261.88        242.74         7.43 o                         
   4   3 -15         96.32         91.60         5.81 o                         
   5   3 -15        290.73        273.13        12.57 o                         
   6   3 -15         48.67         52.32         5.97 o                         
   7   3 -15         27.83         27.30         5.86 o                         
   8   3 -15         10.18         17.59         5.48 o                         
   9   3 -15        188.18        207.49        17.05 o                         
  10   3 -15         27.78         37.44         5.31 o                         
  11   3 -15          0.50          6.19         6.20 o                         
  12   3 -15         40.17         33.49         7.97 o                         
   1   4 -15        716.96        602.24        13.65 o                         
   2   4 -15        421.14        407.30        17.77 o                         
   3   4 -15          6.87         18.76         3.67 o                         
   4   4 -15        265.73        281.75        11.05 o                         
   5   4 -15         86.83         78.57         9.18 o                         
   6   4 -15        151.42        156.19         9.14 o                         
   7   4 -15         44.06         51.79         7.17 o                         
   8   4 -15         85.83         94.12         8.81 o                         
   9   4 -15          0.99          9.77         6.95 o                         
  10   4 -15          4.74          4.31         4.79 o                         
  11   4 -15          8.16          4.62         5.98 o                         
  12   4 -15         30.90         30.69         7.79 o                         
   0   5 -15        207.36        161.35        11.03 o                         
   1   5 -15        183.34        162.52         7.81 o                         
   2   5 -15        171.63        159.44         7.57 o                         
   3   5 -15        286.56        267.35         9.03 o                         
   4   5 -15          2.98         -0.09         3.82 o                         
   5   5 -15        259.26        245.26        10.58 o                         
   6   5 -15         23.44         28.20         5.10 o                         
   7   5 -15         39.63         42.10        10.62 o                         
   8   5 -15          4.05          5.80         5.23 o                         
   9   5 -15         90.55         77.53         9.71 o                         
  10   5 -15          3.73          3.18         5.51 o                         
  11   5 -15          3.01         -6.30         7.87 o                         
  12   5 -15          1.27          4.80         6.30 o                         
   1   6 -15        136.20        128.76         7.21 o                         
   2   6 -15         17.02         31.55         5.30 o                         
   3   6 -15        104.60        106.46         6.58 o                         
   4   6 -15          0.47          1.60         3.87 o                         
   5   6 -15         14.17         11.91         4.54 o                         
   6   6 -15          8.75         12.29         4.54 o                         
   7   6 -15         61.39         77.62        13.90 o                         
   8   6 -15         23.89         22.91         6.24 o                         
   9   6 -15          8.31          5.59         7.61 o                         
  10   6 -15         29.03         27.52         6.54 o                         
  11   6 -15          1.60         -1.84         9.44 o                         
   0   7 -15       1150.15       1043.83        29.21 o                         
   1   7 -15        247.40        255.09         9.64 o                         
   2   7 -15        146.61        138.10        15.78 o                         
   3   7 -15         30.32         41.64         5.41 o                         
   4   7 -15         52.92         61.00         6.63 o                         
   5   7 -15         30.49         30.42         5.54 o                         
   6   7 -15        240.90        245.92        30.56 o                         
   7   7 -15         58.80         54.40         7.94 o                         
   8   7 -15         13.97         15.62         6.42 o                         
   9   7 -15         38.43         62.47         8.98 o                         
  10   7 -15         40.40         46.02         7.88 o                         
  11   7 -15         57.28         57.97        13.90 o                         
   1   8 -15        103.05        107.95         9.27 o                         
   2   8 -15        203.37        219.87        13.06 o                         
   3   8 -15         88.03         85.09         7.72 o                         
   4   8 -15         14.17          9.49         4.90 o                         
   5   8 -15        234.72        233.65        16.71 o                         
   6   8 -15         72.78         82.11         9.52 o                         
   7   8 -15         76.64         72.98         9.51 o                         
   8   8 -15          8.26          4.67         6.05 o                         
   9   8 -15         42.86         47.80         8.00 o                         
  10   8 -15         27.79         16.11         8.00 o                         
   0   9 -15         33.57         39.15         7.51 o                         
   1   9 -15         50.38         40.70         5.64 o                         
   2   9 -15        301.46        301.04        10.93 o                         
   3   9 -15        106.46        105.15         8.72 o                         
   4   9 -15         11.14         11.20         5.29 o                         
   5   9 -15        134.62        144.38        19.87 o                         
   6   9 -15         12.29          6.13        11.28 o                         
   7   9 -15        223.85        200.70        14.56 o                         
   8   9 -15         30.95         30.03         7.47 o                         
   9   9 -15        112.17        121.49        12.97 o                         
  10   9 -15         53.75         56.40        11.80 o                         
   1  10 -15         66.18         72.35        11.15 o                         
   2  10 -15        360.94        393.24        13.13 o                         
   3  10 -15         53.17         62.32         7.65 o                         
   4  10 -15        116.39        131.16        10.13 o                         
   5  10 -15        150.35        169.19        13.90 o                         
   6  10 -15         63.65         86.78        10.74 o                         
   7  10 -15         57.75         50.54        19.15 o                         
   8  10 -15         38.53         35.32        12.59 o                         
   9  10 -15          2.32          4.98         6.65 o                         
   0  11 -15          3.32         12.91         6.91 o                         
   1  11 -15         63.95         64.10         6.82 o                         
   2  11 -15         90.29         87.99         9.11 o                         
   3  11 -15        241.28        237.93        13.67 o                         
   4  11 -15        224.16        234.31        13.46 o                         
   5  11 -15          9.48         13.05         9.31 o                         
   6  11 -15         15.19          6.20         7.17 o                         
   7  11 -15         23.19         22.27         8.05 o                         
   8  11 -15         86.79         97.37        12.10 o                         
   1  12 -15         22.18         28.11         6.86 o                         
   2  12 -15         91.41        102.33        10.16 o                         
   3  12 -15        101.04         81.40        10.53 o                         
   4  12 -15        101.40         87.46         9.88 o                         
   5  12 -15         11.67          6.43         8.43 o                         
   6  12 -15         15.21          7.88        14.30 o                         
   0  13 -15         65.91         85.12        14.43 o                         
   1  13 -15         88.77         94.54        10.21 o                         
   2  13 -15        102.70         90.32        10.22 o                         
   3  13 -15         95.72        117.62        11.50 o                         
   4  13 -15        122.98        142.14        15.67 o                         
   5  13 -15          2.88         -2.43         8.51 o                         
   1  14 -15         14.36          7.60        11.31 o                         
   2  14 -15         24.72         15.49         8.23 o                         
   3  14 -15        130.29        136.91        21.51 o                         
   0   0 -14         47.28         36.89         5.38 o                         
   2   0 -14        662.10        610.19        12.87 o                         
   4   0 -14        735.53        679.64        13.67 o                         
   6   0 -14        526.44        563.26        14.43 o                         
   8   0 -14        224.27        216.04        10.59 o                         
  10   0 -14        129.15        121.98        14.43 o                         
  12   0 -14         17.42         15.48         8.66 o                         
   1   1 -14         66.96         65.56         3.83 o                         
   2   1 -14        798.64        728.47        10.93 o                         
   3   1 -14        428.74        445.73         8.03 o                         
   4   1 -14       1033.03        947.21        13.06 o                         
   5   1 -14        395.85        364.07         8.80 o                         
   6   1 -14         22.83         20.18         3.03 o                         
   7   1 -14         44.55         54.12         3.65 o                         
   8   1 -14         92.75         96.85         6.60 o                         
   9   1 -14         16.23         19.09         3.93 o                         
  10   1 -14          8.39         -2.63         4.54 o                         
  11   1 -14        118.41        134.60        12.71 o                         
  12   1 -14        111.86        130.49        11.04 o                         
  13   1 -14         73.01         76.95         8.98 o                         
   0   2 -14         30.75         27.59         4.22 o                         
   1   2 -14        564.85        539.21         9.95 o                         
   2   2 -14        321.98        281.72         6.92 o                         
   3   2 -14       2319.37       2169.56        27.36 o                         
   4   2 -14        254.02        240.75         7.57 o                         
   5   2 -14         66.84         61.88         4.22 o                         
   6   2 -14          1.98          3.64         3.37 o                         
   7   2 -14         65.11         70.02         5.94 o                         
   8   2 -14        138.13        132.78         9.26 o                         
   9   2 -14        144.95        149.20         8.24 o                         
  10   2 -14          4.66          5.72         3.52 o                         
  11   2 -14          1.98          1.50         5.34 o                         
  12   2 -14         70.36         77.70         9.18 o                         
  13   2 -14         19.77         19.33        14.95 o                         
   1   3 -14        928.25        938.44        14.31 o                         
   2   3 -14        257.63        283.90         7.09 o                         
   3   3 -14        279.73        285.47         7.62 o                         
   4   3 -14        191.83        172.32         7.84 o                         
   5   3 -14         51.44         57.73         9.96 o                         
   6   3 -14        215.35        214.18         9.33 o                         
   7   3 -14        116.13        104.63        11.02 o                         
   8   3 -14          3.21          8.06         4.41 o                         
   9   3 -14         91.76        102.42         8.38 o                         
  10   3 -14          0.11          1.51         3.97 o                         
  11   3 -14         53.34         54.39        16.40 o                         
  12   3 -14          7.61          4.98         5.56 o                         
  13   3 -14         47.41         52.20         9.31 o                         
   0   4 -14        148.87        155.11        10.00 o                         
   1   4 -14        750.46        748.28        15.33 o                         
   2   4 -14        482.34        442.65        11.07 o                         
   3   4 -14         60.89         66.16         5.04 o                         
   4   4 -14        181.33        181.70        10.47 o                         
   5   4 -14        100.10        100.36        10.54 o                         
   6   4 -14         21.06         21.14         5.42 o                         
   7   4 -14        406.84        378.18        43.80 o                         
   8   4 -14         18.10         12.75         7.48 o                         
   9   4 -14         30.01         38.28         6.23 o                         
  10   4 -14         16.91         25.43         5.68 o                         
  11   4 -14         22.44         29.91         9.97 o                         
  12   4 -14         23.52         30.33         7.28 o                         
  13   4 -14        116.42        114.54        19.53 o                         
   1   5 -14        588.96        543.80        12.83 o                         
   2   5 -14        131.48        115.60         6.48 o                         
   3   5 -14        101.74         85.61         5.60 o                         
   4   5 -14        188.14        180.72         7.75 o                         
   5   5 -14        165.11        139.71         9.12 o                         
   6   5 -14         46.21         57.68         5.99 o                         
   7   5 -14         96.34        106.34         9.39 o                         
   8   5 -14         87.09         83.57         8.45 o                         
   9   5 -14          2.98          4.01         4.71 o                         
  10   5 -14          5.34          1.17         4.56 o                         
  11   5 -14          6.25         -7.35         7.35 o                         
  12   5 -14         18.58         22.82        10.23 o                         
   0   6 -14        703.27        673.15        21.04 o                         
   1   6 -14        240.43        215.19        10.15 o                         
   2   6 -14        784.83        725.46        15.56 o                         
   3   6 -14         48.98         62.66         5.11 o                         
   4   6 -14        207.11        177.30        19.54 o                         
   5   6 -14         59.07         64.54         6.36 o                         
   6   6 -14         63.72         65.39         6.48 o                         
   7   6 -14         62.37         67.31         8.03 o                         
   8   6 -14         85.83         91.14         9.44 o                         
   9   6 -14         29.67         34.73         6.80 o                         
  10   6 -14         30.21         28.57         9.71 o                         
  11   6 -14         33.86         25.45        10.76 o                         
  12   6 -14          8.48         17.05        10.23 o                         
   1   7 -14        447.59        427.03        11.76 o                         
   2   7 -14        160.18        162.82         7.96 o                         
   3   7 -14        194.52        193.68         8.27 o                         
   4   7 -14          5.12          1.58         3.77 o                         
   5   7 -14         11.63         11.26         4.46 o                         
   6   7 -14        317.53        298.73        11.86 o                         
   7   7 -14         55.94         51.56         7.99 o                         
   8   7 -14         56.05         53.67         7.84 o                         
   9   7 -14        128.34        125.82        10.68 o                         
  10   7 -14         63.82         75.43         9.06 o                         
  11   7 -14         80.38         75.29        14.43 o                         
   0   8 -14        753.70        789.66        24.10 o                         
   1   8 -14         29.84         39.93         4.99 o                         
   2   8 -14        201.48        190.74        10.87 o                         
   3   8 -14        150.48        146.99         7.94 o                         
   4   8 -14         15.36         15.84         7.38 o                         
   5   8 -14        109.59        102.47         8.23 o                         
   6   8 -14         17.86         20.61         6.68 o                         
   7   8 -14          6.03          2.71         5.34 o                         
   8   8 -14        143.69        133.02        11.46 o                         
   9   8 -14        145.10        166.60        12.61 o                         
  10   8 -14        105.80        117.35        15.60 o                         
  11   8 -14          0.78         -6.30         9.18 o                         
   1   9 -14        401.36        390.16        12.04 o                         
   2   9 -14        568.72        539.86        14.80 o                         
   3   9 -14         46.36         52.99         7.05 o                         
   4   9 -14        109.35         94.91         9.63 o                         
   5   9 -14        127.93        132.32        10.35 o                         
   6   9 -14         96.48        109.05        15.35 o                         
   7   9 -14          9.20         11.85         6.24 o                         
   8   9 -14         80.37         84.47        10.02 o                         
   9   9 -14        125.66        152.13        12.47 o                         
  10   9 -14         74.65         79.59         9.88 o                         
   0  10 -14         10.31          6.83         6.20 o                         
   1  10 -14          1.75         -0.54         4.08 o                         
   2  10 -14        155.10        168.52         9.26 o                         
   3  10 -14        261.75        258.42        14.42 o                         
   4  10 -14        147.20        162.21        10.80 o                         
   5  10 -14         23.91         21.24         6.21 o                         
   6  10 -14        218.04        215.25        15.11 o                         
   7  10 -14         52.68         37.29         8.05 o                         
   8  10 -14         90.61         78.90        10.42 o                         
   9  10 -14         29.73         36.41        18.76 o                         
  10  10 -14         73.17         61.91        12.07 o                         
   1  11 -14         20.94         20.31         7.19 o                         
   2  11 -14        107.36        123.42        10.09 o                         
   3  11 -14          6.41          3.91         5.57 o                         
   4  11 -14        104.54        112.11         9.84 o                         
   5  11 -14          3.61         13.29         7.35 o                         
   6  11 -14        154.05        161.34        26.10 o                         
   7  11 -14         42.87         39.19         9.33 o                         
   8  11 -14        142.36        118.91        12.59 o                         
   9  11 -14          5.38         12.59         8.66 o                         
   0  12 -14        124.36        130.63        13.00 o                         
   1  12 -14         16.20          9.83         5.17 o                         
   2  12 -14         28.00         32.03         7.05 o                         
   3  12 -14        352.63        321.66        16.13 o                         
   4  12 -14         21.07         30.27         7.17 o                         
   5  12 -14         13.76         23.58         9.18 o                         
   6  12 -14        116.53        132.98        27.92 o                         
   7  12 -14         64.50         85.45        12.04 o                         
   1  13 -14         45.76         65.82         9.70 o                         
   2  13 -14        110.41        120.59        12.50 o                         
   3  13 -14         55.94         53.01        12.11 o                         
   4  13 -14        176.85        198.35        16.30 o                         
   5  13 -14         97.60        102.71        12.98 o                         
   6  13 -14          8.06          0.60         8.48 o                         
   0  14 -14         18.84         16.63         8.98 o                         
   1  14 -14         43.33         49.53         9.08 o                         
   2  14 -14         35.94         40.06         8.41 o                         
   3  14 -14        103.15        121.62        11.45 o                         
   4  14 -14          7.96         20.72        14.17 o                         
   2   0 -13        859.56        739.14        14.22 o                         
   4   0 -13        151.34        115.11         5.63 o                         
   6   0 -13        512.83        546.48        13.79 o                         
   8   0 -13        165.72        179.27         9.27 o                         
  10   0 -13         33.21         32.53         9.44 o                         
  12   0 -13         71.88         71.62        11.28 o                         
   0   1 -13        271.24        279.06        13.12 o                         
   1   1 -13        162.97        136.31         6.64 o                         
   2   1 -13        680.05        680.12        11.41 o                         
   3   1 -13        151.59        158.48         4.80 o                         
   4   1 -13        800.26        734.38        10.65 o                         
   5   1 -13        190.42        167.66         5.30 o                         
   6   1 -13        500.95        509.38        10.18 o                         
   7   1 -13       1011.38        970.56        14.32 o                         
   8   1 -13        109.23        107.95         6.59 o                         
   9   1 -13         67.19         82.41         6.11 o                         
  10   1 -13         65.25         69.18        10.76 o                         
  11   1 -13        115.85        142.90        11.03 o                         
  12   1 -13         21.14         40.49         6.67 o                         
  13   1 -13        117.05        129.93        10.38 o                         
   1   2 -13        282.34        253.06         6.31 o                         
   2   2 -13         84.52        112.80         4.62 o                         
   3   2 -13        579.46        576.27         9.94 o                         
   4   2 -13        292.67        279.65         6.56 o                         
   5   2 -13        104.03        113.87         4.58 o                         
   6   2 -13         29.24         25.44         4.04 o                         
   7   2 -13        141.58        139.01         7.44 o                         
   8   2 -13         42.40         42.66         5.43 o                         
   9   2 -13         96.13         91.75         6.35 o                         
  10   2 -13         21.17         25.65         4.13 o                         
  11   2 -13        212.74        210.64        13.17 o                         
  12   2 -13         27.90         40.48         6.95 o                         
  13   2 -13         19.04         23.84         6.40 o                         
   0   3 -13        968.50        935.38        19.78 o                         
   1   3 -13        432.53        422.10         8.46 o                         
   2   3 -13        360.22        357.73         7.65 o                         
   3   3 -13        477.91        439.42         9.38 o                         
   4   3 -13         35.38         41.39         3.80 o                         
   5   3 -13         43.78         38.64         4.74 o                         
   6   3 -13          2.30          1.26         3.91 o                         
   7   3 -13          3.09          7.72         3.40 o                         
   8   3 -13        112.79        105.53         8.13 o                         
   9   3 -13         33.48         35.95        11.28 o                         
  10   3 -13         48.30         50.79         6.02 o                         
  11   3 -13         86.78        110.74        10.00 o                         
  12   3 -13         42.69         50.36         7.78 o                         
  13   3 -13         24.87         26.97         6.68 o                         
   1   4 -13        680.69        655.34        13.66 o                         
   2   4 -13        116.08        114.64         6.32 o                         
   3   4 -13        118.91        126.29         6.24 o                         
   4   4 -13        410.49        359.33         8.16 o                         
   5   4 -13        272.27        249.75         8.02 o                         
   6   4 -13        100.09         91.40         7.08 o                         
   7   4 -13         66.73         85.70         6.33 o                         
   8   4 -13         90.58         89.86         6.69 o                         
   9   4 -13        151.53        145.01         8.23 o                         
  10   4 -13          2.87          4.98         3.91 o                         
  11   4 -13         31.53         41.53         8.18 o                         
  12   4 -13         43.62         30.47         7.14 o                         
  13   4 -13         19.05         19.30         6.82 o                         
   0   5 -13        297.40        296.84        12.80 o                         
   1   5 -13        280.61        278.05        10.79 o                         
   2   5 -13         94.69         89.85         5.58 o                         
   3   5 -13        376.40        341.93        10.64 o                         
   4   5 -13        399.85        374.69        13.51 o                         
   5   5 -13        595.56        554.83        15.02 o                         
   6   5 -13         96.87         97.39         5.88 o                         
   7   5 -13        123.79        118.28         7.58 o                         
   8   5 -13         58.83         57.79         8.39 o                         
   9   5 -13        377.83        362.47        18.78 o                         
  10   5 -13         44.12         49.81         6.05 o                         
  11   5 -13         13.49          4.98         7.87 o                         
  12   5 -13          5.19         -6.03         7.87 o                         
  13   5 -13          4.17          9.18         6.11 o                         
   1   6 -13        338.28        317.70         9.58 o                         
   2   6 -13        368.61        357.33        10.21 o                         
   3   6 -13        202.78        169.57        10.03 o                         
   4   6 -13        243.31        210.11         7.92 o                         
   5   6 -13          5.21          4.56         3.66 o                         
   6   6 -13        284.14        285.75        11.91 o                         
   7   6 -13        139.62        114.54         9.32 o                         
   8   6 -13         23.45         14.38         8.79 o                         
   9   6 -13         59.54         59.99        11.28 o                         
  10   6 -13          3.73          5.13         4.79 o                         
  11   6 -13         83.87         94.96        14.43 o                         
  12   6 -13          5.02         -1.84         8.66 o                         
   0   7 -13        251.75        237.75        12.42 o                         
   1   7 -13        300.32        288.31         9.39 o                         
   2   7 -13          0.84         -1.35         2.98 o                         
   3   7 -13         78.33         79.31         5.76 o                         
   4   7 -13        133.58        125.62         8.11 o                         
   5   7 -13         90.54        102.67         7.56 o                         
   6   7 -13         79.37         71.77         6.67 o                         
   7   7 -13         81.64         72.51         8.18 o                         
   8   7 -13         24.36         32.30         6.74 o                         
   9   7 -13         80.66         88.18         9.20 o                         
  10   7 -13        247.19        237.76        13.61 o                         
  11   7 -13         16.61          7.87         8.66 o                         
  12   7 -13         13.19          4.20         9.97 o                         
   1   8 -13        540.72        542.44        13.49 o                         
   2   8 -13        105.12         83.77         6.16 o                         
   3   8 -13         38.38         36.04         4.76 o                         
   4   8 -13          3.31          2.88         4.23 o                         
   5   8 -13          8.04          7.25         4.59 o                         
   6   8 -13         68.96         64.38         8.22 o                         
   7   8 -13        200.43        186.64        12.81 o                         
   8   8 -13        143.46        158.05        11.91 o                         
   9   8 -13        131.82        159.00        11.78 o                         
  10   8 -13        184.16        184.58        12.84 o                         
  11   8 -13         21.19         27.78         6.93 o                         
   0   9 -13        410.52        447.64        18.29 o                         
   1   9 -13         26.85         29.74         4.81 o                         
   2   9 -13         62.82         67.08         5.94 o                         
   3   9 -13        119.08        108.84         6.97 o                         
   4   9 -13         25.34         22.77         5.33 o                         
   5   9 -13         46.57         44.71         6.22 o                         
   6   9 -13         48.03         45.87         8.40 o                         
   7   9 -13        359.41        387.89        49.30 o                         
   8   9 -13         12.83         10.06         9.84 o                         
   9   9 -13         16.45         24.70         6.93 o                         
  10   9 -13         36.06         33.19         7.38 o                         
  11   9 -13        194.04        175.97        13.59 o                         
   1  10 -13         68.20         55.46         6.11 o                         
   2  10 -13        145.68        146.93         8.42 o                         
   3  10 -13          4.23          7.39         4.86 o                         
   4  10 -13         60.03         76.64         7.97 o                         
   5  10 -13          1.03         -4.29         4.29 o                         
   6  10 -13        184.87        180.52        13.54 o                         
   7  10 -13        113.41        108.49        11.30 o                         
   8  10 -13         33.95         35.66         8.10 o                         
   9  10 -13         88.39         76.51        11.28 o                         
  10  10 -13         41.26         47.33         8.87 o                         
   0  11 -13        133.50        149.37        12.50 o                         
   1  11 -13         97.76        109.84         7.88 o                         
   2  11 -13         27.87         23.31         5.34 o                         
   3  11 -13         55.22         69.05         8.16 o                         
   4  11 -13        108.06        128.96        10.17 o                         
   5  11 -13          1.83          9.46        14.95 o                         
   6  11 -13         70.38         87.43        10.94 o                         
   7  11 -13        118.25        107.57        11.83 o                         
   8  11 -13        193.01        171.39        14.19 o                         
   9  11 -13         32.88         39.73         8.57 o                         
   1  12 -13         68.45         79.90         7.47 o                         
   2  12 -13         41.73         49.68         7.88 o                         
   3  12 -13          2.70          1.13         5.45 o                         
   4  12 -13         16.88         20.73         6.41 o                         
   5  12 -13          1.91         -4.60         6.77 o                         
   6  12 -13          9.58          0.12         6.84 o                         
   7  12 -13         67.76         82.21        10.94 o                         
   8  12 -13         21.24         23.19         8.29 o                         
   0  13 -13         56.58         71.98        10.48 o                         
   1  13 -13        140.52        174.06        10.49 o                         
   2  13 -13        107.43        114.78        10.34 o                         
   3  13 -13         16.59         32.07         7.71 o                         
   4  13 -13        104.35         93.57        12.39 o                         
   5  13 -13         56.27         54.09        18.23 o                         
   6  13 -13         31.93         39.25         9.65 o                         
   1  14 -13         98.64        103.95        12.23 o                         
   2  14 -13         51.35         76.07         9.85 o                         
   3  14 -13          1.85         11.15         6.98 o                         
   4  14 -13        142.62        201.82        17.49 o                         
   5  14 -13         59.47         66.63        17.58 o                         
   0  15 -13         37.88         51.94        14.69 o                         
   1  15 -13         14.10         19.44         7.31 o                         
   2  15 -13         41.21         45.90         9.70 o                         
   3  15 -13         17.14         11.54        13.90 o                         
   0   0 -12        380.83        426.98        13.63 o                         
   2   0 -12        502.74        459.66         9.99 o                         
   4   0 -12       1024.12        939.86        16.41 o                         
   6   0 -12        899.73        918.82        19.66 o                         
   8   0 -12        364.83        339.56        12.10 o                         
  10   0 -12        421.49        438.30        22.82 o                         
  12   0 -12        301.91        272.27        18.63 o                         
   1   1 -12        267.06        294.99         7.68 o                         
   2   1 -12        237.50        231.18         5.67 o                         
   3   1 -12        335.26        367.37         6.56 o                         
   4   1 -12        364.35        379.88         6.72 o                         
   5   1 -12        146.84        141.86         4.11 o                         
   6   1 -12        917.56        891.17        14.30 o                         
   7   1 -12        139.65        144.28         5.35 o                         
   8   1 -12        729.03        662.38        15.41 o                         
   9   1 -12        334.01        344.94        10.34 o                         
  10   1 -12         80.78         78.83         8.07 o                         
  11   1 -12         49.83         67.35         7.70 o                         
  12   1 -12         30.67         29.82         6.46 o                         
  13   1 -12        123.91        152.34        17.31 o                         
   0   2 -12        573.08        579.33        13.67 o                         
   1   2 -12        239.33        264.38         6.17 o                         
   2   2 -12         78.47         88.66         3.94 o                         
   3   2 -12         59.62         47.75         3.81 o                         
   4   2 -12        105.93        110.45         4.30 o                         
   5   2 -12         14.87         14.61         1.98 o                         
   6   2 -12        553.78        501.08        21.66 o                         
   7   2 -12       1013.99        961.47        20.03 o                         
   8   2 -12        218.52        212.55         9.83 o                         
   9   2 -12         25.55         39.60         5.14 o                         
  10   2 -12        160.90        164.66         7.64 o                         
  11   2 -12         15.83         14.17         5.19 o                         
  12   2 -12         26.07         28.54         6.16 o                         
  13   2 -12         18.05         18.25         6.03 o                         
   1   3 -12        406.88        415.32        10.28 o                         
   2   3 -12        275.82        305.15         6.73 o                         
   3   3 -12        206.14        187.74         6.58 o                         
   4   3 -12        315.68        287.39         6.88 o                         
   5   3 -12        135.93        116.95         4.81 o                         
   6   3 -12        127.97        114.26         5.77 o                         
   7   3 -12         12.85         12.15         3.16 o                         
   8   3 -12        139.70        138.02         9.07 o                         
   9   3 -12         70.76         70.96         5.94 o                         
  10   3 -12        135.34        155.51         8.09 o                         
  11   3 -12         46.67         54.81         7.41 o                         
  12   3 -12         12.30          6.77         4.91 o                         
  13   3 -12          9.98          5.15         5.18 o                         
   0   4 -12       2298.41       2235.78        47.65 o                         
   1   4 -12         99.70         85.19         4.95 o                         
   2   4 -12        228.78        225.49         7.88 o                         
   3   4 -12        347.62        303.18         7.09 o                         
   4   4 -12         71.41         59.38         3.61 o                         
   5   4 -12        440.43        376.17        10.30 o                         
   6   4 -12        247.86        223.29         7.67 o                         
   7   4 -12          0.70          0.68         3.09 o                         
   8   4 -12         89.24         86.30         6.33 o                         
   9   4 -12         39.05         37.19         5.08 o                         
  10   4 -12         48.06         46.50         5.86 o                         
  11   4 -12         31.07         20.76         7.10 o                         
  12   4 -12         11.65          8.27         5.97 o                         
  13   4 -12          1.61          2.78         5.77 o                         
   1   5 -12         96.91        105.76         7.24 o                         
   2   5 -12         21.74         16.01         2.21 o                         
   3   5 -12        192.51        189.24         6.78 o                         
   4   5 -12         40.66         41.19         4.70 o                         
   5   5 -12        811.55        811.13        15.96 o                         
   6   5 -12         87.41         69.76         4.96 o                         
   7   5 -12        238.36        229.19        19.71 o                         
   8   5 -12         58.49         63.67         5.98 o                         
   9   5 -12        305.91        305.12        11.30 o                         
  10   5 -12        111.41         97.87         7.28 o                         
  11   5 -12         19.91         18.18         6.79 o                         
  12   5 -12          8.56         10.00         7.03 o                         
  13   5 -12         24.05         31.06         6.24 o                         
   0   6 -12        703.79        605.49        23.35 o                         
   1   6 -12        453.97        411.08        10.68 o                         
   2   6 -12        374.61        386.91        10.34 o                         
   3   6 -12        412.77        374.55        10.08 o                         
   4   6 -12         15.93         15.70         4.35 o                         
   5   6 -12        201.89        176.42         7.33 o                         
   6   6 -12        371.96        351.59        10.12 o                         
   7   6 -12         27.19         14.21         3.98 o                         
   8   6 -12        154.43        150.65         8.70 o                         
   9   6 -12         93.73         91.04        11.26 o                         
  10   6 -12         17.76         16.96         4.63 o                         
  11   6 -12         17.95         15.98         9.97 o                         
  12   6 -12         61.74         67.68        12.59 o                         
  13   6 -12         43.70         58.50        12.33 o                         
   1   7 -12        718.24        680.35        14.74 o                         
   2   7 -12        196.75        178.29         7.87 o                         
   3   7 -12        177.31        188.84        12.87 o                         
   4   7 -12        289.38        257.53         9.68 o                         
   5   7 -12        184.36        179.46        12.34 o                         
   6   7 -12          2.55          4.67         3.33 o                         
   7   7 -12         12.47         13.41         4.20 o                         
   8   7 -12        205.55        203.53        20.96 o                         
   9   7 -12          0.00          2.25         4.13 o                         
  10   7 -12         34.77         34.03         6.43 o                         
  11   7 -12         93.58        107.41        11.54 o                         
  12   7 -12         18.46         23.08         9.71 o                         
   0   8 -12        562.49        579.31        35.81 o                         
   1   8 -12        368.27        350.47        14.49 o                         
   2   8 -12         23.61         28.56         4.73 o                         
   3   8 -12         11.40         10.98         3.34 o                         
   4   8 -12         92.80         71.65         6.71 o                         
   5   8 -12        241.98        237.72        10.93 o                         
   6   8 -12        147.33        148.44        11.19 o                         
   7   8 -12        112.72        105.22         9.89 o                         
   8   8 -12        112.48        115.07        10.05 o                         
   9   8 -12        101.84        108.71         9.86 o                         
  10   8 -12         65.31         69.14         8.62 o                         
  11   8 -12        236.30        247.59        13.93 o                         
  12   8 -12        186.62        224.00        21.77 o                         
   1   9 -12         89.57         96.56         6.63 o                         
   2   9 -12         50.14         56.15         5.43 o                         
   3   9 -12        318.48        307.39        10.46 o                         
   4   9 -12         15.57         14.67         7.85 o                         
   5   9 -12        131.40        127.22        12.48 o                         
   6   9 -12         89.30        106.43        10.31 o                         
   7   9 -12        147.13        139.20        23.60 o                         
   8   9 -12         49.89         43.17         7.61 o                         
   9   9 -12         63.47         61.06         8.57 o                         
  10   9 -12        178.11        184.51        14.69 o                         
  11   9 -12         90.25         69.87         8.51 o                         
   0  10 -12          4.63          9.13         5.93 o                         
   1  10 -12        230.18        246.30        11.28 o                         
   2  10 -12         46.66         53.69         5.79 o                         
   3  10 -12         87.22         96.60         7.07 o                         
   4  10 -12          5.27          2.40         4.55 o                         
   5  10 -12         18.02          8.35         4.99 o                         
   6  10 -12        256.88        308.92        45.38 o                         
   7  10 -12        109.27        118.96        11.54 o                         
   8  10 -12        118.21        132.71        11.83 o                         
   9  10 -12         10.49          4.53         6.30 o                         
  10  10 -12         64.05         63.99         8.81 o                         
   1  11 -12         30.41         28.32         5.24 o                         
   2  11 -12         30.25         30.04         5.72 o                         
   3  11 -12          9.50         -3.47         5.15 o                         
   4  11 -12        107.83        112.64         9.21 o                         
   5  11 -12         21.98         25.56         7.42 o                         
   6  11 -12          8.31          7.52         6.58 o                         
   7  11 -12          0.20         -5.74         8.53 o                         
   8  11 -12        152.62        154.21        14.03 o                         
   9  11 -12         54.48         54.01         9.15 o                         
  10  11 -12         10.98         -4.72         7.61 o                         
   0  12 -12         27.71         29.64         8.53 o                         
   1  12 -12        112.09        120.38         8.45 o                         
   2  12 -12         63.97         65.97         6.78 o                         
   3  12 -12        141.48        174.86        11.70 o                         
   4  12 -12         38.95         41.99         7.30 o                         
   5  12 -12          7.11          0.37         7.13 o                         
   6  12 -12          5.02          3.81         6.87 o                         
   7  12 -12        139.21        176.73        14.81 o                         
   8  12 -12         42.24         44.50         9.08 o                         
   9  12 -12          6.22         24.13        10.76 o                         
   1  13 -12         40.78         48.28         6.96 o                         
   2  13 -12        145.64        173.75        12.18 o                         
   3  13 -12          7.81          5.51         6.05 o                         
   4  13 -12         81.79         97.46        16.53 o                         
   5  13 -12         46.59         56.12        10.50 o                         
   6  13 -12         24.87         35.97         9.52 o                         
   7  13 -12         47.98         45.73         9.36 o                         
   0  14 -12        169.38        192.38        15.94 o                         
   1  14 -12        112.77        123.69        11.35 o                         
   2  14 -12         68.39         84.91         9.79 o                         
   3  14 -12         74.07         74.69         9.46 o                         
   4  14 -12         36.48         41.84        10.84 o                         
   5  14 -12         85.28        102.82        31.47 o                         
   1  15 -12         16.65         14.01         7.83 o                         
   2  15 -12          4.93          3.87         6.44 o                         
   3  15 -12         28.74         21.43        13.51 o                         
   2   0 -11        531.96        582.55        13.05 o                         
   4   0 -11        765.30        839.50        16.66 o                         
   6   0 -11       1101.25       1126.16        27.37 o                         
   8   0 -11        871.89        848.70        35.94 o                         
  10   0 -11          8.79         19.41         7.08 o                         
  12   0 -11        152.65        140.32        13.90 o                         
   0   1 -11         28.92         31.26         5.14 o                         
   1   1 -11          0.56          1.11         1.59 o                         
   2   1 -11         34.47         32.00         3.48 o                         
   3   1 -11        247.52        277.19         5.88 o                         
   4   1 -11         73.78         87.80         3.28 o                         
   5   1 -11        404.87        391.37         6.45 o                         
   6   1 -11       1740.17       1715.17        23.67 o                         
   7   1 -11        432.60        388.16        13.93 o                         
   8   1 -11          9.96         15.12         3.27 o                         
   9   1 -11         10.67         10.34         2.81 o                         
  10   1 -11         37.02         39.47         5.93 o                         
  11   1 -11         11.09         11.38         4.73 o                         
  12   1 -11        125.07        134.29        10.61 o                         
  13   1 -11        134.73        145.20        10.29 o                         
   1   2 -11        558.89        605.21         9.67 o                         
   2   2 -11        578.98        633.31         9.93 o                         
   3   2 -11         12.95          5.67         1.77 o                         
   4   2 -11        151.10        144.97         4.42 o                         
   5   2 -11        404.50        390.54         7.38 o                         
   6   2 -11          0.31         -0.54         2.31 o                         
   7   2 -11         89.05        100.66         5.29 o                         
   8   2 -11        113.32        121.51         6.74 o                         
   9   2 -11          7.96          3.91         3.34 o                         
  10   2 -11         42.76         44.10         6.48 o                         
  11   2 -11         46.05         44.13         6.49 o                         
  12   2 -11          0.78          4.02         5.51 o                         
  13   2 -11         64.86         80.87         8.35 o                         
   0   3 -11       2022.23       2269.19        38.46 o                         
   1   3 -11        193.49        215.66         5.87 o                         
   2   3 -11        337.71        316.65         7.17 o                         
   3   3 -11         10.22         13.14         2.04 o                         
   4   3 -11       1017.47        975.27        15.07 o                         
   5   3 -11          8.23          7.24         2.14 o                         
   6   3 -11        249.56        258.60        10.37 o                         
   7   3 -11        478.45        424.45        10.37 o                         
   8   3 -11         79.11         94.23         6.33 o                         
   9   3 -11        137.69        128.60         7.04 o                         
  10   3 -11        114.41        123.68         7.63 o                         
  11   3 -11         63.34         59.47         6.39 o                         
  12   3 -11         40.25         56.72        11.39 o                         
  13   3 -11         13.17          3.25         5.64 o                         
   1   4 -11         39.19         42.03         6.64 o                         
   2   4 -11         16.26         20.88         2.17 o                         
   3   4 -11        153.15        165.27         7.21 o                         
   4   4 -11        292.49        284.11         7.56 o                         
   5   4 -11        957.75        853.76        13.96 o                         
   6   4 -11        153.88        148.71         7.65 o                         
   7   4 -11         18.64         11.07         2.95 o                         
   8   4 -11         78.38         71.40         5.70 o                         
   9   4 -11        289.29        267.57         9.92 o                         
  10   4 -11        164.10        171.94         8.47 o                         
  11   4 -11        140.86        141.89        14.15 o                         
  12   4 -11          3.12          1.44         5.48 o                         
  13   4 -11          7.10          3.74         5.58 o                         
   0   5 -11        196.47        199.77         9.97 o                         
   1   5 -11        731.74        743.45        14.35 o                         
   2   5 -11         27.09         33.27         3.64 o                         
   3   5 -11        366.91        380.36         8.19 o                         
   4   5 -11        289.58        276.73         7.01 o                         
   5   5 -11       1354.95       1212.97        21.20 o                         
   6   5 -11        163.15        128.56         6.31 o                         
   7   5 -11        289.22        275.77        10.08 o                         
   8   5 -11         13.60         20.14         4.16 o                         
   9   5 -11        533.01        518.38        22.58 o                         
  10   5 -11         57.49         52.27         5.43 o                         
  11   5 -11         54.03         53.90        13.51 o                         
  12   5 -11         31.90         44.64         8.45 o                         
  13   5 -11          3.85          1.79         4.40 o                         
   1   6 -11        152.61        156.95         6.95 o                         
   2   6 -11         49.11         45.11         4.58 o                         
   3   6 -11          3.25          3.43         2.62 o                         
   4   6 -11          4.23          0.71         2.47 o                         
   5   6 -11        843.73        782.37        15.73 o                         
   6   6 -11         21.22         19.86         3.56 o                         
   7   6 -11        111.63         97.50         6.90 o                         
   8   6 -11         33.80         27.34         4.78 o                         
   9   6 -11         94.64         97.35         7.26 o                         
  10   6 -11        168.95        184.93        13.11 o                         
  11   6 -11          9.08          9.69         7.74 o                         
  12   6 -11         18.11         11.33         8.26 o                         
  13   6 -11         15.60          6.89         6.89 o                         
   0   7 -11        105.72        123.34         9.00 o                         
   1   7 -11        356.50        333.35         9.58 o                         
   2   7 -11        230.89        238.37         8.06 o                         
   3   7 -11        233.06        216.14         9.13 o                         
   4   7 -11        306.35        299.35         9.00 o                         
   5   7 -11         18.56         27.83         5.07 o                         
   6   7 -11         38.20         42.46         5.18 o                         
   7   7 -11         70.81         62.12         6.01 o                         
   8   7 -11        178.73        171.13         9.47 o                         
   9   7 -11         81.25         79.35        13.57 o                         
  10   7 -11         86.11         82.34        13.29 o                         
  11   7 -11        530.25        508.50        26.74 o                         
  12   7 -11        197.21        170.90        24.27 o                         
  13   7 -11          6.33          0.79        12.07 o                         
   1   8 -11        301.62        288.26         9.58 o                         
   2   8 -11        261.39        288.50        10.72 o                         
   3   8 -11        111.71         93.62         6.63 o                         
   4   8 -11         82.02         70.76         5.31 o                         
   5   8 -11        199.40        210.92        10.42 o                         
   6   8 -11         62.46         68.60         8.56 o                         
   7   8 -11        145.88        126.83         8.27 o                         
   8   8 -11         91.62        100.11         7.88 o                         
   9   8 -11         39.33         37.69         7.65 o                         
  10   8 -11          4.26          8.50         4.86 o                         
  11   8 -11        637.19        610.59        52.14 o                         
  12   8 -11         17.54         18.10        10.23 o                         
   0   9 -11        577.50        589.43        20.03 o                         
   1   9 -11        151.45        138.85         7.61 o                         
   2   9 -11         92.33         96.90         6.39 o                         
   3   9 -11          9.80          5.94         3.44 o                         
   4   9 -11         11.75         22.43         4.78 o                         
   5   9 -11        137.62        138.66         8.89 o                         
   6   9 -11         87.88         82.40         9.11 o                         
   7   9 -11         53.10         55.32         8.03 o                         
   8   9 -11         67.14         92.44         8.00 o                         
   9   9 -11        123.70        126.31        16.59 o                         
  10   9 -11          0.99          0.44         5.17 o                         
  11   9 -11         24.21         26.19         6.56 o                         
   1  10 -11         40.21         45.95         5.35 o                         
   2  10 -11        104.41        122.38         7.49 o                         
   3  10 -11          2.33         -1.30         5.34 o                         
   4  10 -11          2.21          0.95         4.43 o                         
   5  10 -11         18.27         22.81         5.49 o                         
   6  10 -11        218.60        227.94        39.09 o                         
   7  10 -11         27.86         39.86         7.94 o                         
   8  10 -11        203.52        201.54        19.67 o                         
   9  10 -11         26.35         26.23         6.73 o                         
  10  10 -11          7.98          8.01         6.82 o                         
  11  10 -11        100.44        118.47        11.03 o                         
   0  11 -11         36.13         34.06         7.50 o                         
   1  11 -11          8.49          9.75         4.49 o                         
   2  11 -11        203.84        200.38         9.77 o                         
   3  11 -11         28.49         27.89         6.41 o                         
   4  11 -11         20.80         19.84         5.90 o                         
   5  11 -11         62.34         70.07         9.44 o                         
   6  11 -11        506.33        529.15        40.92 o                         
   7  11 -11        130.67        120.67        12.02 o                         
   8  11 -11         26.41         31.91         7.58 o                         
   9  11 -11          2.27         -4.70         5.91 o                         
  10  11 -11         45.61         55.52        21.90 o                         
   1  12 -11         61.97         54.44         6.48 o                         
   2  12 -11         57.77         68.43         9.05 o                         
   3  12 -11          0.03          4.00         5.20 o                         
   4  12 -11          2.55          7.25         5.50 o                         
   5  12 -11          1.27          4.24         6.54 o                         
   6  12 -11         59.88         49.77         9.44 o                         
   7  12 -11          1.12         -4.42         6.20 o                         
   8  12 -11         58.73         48.86         9.27 o                         
   9  12 -11         28.25         21.55         8.05 o                         
   0  13 -11        684.53        754.25        26.89 o                         
   1  13 -11         84.92         99.43         9.69 o                         
   2  13 -11         22.68         21.20         8.52 o                         
   3  13 -11         56.90         45.61         7.39 o                         
   4  13 -11          8.62          2.80         7.23 o                         
   5  13 -11         11.06         16.64         7.97 o                         
   6  13 -11        275.53        237.38        34.37 o                         
   7  13 -11         58.12         78.96        11.59 o                         
   8  13 -11         10.89         12.59        11.28 o                         
   1  14 -11         61.07         58.11         7.40 o                         
   2  14 -11         25.42         29.88         7.76 o                         
   3  14 -11          4.21         12.01         6.68 o                         
   4  14 -11        117.91        120.41        13.96 o                         
   5  14 -11          4.77          9.08         8.32 o                         
   6  14 -11          6.33          9.30         8.37 o                         
   0  15 -11        163.82        158.24        15.11 o                         
   1  15 -11         35.44         35.67         8.40 o                         
   2  15 -11         58.29         56.12         8.90 o                         
   3  15 -11          0.71          1.17        11.94 o                         
   4  15 -11         31.07         29.23        15.08 o                         
   1  16 -11         10.78         21.45         8.24 o                         
   0   0 -10       3116.28       3530.60        97.85 o                         
   2   0 -10         24.72         37.50         3.43 o                         
   4   0 -10       1135.66       1325.29        23.43 o                         
   6   0 -10       8078.34       7865.74       120.38 o                         
   8   0 -10         23.81         13.20         3.14 o                         
  10   0 -10         99.73         96.80        11.28 o                         
  12   0 -10        368.40        438.56        21.51 o                         
   1   1 -10        360.94        415.94         7.22 o                         
   2   1 -10         91.76         95.25         4.01 o                         
   3   1 -10        302.81        364.93         6.67 o                         
   4   1 -10        651.51        688.71         9.19 o                         
   5   1 -10         46.56         44.06         2.65 o                         
   6   1 -10        285.38        235.64         5.94 o                         
   7   1 -10         37.39         35.39         2.95 o                         
   8   1 -10        493.82        466.48        18.49 o                         
   9   1 -10        255.20        247.34         7.91 o                         
  10   1 -10         65.97         71.86         7.35 o                         
  11   1 -10         11.74         20.24         5.15 o                         
  12   1 -10         13.40         14.73        12.33 o                         
  13   1 -10         27.89         30.50         5.66 o                         
   0   2 -10        874.24        989.05        18.72 o                         
   1   2 -10         46.75         46.40         2.73 o                         
   2   2 -10         88.14         78.84         3.56 o                         
   3   2 -10         81.65         85.36         3.42 o                         
   4   2 -10        266.65        262.95         5.10 o                         
   5   2 -10        856.96        824.28        11.69 o                         
   6   2 -10         45.81         37.38         3.44 o                         
   7   2 -10        377.92        342.28         8.64 o                         
   8   2 -10        402.29        390.98        10.88 o                         
   9   2 -10        221.11        198.50         7.85 o                         
  10   2 -10         71.08         65.56         6.05 o                         
  11   2 -10        121.34        127.35        18.39 o                         
  12   2 -10        134.91        151.06        10.11 o                         
  13   2 -10         27.51         24.27         5.56 o                         
   1   3 -10       1287.42       1359.60        19.14 o                         
   2   3 -10        280.83        293.15         6.18 o                         
   3   3 -10        136.54        147.20         4.49 o                         
   4   3 -10        840.37        868.08        13.50 o                         
   5   3 -10        330.84        317.98         6.92 o                         
   6   3 -10         81.67         73.63         4.50 o                         
   7   3 -10         65.10         75.70         4.70 o                         
   8   3 -10         42.57         40.95         4.63 o                         
   9   3 -10         85.81        101.63         6.20 o                         
  10   3 -10         72.59         69.35         5.21 o                         
  11   3 -10        183.30        210.73        17.71 o                         
  12   3 -10         24.77         37.91         5.65 o                         
  13   3 -10         26.87         29.99         7.38 o                         
   0   4 -10        313.74        319.09         7.56 o                         
   1   4 -10        145.77        160.93         5.65 o                         
   2   4 -10        449.23        461.04         8.93 o                         
   3   4 -10         50.62         72.44         3.53 o                         
   4   4 -10        244.34        225.53         5.91 o                         
   5   4 -10        554.89        585.14        10.42 o                         
   6   4 -10          2.02          1.45         2.33 o                         
   7   4 -10        148.49        131.77         7.79 o                         
   8   4 -10        226.21        217.56         8.65 o                         
   9   4 -10          3.54          5.26         3.30 o                         
  10   4 -10         47.66         53.95         5.15 o                         
  11   4 -10        204.84        217.79        13.33 o                         
  12   4 -10          3.62          1.42         6.82 o                         
  13   4 -10          0.30         -1.19         3.97 o                         
  14   4 -10         28.69         17.58        14.17 o                         
   1   5 -10        253.20        284.70         7.75 o                         
   2   5 -10         10.25          4.13         2.33 o                         
   3   5 -10         23.12         15.99         2.75 o                         
   4   5 -10        228.28        196.67         6.53 o                         
   5   5 -10        798.09        723.62        12.38 o                         
   6   5 -10         34.91         29.03         3.67 o                         
   7   5 -10        112.16         85.14         6.09 o                         
   8   5 -10        124.54        122.37         7.02 o                         
   9   5 -10        214.14        201.26         9.05 o                         
  10   5 -10        111.30        118.70         7.25 o                         
  11   5 -10         23.45         15.79         6.35 o                         
  12   5 -10          2.50         -3.79         5.87 o                         
  13   5 -10          3.88         -1.01         6.67 o                         
  14   5 -10          5.75          1.57        12.85 o                         
   0   6 -10       1196.74       1107.09        31.09 o                         
   1   6 -10        498.83        478.37        10.88 o                         
   2   6 -10        209.63        195.27         6.87 o                         
   3   6 -10        652.72        654.65        13.31 o                         
   4   6 -10        490.07        509.42        11.28 o                         
   5   6 -10         11.30         21.82         3.96 o                         
   6   6 -10        166.09        158.62         6.95 o                         
   7   6 -10          5.76          6.33         3.42 o                         
   8   6 -10         62.29         57.38         9.57 o                         
   9   6 -10        116.70        123.90         7.76 o                         
  10   6 -10         41.18         38.62         5.22 o                         
  11   6 -10         44.48         45.68         7.92 o                         
  12   6 -10         57.06         57.44         9.14 o                         
  13   6 -10          9.98         -2.09         8.13 o                         
   1   7 -10        554.98        515.48        11.87 o                         
   2   7 -10        145.48        142.34         6.71 o                         
   3   7 -10        394.27        402.80        11.73 o                         
   4   7 -10        362.84        352.21         9.62 o                         
   5   7 -10         11.88         10.46         3.78 o                         
   6   7 -10        118.03        117.93         7.34 o                         
   7   7 -10         33.82         36.58         5.17 o                         
   8   7 -10         60.52         47.64         7.95 o                         
   9   7 -10         29.41         34.61         8.78 o                         
  10   7 -10        437.66        417.79        17.88 o                         
  11   7 -10        160.62        156.49         9.29 o                         
  12   7 -10          6.41         10.55         7.18 o                         
  13   7 -10        116.70         98.24        11.77 o                         
   0   8 -10       1014.36       1000.27        26.79 o                         
   1   8 -10        676.83        669.47        15.10 o                         
   2   8 -10        119.23        129.64         6.84 o                         
   3   8 -10        312.06        320.01         9.52 o                         
   4   8 -10         40.78         31.05         5.96 o                         
   5   8 -10        136.36        137.96         8.36 o                         
   6   8 -10        222.11        231.80        22.68 o                         
   7   8 -10         45.92         40.58         6.74 o                         
   8   8 -10        297.80        321.55        13.73 o                         
   9   8 -10        155.01        164.14        18.16 o                         
  10   8 -10          2.73         -4.10         4.10 o                         
  11   8 -10        323.04        321.60        14.40 o                         
  12   8 -10         52.55         60.73        10.12 o                         
   1   9 -10        565.22        565.59        15.47 o                         
   2   9 -10        184.01        175.17         8.27 o                         
   3   9 -10         99.04         91.52         7.35 o                         
   4   9 -10         51.38         32.37         5.39 o                         
   5   9 -10         50.78         44.89         5.75 o                         
   6   9 -10         56.77         49.40         7.50 o                         
   7   9 -10         22.80         23.62         6.49 o                         
   8   9 -10         59.93         66.52         8.44 o                         
   9   9 -10         24.23         24.74         5.61 o                         
  10   9 -10        183.50        184.51        20.43 o                         
  11   9 -10        102.18        119.91         9.18 o                         
  12   9 -10          8.81          9.97         7.31 o                         
   0  10 -10        112.42        102.56         9.37 o                         
   1  10 -10         60.20         63.98         5.76 o                         
   2  10 -10         24.13         47.12         7.66 o                         
   3  10 -10        124.01        112.87         8.99 o                         
   4  10 -10         53.86         49.17         6.34 o                         
   5  10 -10         47.72         30.64         5.99 o                         
   6  10 -10          4.04         -1.32         5.41 o                         
   7  10 -10         52.51         41.46        10.10 o                         
   8  10 -10          7.34          4.59         5.90 o                         
   9  10 -10         36.52         32.24         6.27 o                         
  10  10 -10         26.45         22.74         5.67 o                         
  11  10 -10         79.82         62.06         8.45 o                         
   1  11 -10        210.23        213.08         9.94 o                         
   2  11 -10         31.61         26.90         5.01 o                         
   3  11 -10         61.37         55.68         5.71 o                         
   4  11 -10        131.39        142.16         9.68 o                         
   5  11 -10         85.94         74.64         9.55 o                         
   6  11 -10         32.27         45.90         8.80 o                         
   7  11 -10         51.65         51.61         9.18 o                         
   8  11 -10         29.49         21.52         7.28 o                         
   9  11 -10         83.51         74.88        10.08 o                         
  10  11 -10         35.16         20.51         7.12 o                         
   0  12 -10        625.97        675.59        24.02 o                         
   1  12 -10         31.25         21.48         5.27 o                         
   2  12 -10         18.40         21.26         5.15 o                         
   3  12 -10         90.39         74.49         8.16 o                         
   4  12 -10         24.68         17.56         6.18 o                         
   5  12 -10         47.65         49.57         9.00 o                         
   6  12 -10        217.90        222.67        22.17 o                         
   7  12 -10          5.65          3.49         6.30 o                         
   8  12 -10         46.76         33.25         8.48 o                         
   9  12 -10          9.28          8.70         6.87 o                         
   1  13 -10         61.54         55.25         7.53 o                         
   2  13 -10         54.10         59.90         6.97 o                         
   3  13 -10          0.02         -6.57         7.73 o                         
   4  13 -10          6.73         -1.09         5.40 o                         
   5  13 -10         24.63         26.39         9.18 o                         
   6  13 -10         34.46         46.94         9.74 o                         
   7  13 -10         26.30         16.25         8.67 o                         
   8  13 -10         20.94         13.92        12.46 o                         
   0  14 -10        120.40        105.07        12.60 o                         
   1  14 -10         10.43         11.18         5.45 o                         
   2  14 -10        153.02        185.55        21.11 o                         
   3  14 -10         64.08         72.32         9.22 o                         
   4  14 -10        167.17        196.84        30.04 o                         
   5  14 -10         20.45         18.08         8.67 o                         
   6  14 -10         67.08         70.96        12.20 o                         
   1  15 -10         78.38         77.90         9.79 o                         
   2  15 -10         13.32         11.44         7.06 o                         
   3  15 -10         31.00         29.18         9.92 o                         
   4  15 -10         40.64         38.81        10.37 o                         
   5  15 -10        281.55        249.19        27.54 o                         
   0  16 -10         35.52         46.56        11.69 o                         
   1  16 -10         49.60         46.61         8.98 o                         
   2  16 -10         14.19          2.57         8.98 o                         
   2   0  -9       1323.44       1593.08        27.19 o                         
   4   0  -9       1217.39       1300.50        22.72 o                         
   6   0  -9        208.35        178.46         7.88 o                         
   8   0  -9        368.03        354.11        10.46 o                         
  10   0  -9         47.93         34.37         7.08 o                         
  12   0  -9         63.27         66.37         9.44 o                         
   0   1  -9       1148.77       1371.85        30.67 o                         
   1   1  -9        671.67        636.10         9.36 o                         
   2   1  -9       1243.50       1317.95        16.61 o                         
   3   1  -9         33.16         51.55         3.19 o                         
   4   1  -9       1286.02       1423.47        16.08 o                         
   5   1  -9        261.33        297.59         4.74 o                         
   6   1  -9        444.77        448.73         6.85 o                         
   7   1  -9         15.80         11.10         2.40 o                         
   8   1  -9         45.96         52.78         4.18 o                         
   9   1  -9        109.49         98.08         7.85 o                         
  10   1  -9        116.89        107.00         6.97 o                         
  11   1  -9         53.63         75.44         7.48 o                         
  12   1  -9         15.83         21.91         4.64 o                         
  13   1  -9        268.58        252.34        11.50 o                         
   1   2  -9        444.04        452.17         7.49 o                         
   2   2  -9        211.58        234.14         5.05 o                         
   3   2  -9         54.01         74.22         2.86 o                         
   4   2  -9        115.72        136.89         4.19 o                         
   5   2  -9          1.68          3.24         1.54 o                         
   6   2  -9         17.42         18.71         2.68 o                         
   7   2  -9        502.66        447.84         9.80 o                         
   8   2  -9          4.47          6.90         2.80 o                         
   9   2  -9          4.67          5.30         2.60 o                         
  10   2  -9        119.97        116.85         9.80 o                         
  11   2  -9         22.78         21.58         5.46 o                         
  12   2  -9         64.65         72.18         8.30 o                         
  13   2  -9         20.60         15.60         6.82 o                         
   0   3  -9       3896.34       4041.35       141.12 o                         
   1   3  -9        180.61        189.49         5.38 o                         
   2   3  -9        331.18        373.86         7.13 o                         
   3   3  -9         52.51         48.14         2.77 o                         
   4   3  -9        195.50        204.95         5.55 o                         
   5   3  -9        120.26        115.24         4.55 o                         
   6   3  -9       1056.76        975.14        17.06 o                         
   7   3  -9         93.78         90.07         4.84 o                         
   8   3  -9         96.16         91.10         5.66 o                         
   9   3  -9         54.51         50.09         4.35 o                         
  10   3  -9         88.49         97.00         5.77 o                         
  11   3  -9         38.93         50.04         7.62 o                         
  12   3  -9          4.57         11.50         4.21 o                         
  13   3  -9         91.82        100.55         8.02 o                         
  14   3  -9         25.77         36.73        15.74 o                         
   1   4  -9        121.06        102.93         4.70 o                         
   2   4  -9         40.82         42.29         3.17 o                         
   3   4  -9        244.39        229.22         6.34 o                         
   4   4  -9        797.75        734.13        11.94 o                         
   5   4  -9        117.98        110.46         4.29 o                         
   6   4  -9         99.55        113.75         5.40 o                         
   7   4  -9          7.53          2.52         2.40 o                         
   8   4  -9          3.93          0.72         2.82 o                         
   9   4  -9         83.11         95.52         6.19 o                         
  10   4  -9         26.37         26.23         4.20 o                         
  11   4  -9        200.60        204.22        14.03 o                         
  12   4  -9         49.31         46.32        11.41 o                         
  13   4  -9         15.35         15.07         4.78 o                         
  14   4  -9         76.69         72.93        17.31 o                         
   0   5  -9        174.60        198.53         8.62 o                         
   1   5  -9       1340.43       1381.59        21.96 o                         
   2   5  -9        155.04        174.88         5.98 o                         
   3   5  -9        137.81        136.97         6.93 o                         
   4   5  -9         24.86         20.58         2.84 o                         
   5   5  -9       1109.01       1185.66        19.32 o                         
   6   5  -9         58.45         48.00         3.96 o                         
   7   5  -9        249.38        192.63         7.20 o                         
   8   5  -9         44.09         51.80        10.29 o                         
   9   5  -9        133.59        124.24         7.11 o                         
  10   5  -9         24.69         30.14         6.68 o                         
  11   5  -9        179.89        179.81        13.05 o                         
  12   5  -9         12.16         15.67         6.16 o                         
  13   5  -9          3.28         -0.62        11.02 o                         
  14   5  -9         13.97          5.51        11.80 o                         
   1   6  -9         75.87         81.13         4.78 o                         
   2   6  -9        318.69        346.05         8.80 o                         
   3   6  -9        207.49        190.66         6.71 o                         
   4   6  -9        626.71        653.69        12.92 o                         
   5   6  -9         46.18         53.01         4.02 o                         
   6   6  -9         22.87         27.50         4.11 o                         
   7   6  -9        158.18        154.60        10.11 o                         
   8   6  -9        181.23        181.10        13.64 o                         
   9   6  -9         33.55         37.53         5.02 o                         
  10   6  -9         20.64         16.91         5.29 o                         
  11   6  -9         37.64         35.25         7.75 o                         
  12   6  -9         10.08          5.27         5.76 o                         
  13   6  -9         94.06         84.29        10.48 o                         
   0   7  -9        701.16        716.48        20.12 o                         
   1   7  -9        982.30        939.62        17.24 o                         
   2   7  -9        214.91        228.21         7.53 o                         
   3   7  -9         33.28         39.10         3.89 o                         
   4   7  -9        271.25        261.87         9.39 o                         
   5   7  -9        102.77         97.14         7.44 o                         
   6   7  -9        209.96        196.42         8.67 o                         
   7   7  -9        143.65        174.06        10.72 o                         
   8   7  -9         67.30         66.06         6.26 o                         
   9   7  -9        149.96        141.50         8.55 o                         
  10   7  -9         57.87         55.64         6.00 o                         
  11   7  -9         51.06         60.05         8.84 o                         
  12   7  -9         32.86         47.28        13.25 o                         
  13   7  -9         46.29         40.65         8.87 o                         
   1   8  -9        450.56        460.74        11.41 o                         
   2   8  -9        125.33        123.75         6.49 o                         
   3   8  -9         79.40         85.41         5.55 o                         
   4   8  -9        325.17        294.90         9.08 o                         
   5   8  -9         77.50         70.91         7.03 o                         
   6   8  -9         17.28         14.85         4.07 o                         
   7   8  -9         64.79         61.82         7.87 o                         
   8   8  -9         13.92         24.08         7.35 o                         
   9   8  -9        248.99        261.95        13.25 o                         
  10   8  -9        167.27        168.27         9.73 o                         
  11   8  -9         48.72         46.96         5.98 o                         
  12   8  -9         11.93          0.47         6.55 o                         
  13   8  -9         65.98         61.48        10.14 o                         
   0   9  -9        676.55        678.07        21.14 o                         
   1   9  -9          2.02          3.97         3.37 o                         
   2   9  -9         32.92         26.35         6.70 o                         
   3   9  -9        904.91        848.71        17.64 o                         
   4   9  -9         13.31          6.58         3.08 o                         
   5   9  -9         59.68         57.16         6.08 o                         
   6   9  -9        116.04        113.54        10.23 o                         
   7   9  -9        198.62        194.67        12.41 o                         
   8   9  -9        127.56        135.63        19.92 o                         
   9   9  -9         14.74          8.88         5.53 o                         
  10   9  -9         57.57         55.52         6.84 o                         
  11   9  -9         42.08         46.31         6.28 o                         
  12   9  -9         83.80         67.40        10.84 o                         
   1  10  -9         48.89         58.72         5.49 o                         
   2  10  -9        289.08        306.31        10.05 o                         
   3  10  -9         29.37         24.86         4.33 o                         
   4  10  -9         49.75         54.53         6.05 o                         
   5  10  -9         37.20         33.21         5.55 o                         
   6  10  -9         11.28          9.40         5.79 o                         
   7  10  -9         44.77         41.81         7.68 o                         
   8  10  -9        265.16        261.37        15.06 o                         
   9  10  -9        105.33        118.01        20.06 o                         
  10  10  -9        109.00        123.18        13.32 o                         
  11  10  -9         10.30         16.62         8.57 o                         
   0  11  -9        141.89        144.13        11.77 o                         
   1  11  -9         77.48         79.81         6.66 o                         
   2  11  -9         18.09         12.50         4.19 o                         
   3  11  -9         70.36         68.83         6.08 o                         
   4  11  -9         49.30         48.37         7.15 o                         
   5  11  -9         16.49         28.41         5.74 o                         
   6  11  -9         85.73         85.15        10.11 o                         
   7  11  -9         29.69         33.83        12.85 o                         
   8  11  -9         80.37         79.46         9.90 o                         
   9  11  -9          1.38          1.07         6.95 o                         
  10  11  -9          5.24          2.79         5.30 o                         
  11  11  -9         11.89          3.81         7.21 o                         
   1  12  -9        237.36        238.78        10.81 o                         
   2  12  -9         83.31         91.34         7.14 o                         
   3  12  -9          7.43          1.84         4.74 o                         
   4  12  -9          4.88         -2.65         5.63 o                         
   5  12  -9         42.10         43.04         8.48 o                         
   6  12  -9         11.30         12.73         7.02 o                         
   7  12  -9         32.22         32.13         8.25 o                         
   8  12  -9          1.28         -3.14         6.09 o                         
   9  12  -9          1.06         -4.67         6.05 o                         
  10  12  -9         27.72         31.74        10.76 o                         
   0  13  -9        607.08        649.07        24.30 o                         
   1  13  -9         47.09         45.47         6.21 o                         
   2  13  -9         30.01         34.01         5.80 o                         
   3  13  -9        117.90        126.50        10.21 o                         
   4  13  -9         37.07         18.78         6.02 o                         
   5  13  -9         13.82         11.66         7.87 o                         
   6  13  -9        212.85        241.51        17.25 o                         
   7  13  -9         36.59         28.46         8.90 o                         
   8  13  -9         12.38         12.13         7.41 o                         
   1  14  -9        109.85        122.37         9.21 o                         
   2  14  -9         45.85         56.05         8.24 o                         
   3  14  -9         21.57         15.93        10.03 o                         
   4  14  -9         98.25         86.69        11.80 o                         
   5  14  -9         46.08         33.92        10.08 o                         
   6  14  -9         76.22         81.47        11.69 o                         
   7  14  -9         17.45         19.19         9.04 o                         
   0  15  -9        440.30        493.66        22.82 o                         
   1  15  -9         35.20         38.95         7.12 o                         
   2  15  -9          8.88         12.15         7.87 o                         
   3  15  -9          5.07          3.12         8.44 o                         
   4  15  -9         45.72         72.39        19.02 o                         
   5  15  -9         50.39         50.24        13.64 o                         
   1  16  -9         74.40        101.50        15.82 o                         
   2  16  -9         11.87          2.88         7.46 o                         
   3  16  -9         39.04         31.24        11.22 o                         
   0   0  -8       1008.84       1130.01        35.15 o                         
   2   0  -8       1618.14       1777.60        30.05 o                         
   4   0  -8       1252.11       1338.05        22.93 o                         
   6   0  -8        413.38        485.84         8.38 o                         
   8   0  -8       1477.18       1462.59        44.86 o                         
  10   0  -8         58.46         38.30         7.08 o                         
  12   0  -8        140.11        168.39        12.59 o                         
   1   1  -8       2205.75       2436.41        27.84 o                         
   2   1  -8         79.56         88.81         3.91 o                         
   3   1  -8         32.10         27.74         1.85 o                         
   4   1  -8       1481.01       1637.56        16.93 o                         
   5   1  -8        142.83        142.40         3.77 o                         
   6   1  -8        179.66        160.52         3.89 o                         
   7   1  -8        413.12        433.05         9.27 o                         
   8   1  -8         98.63         96.39         4.97 o                         
   9   1  -8        386.13        361.68        11.31 o                         
  10   1  -8         12.72         15.76         3.48 o                         
  11   1  -8         77.15         82.93         6.62 o                         
  12   1  -8         46.17         57.27         6.56 o                         
   0   2  -8        261.55        202.99         6.36 o                         
   1   2  -8        526.71        626.08         9.01 o                         
   2   2  -8        448.95        484.65         6.91 o                         
   3   2  -8        218.61        244.26         5.50 o                         
   4   2  -8        141.24        177.73         4.02 o                         
   5   2  -8         57.51         55.90         3.40 o                         
   6   2  -8        540.15        503.71         7.36 o                         
   7   2  -8        201.81        193.84         6.10 o                         
   8   2  -8         43.54         54.75         4.14 o                         
   9   2  -8         24.01         24.84         3.12 o                         
  10   2  -8        131.25        126.44        19.01 o                         
  11   2  -8        106.26        114.60        11.31 o                         
  12   2  -8         41.95         51.86         7.83 o                         
  13   2  -8         48.40         47.88         7.87 o                         
   1   3  -8       1548.27       1620.57        27.66 o                         
   2   3  -8        504.33        638.23        15.29 o                         
   3   3  -8        327.98        408.04         7.34 o                         
   4   3  -8        360.39        399.15         7.61 o                         
   5   3  -8        134.72        140.65         4.15 o                         
   6   3  -8         60.63         55.75         3.70 o                         
   7   3  -8        125.63        106.51         6.59 o                         
   8   3  -8          3.16          4.59         4.17 o                         
   9   3  -8         62.72         65.71         6.46 o                         
  10   3  -8        130.72        133.12         6.27 o                         
  11   3  -8         20.17         14.84         5.43 o                         
  12   3  -8        215.85        214.17         9.35 o                         
  13   3  -8         43.03         34.12         7.32 o                         
  14   3  -8        120.44        130.90        22.30 o                         
   0   4  -8       3564.26       3909.08        75.58 o                         
   1   4  -8        880.46        908.76        15.14 o                         
   2   4  -8        240.10        261.57         6.74 o                         
   3   4  -8        688.02        610.81        11.31 o                         
   4   4  -8        366.26        348.82         7.79 o                         
   5   4  -8         89.34         82.39         3.67 o                         
   6   4  -8        583.33        547.39        11.25 o                         
   7   4  -8         44.62         40.16         3.62 o                         
   8   4  -8        153.73        159.61        12.02 o                         
   9   4  -8        199.36        173.84         7.56 o                         
  10   4  -8        474.75        478.53        12.38 o                         
  11   4  -8         19.58         17.01        12.72 o                         
  12   4  -8        132.64        138.75        11.30 o                         
  13   4  -8          5.50          8.62         5.89 o                         
  14   4  -8         33.20         34.89        16.00 o                         
   1   5  -8       1498.44       1499.86        23.05 o                         
   2   5  -8          5.02          0.79         1.87 o                         
   3   5  -8         32.08         31.79         3.22 o                         
   4   5  -8         78.97         90.80         4.73 o                         
   5   5  -8       1392.58       1362.00        21.36 o                         
   6   5  -8        192.44        178.11         7.19 o                         
   7   5  -8        523.36        415.90        10.29 o                         
   8   5  -8         26.50         28.78         4.09 o                         
   9   5  -8         44.17         35.24         4.42 o                         
  10   5  -8         80.94         73.39         5.59 o                         
  11   5  -8          2.04         -0.84         4.67 o                         
  12   5  -8         35.97         36.34         7.31 o                         
  13   5  -8         37.95         33.45         7.22 o                         
  14   5  -8         13.80         21.51        14.95 o                         
   0   6  -8         50.80         27.89         4.41 o                         
   1   6  -8        870.64        901.35        16.03 o                         
   2   6  -8        172.28        184.74         6.47 o                         
   3   6  -8        153.28        186.92         7.04 o                         
   4   6  -8        211.66        204.19         7.31 o                         
   5   6  -8        500.48        476.89        10.33 o                         
   6   6  -8         19.02         18.73         3.57 o                         
   7   6  -8         94.36         89.48        10.36 o                         
   8   6  -8         43.92         34.34         4.49 o                         
   9   6  -8         35.91         35.81         4.68 o                         
  10   6  -8          4.96         11.70         3.70 o                         
  11   6  -8         31.83         33.55         7.12 o                         
  12   6  -8         87.57         83.52        10.04 o                         
  13   6  -8         24.27         52.53         8.82 o                         
  14   6  -8          6.54          6.56        13.64 o                         
   1   7  -8        880.69        835.11        15.66 o                         
   2   7  -8         40.69         44.69         4.00 o                         
   3   7  -8         98.46         87.25         6.59 o                         
   4   7  -8        576.00        555.10        11.85 o                         
   5   7  -8         32.40         36.07         3.61 o                         
   6   7  -8         37.40         39.80         4.68 o                         
   7   7  -8         27.47         27.43         9.05 o                         
   8   7  -8         59.90         64.04         7.87 o                         
   9   7  -8        246.43        228.28         9.96 o                         
  10   7  -8         34.96         42.32         5.47 o                         
  11   7  -8         35.92         35.07         5.16 o                         
  12   7  -8         54.46         65.09        16.00 o                         
  13   7  -8         15.35         10.33         6.79 o                         
   0   8  -8       1147.38       1119.28        37.12 o                         
   1   8  -8        132.44        152.09         6.94 o                         
   2   8  -8        452.58        394.88        11.28 o                         
   3   8  -8         20.14         19.89         3.27 o                         
   4   8  -8         20.29         27.11         3.66 o                         
   5   8  -8          5.49          2.28         3.30 o                         
   6   8  -8         25.10         18.14         3.97 o                         
   7   8  -8        146.07        146.49        10.18 o                         
   8   8  -8         17.79         11.29         5.17 o                         
   9   8  -8        134.78        132.12         9.77 o                         
  10   8  -8         22.91         23.98         7.08 o                         
  11   8  -8         91.25         95.84         7.58 o                         
  12   8  -8        124.42        119.03        28.58 o                         
  13   8  -8         38.10         45.52         9.22 o                         
   1   9  -8         29.25         32.60         4.18 o                         
   2   9  -8        877.71        793.62        16.32 o                         
   3   9  -8        175.08        168.18         7.80 o                         
   4   9  -8        160.41        181.27         8.10 o                         
   5   9  -8         14.57          6.92         3.75 o                         
   6   9  -8         11.29          8.39         5.19 o                         
   7   9  -8          7.80         -3.99         8.53 o                         
   8   9  -8         32.39         29.17         6.38 o                         
   9   9  -8        215.34        202.06        12.78 o                         
  10   9  -8         72.19         72.23         7.28 o                         
  11   9  -8          1.08          7.93         5.33 o                         
  12   9  -8         38.27         44.52         9.07 o                         
   0  10  -8         43.89         48.42        11.02 o                         
   1  10  -8         89.89         83.78         6.97 o                         
   2  10  -8        130.05        117.63         6.84 o                         
   3  10  -8        174.07        191.98         8.90 o                         
   4  10  -8        384.65        354.95        10.68 o                         
   5  10  -8         96.33         98.97         7.46 o                         
   6  10  -8        323.99        349.95        16.00 o                         
   7  10  -8         35.26         62.58         8.32 o                         
   8  10  -8         36.47         37.01         7.24 o                         
   9  10  -8          1.71          4.07         5.26 o                         
  10  10  -8         32.34         37.35         7.12 o                         
  11  10  -8         26.26         31.27         6.23 o                         
  12  10  -8          7.42          8.14         7.69 o                         
   1  11  -8         32.90         31.54         4.79 o                         
   2  11  -8        160.79        155.66         8.28 o                         
   3  11  -8          4.37          9.27         3.96 o                         
   4  11  -8         50.54         58.71         6.69 o                         
   5  11  -8          3.29          7.17         6.10 o                         
   6  11  -8         33.26         37.91         7.80 o                         
   7  11  -8         68.83         60.30         8.81 o                         
   8  11  -8         56.68         48.79         8.07 o                         
   9  11  -8         20.72         23.03         7.02 o                         
  10  11  -8         15.28          4.89         6.42 o                         
  11  11  -8         18.91         21.20         6.19 o                         
   0  12  -8         23.35         17.38         6.48 o                         
   1  12  -8        130.12        146.58         8.72 o                         
   2  12  -8        100.48        105.68         7.53 o                         
   3  12  -8         14.64         18.42         4.72 o                         
   4  12  -8        119.42        121.00        11.91 o                         
   5  12  -8         82.81         86.54        16.92 o                         
   6  12  -8         40.46         44.02         8.29 o                         
   7  12  -8         68.92         65.03        16.66 o                         
   8  12  -8        128.88        122.23        12.20 o                         
   9  12  -8         37.51         21.81         7.95 o                         
  10  12  -8         46.72         68.96        15.08 o                         
   1  13  -8        137.29        140.79         8.95 o                         
   2  13  -8        229.21        218.46        10.84 o                         
   3  13  -8          0.28         -4.94         4.94 o                         
   4  13  -8        223.69        226.16        12.97 o                         
   5  13  -8         40.27         35.54         8.90 o                         
   6  13  -8         19.98         19.71         8.39 o                         
   7  13  -8         19.84         16.88        15.22 o                         
   8  13  -8         23.02         21.91         8.34 o                         
   9  13  -8         21.90         14.77        12.20 o                         
   0  14  -8       1209.27       1258.65        36.81 o                         
   1  14  -8         39.33         38.05         6.36 o                         
   2  14  -8          6.62         -3.42         5.55 o                         
   3  14  -8        154.14        152.45        11.45 o                         
   4  14  -8         25.25         36.23         9.64 o                         
   5  14  -8         20.74         22.07        10.49 o                         
   6  14  -8        213.46        210.39        16.42 o                         
   7  14  -8         94.94        122.28        13.40 o                         
   1  15  -8        121.23        137.67         9.82 o                         
   2  15  -8         11.09          8.85         6.54 o                         
   3  15  -8         71.38         94.65        12.61 o                         
   4  15  -8         36.44         43.58        27.41 o                         
   5  15  -8         11.69         24.64         9.92 o                         
   6  15  -8          6.10         18.17        10.18 o                         
   0  16  -8         46.15         52.20        17.31 o                         
   1  16  -8         92.84        119.12        11.64 o                         
   2  16  -8         87.19        117.45        14.57 o                         
   3  16  -8          8.61         10.21         9.27 o                         
   4  16  -8          4.25         25.97        16.00 o                         
   2   0  -7       1684.41       1983.17        31.89 o                         
   4   0  -7       2869.67       3099.32        53.55 o                         
   6   0  -7        348.61        332.59        10.01 o                         
   8   0  -7       1722.21       1601.65        37.43 o                         
  10   0  -7        123.78        128.46         9.17 o                         
  12   0  -7         40.78         48.27         7.87 o                         
   0   1  -7       1560.73       1510.08        25.29 o                         
   1   1  -7         64.50         78.33         2.71 o                         
   2   1  -7       1018.08       1201.35        14.70 o                         
   3   1  -7        892.22        919.87        10.91 o                         
   4   1  -7       2138.74       2391.64        23.61 o                         
   5   1  -7         38.93         48.80         1.93 o                         
   6   1  -7        268.27        249.48         5.25 o                         
   7   1  -7        225.86        225.72         5.88 o                         
   8   1  -7        862.82        883.95        17.29 o                         
   9   1  -7         22.97         22.45         3.62 o                         
  10   1  -7         97.23         85.25         5.86 o                         
  11   1  -7         19.35         18.46         4.29 o                         
  12   1  -7         82.21         84.92         9.38 o                         
   1   2  -7        226.12        300.05         4.69 o                         
   2   2  -7       1110.57       1316.79        14.94 o                         
   3   2  -7        333.14        422.24         6.35 o                         
   4   2  -7        107.36        114.12         3.43 o                         
   5   2  -7        164.16        150.33         7.34 o                         
   6   2  -7          8.92          5.68         1.30 o                         
   7   2  -7         87.41         93.36         4.13 o                         
   8   2  -7         79.21         92.76         5.73 o                         
   9   2  -7        232.90        229.96         6.96 o                         
  10   2  -7         41.54         38.59         5.92 o                         
  11   2  -7         94.97         99.21         6.51 o                         
  12   2  -7         23.43         18.98         3.85 o                         
  13   2  -7          7.46         17.84        12.85 o                         
  14   2  -7         42.80         18.89        13.64 o                         
   0   3  -7       2481.72       2785.15        54.16 o                         
   1   3  -7        693.40        760.42        12.85 o                         
   2   3  -7        246.34        266.45         6.31 o                         
   3   3  -7        125.98        136.05         4.42 o                         
   4   3  -7         97.46         98.32         3.49 o                         
   5   3  -7        180.83        193.21         5.59 o                         
   6   3  -7        770.86        723.54        13.07 o                         
   7   3  -7        206.86        193.46         5.88 o                         
   8   3  -7         95.12        110.17         5.61 o                         
   9   3  -7         78.27         77.90         4.90 o                         
  10   3  -7         19.37         22.04         2.97 o                         
  11   3  -7         60.05         64.51         7.62 o                         
  12   3  -7         52.68         44.84         5.05 o                         
  13   3  -7         98.00        117.82        14.03 o                         
  14   3  -7         21.08         12.59        13.38 o                         
  15   3  -7         69.37         49.32        17.31 o                         
   1   4  -7          5.26          8.01         2.00 o                         
   2   4  -7        420.62        460.99         9.20 o                         
   3   4  -7        334.29        362.80         7.82 o                         
   4   4  -7        317.51        357.61         7.67 o                         
   5   4  -7         46.92         58.26         5.25 o                         
   6   4  -7        566.71        565.56         9.48 o                         
   7   4  -7        160.79        125.52         5.20 o                         
   8   4  -7        123.66        124.08         9.82 o                         
   9   4  -7         48.29         52.84         4.40 o                         
  10   4  -7          3.02          1.91         2.43 o                         
  11   4  -7         23.99         27.10        10.36 o                         
  12   4  -7         28.70         27.22         6.20 o                         
  13   4  -7        225.90        207.13        22.82 o                         
  14   4  -7         29.33         32.27        16.26 o                         
   0   5  -7        783.86        726.65        18.45 o                         
   1   5  -7       2624.78       2672.38        37.64 o                         
   2   5  -7        158.09        175.01         5.52 o                         
   3   5  -7        834.85        855.33        14.67 o                         
   4   5  -7         53.73         60.54         3.63 o                         
   5   5  -7        168.93        139.87         6.64 o                         
   6   5  -7         12.43          9.82         3.99 o                         
   7   5  -7        226.91        219.35         6.86 o                         
   8   5  -7         77.42         71.65         5.41 o                         
   9   5  -7         74.17         59.94         7.51 o                         
  10   5  -7         30.18         28.75         4.03 o                         
  11   5  -7        152.67        129.51        10.81 o                         
  12   5  -7         24.88         30.43         6.91 o                         
  13   5  -7         66.08         62.03         8.61 o                         
  14   5  -7          1.22         -5.25        12.07 o                         
   1   6  -7        366.29        390.71         8.95 o                         
   2   6  -7         15.02         20.04         2.66 o                         
   3   6  -7         64.39         65.50         4.01 o                         
   4   6  -7         34.30         32.75         3.14 o                         
   5   6  -7        261.24        278.21         7.34 o                         
   6   6  -7         95.90         86.47         5.54 o                         
   7   6  -7        125.19        102.16         7.54 o                         
   8   6  -7          1.94          0.98         3.20 o                         
   9   6  -7         38.55         30.55         8.26 o                         
  10   6  -7         23.47         22.79         4.17 o                         
  11   6  -7        129.94        123.43        11.40 o                         
  12   6  -7        160.06        171.90        15.48 o                         
  13   6  -7         80.57         90.22        16.92 o                         
  14   6  -7        115.98        123.56        22.56 o                         
   0   7  -7        160.72        157.89         8.67 o                         
   1   7  -7        116.54        115.73         7.61 o                         
   2   7  -7        118.19        114.96         7.42 o                         
   3   7  -7        833.07        705.38        13.68 o                         
   4   7  -7         74.66         70.04         4.56 o                         
   5   7  -7        399.11        436.35         9.96 o                         
   6   7  -7         30.53         30.18         4.27 o                         
   7   7  -7        179.47        179.84        24.79 o                         
   8   7  -7        123.05        109.14         8.22 o                         
   9   7  -7        398.00        376.33        15.06 o                         
  10   7  -7        114.76        103.83         7.39 o                         
  11   7  -7         52.14         62.50         5.92 o                         
  12   7  -7         72.95         78.08        14.82 o                         
  13   7  -7        157.80        173.32        31.20 o                         
   1   8  -7        988.75        918.89        17.04 o                         
   2   8  -7        620.50        602.72        12.91 o                         
   3   8  -7        274.54        258.22         7.97 o                         
   4   8  -7        131.88        150.98         6.44 o                         
   5   8  -7         13.81         14.40         3.19 o                         
   6   8  -7         27.71         28.56         5.94 o                         
   7   8  -7        146.25        140.16        22.68 o                         
   8   8  -7         10.10          7.78         4.63 o                         
   9   8  -7        116.95        104.64        11.15 o                         
  10   8  -7         84.05         78.75         6.97 o                         
  11   8  -7         92.14        102.00        11.12 o                         
  12   8  -7         79.39         91.16        10.51 o                         
  13   8  -7        125.51        141.03        25.96 o                         
   0   9  -7         85.51         83.98        24.40 o                         
   1   9  -7        682.80        680.69        14.32 o                         
   2   9  -7        752.34        709.79        14.88 o                         
   3   9  -7         68.38         68.11         5.10 o                         
   4   9  -7        187.49        205.32         7.92 o                         
   5   9  -7         88.03         85.42         8.26 o                         
   6   9  -7         29.97         16.29         6.82 o                         
   7   9  -7         98.47        120.15         9.78 o                         
   8   9  -7         37.45         38.47         6.80 o                         
   9   9  -7         31.94         38.38         6.61 o                         
  10   9  -7         47.18         56.03         7.43 o                         
  11   9  -7         65.00         86.46         7.51 o                         
  12   9  -7        207.68        192.43        15.24 o                         
   1  10  -7        208.29        211.11         8.47 o                         
   2  10  -7          8.25          5.51         3.46 o                         
   3  10  -7         64.05         59.99         5.21 o                         
   4  10  -7        165.73        158.84        12.04 o                         
   5  10  -7         58.19         56.66         6.20 o                         
   6  10  -7          3.91          2.40         4.85 o                         
   7  10  -7         13.64         11.73         5.48 o                         
   8  10  -7         53.56         43.53         7.33 o                         
   9  10  -7         10.22          6.74        13.77 o                         
  10  10  -7         10.04          1.84         5.48 o                         
  11  10  -7         29.18         35.11        16.07 o                         
  12  10  -7         60.16         64.05        10.46 o                         
   0  11  -7          4.21          5.20         6.03 o                         
   1  11  -7         40.26         41.95         5.00 o                         
   2  11  -7         88.80         95.16         6.61 o                         
   3  11  -7         54.98         48.87         5.22 o                         
   4  11  -7        473.18        483.24        15.34 o                         
   5  11  -7         37.29         34.64         5.66 o                         
   6  11  -7          1.75         -3.88         8.92 o                         
   7  11  -7         14.40         18.69         6.61 o                         
   8  11  -7         19.88         23.17         7.48 o                         
   9  11  -7         66.22         68.02        13.51 o                         
  10  11  -7         64.97         77.39        15.22 o                         
  11  11  -7         10.65          9.54         6.45 o                         
   1  12  -7         54.68         63.70         6.28 o                         
   2  12  -7        192.98        198.53         9.79 o                         
   3  12  -7          4.70          6.31         4.07 o                         
   4  12  -7         84.69         75.57         7.68 o                         
   5  12  -7         61.72         66.16        11.02 o                         
   6  12  -7         14.13         18.22         6.94 o                         
   7  12  -7          6.14         -3.06         5.86 o                         
   8  12  -7         24.03         21.33         7.51 o                         
   9  12  -7         10.55          3.73         8.53 o                         
  10  12  -7          6.61          8.63         6.68 o                         
   0  13  -7        157.06        155.01        12.99 o                         
   1  13  -7         30.40         31.81         5.60 o                         
   2  13  -7          6.40         11.91         4.85 o                         
   3  13  -7        153.18        187.77        11.91 o                         
   4  13  -7         40.15         50.66         7.31 o                         
   5  13  -7          7.29          6.48         6.94 o                         
   6  13  -7         39.44         36.18        11.41 o                         
   7  13  -7         18.30          0.39        10.10 o                         
   8  13  -7         25.67          8.00         7.23 o                         
   9  13  -7         21.53         13.30         8.79 o                         
   1  14  -7         36.56         45.47         7.79 o                         
   2  14  -7         98.46         94.07         9.32 o                         
   3  14  -7         23.12         23.62         6.50 o                         
   4  14  -7         99.60         90.63        19.81 o                         
   5  14  -7         42.07         43.38        10.62 o                         
   6  14  -7         52.83         54.15        10.38 o                         
   7  14  -7          7.70         17.74         8.05 o                         
   8  14  -7         58.98         65.14        11.59 o                         
   0  15  -7          2.49          2.55         8.13 o                         
   1  15  -7         73.03         63.04         8.90 o                         
   2  15  -7         29.32         31.40         7.63 o                         
   3  15  -7        101.42         93.03        26.36 o                         
   4  15  -7         50.91         65.93        11.22 o                         
   5  15  -7        210.15        218.21        17.15 o                         
   6  15  -7         29.05         27.91         9.54 o                         
   1  16  -7        147.63        136.46        15.01 o                         
   2  16  -7         55.90         47.70         8.87 o                         
   3  16  -7        120.20        128.83        14.75 o                         
   4  16  -7         36.36         26.21        10.16 o                         
   0   0  -6       1923.18       2418.70        66.11 o                         
   2   0  -6        407.38        449.82        12.74 o                         
   4   0  -6       4603.84       5114.02        81.86 o                         
   6   0  -6        669.65        787.26        15.13 o                         
   8   0  -6        941.63        916.56        33.17 o                         
  10   0  -6         33.30         37.95         7.48 o                         
  12   0  -6         83.23         78.17         8.39 o                         
   1   1  -6         99.38        127.81         3.08 o                         
   2   1  -6       2991.51       3196.07        34.66 o                         
   3   1  -6        673.95        757.10        10.11 o                         
   4   1  -6       1393.83       1527.13        18.31 o                         
   5   1  -6        152.88        122.40         2.28 o                         
   6   1  -6         10.66          9.62         1.64 o                         
   7   1  -6        108.68        132.33         4.21 o                         
   8   1  -6        547.14        514.91        10.98 o                         
   9   1  -6         86.40         81.13         5.36 o                         
  10   1  -6         28.52         20.37         3.44 o                         
  11   1  -6        176.78        171.99        13.43 o                         
  12   1  -6         42.99         49.86         4.73 o                         
  13   1  -6         16.63         -8.92        11.02 o                         
   0   2  -6       1255.26       1314.79        25.01 o                         
   1   2  -6        466.31        476.44         6.31 o                         
   2   2  -6       1502.08       1681.55        19.29 o                         
   3   2  -6        753.20        882.72        12.50 o                         
   4   2  -6        521.89        592.90        10.52 o                         
   5   2  -6        178.71        171.25         4.36 o                         
   6   2  -6        134.33        121.14         3.12 o                         
   7   2  -6          3.56          8.23         1.77 o                         
   8   2  -6         79.91         86.39         4.35 o                         
   9   2  -6        244.56        267.79         7.15 o                         
  10   2  -6         34.78         36.18         6.82 o                         
  11   2  -6        135.24        125.38         6.95 o                         
  12   2  -6          6.51          5.06         2.93 o                         
  13   2  -6         40.91         38.56        14.95 o                         
  14   2  -6         39.45         35.15        13.90 o                         
   1   3  -6        383.83        376.08         7.44 o                         
   2   3  -6       1015.34       1082.58        16.48 o                         
   3   3  -6         31.48         47.92         2.42 o                         
   4   3  -6        419.57        385.90         6.64 o                         
   5   3  -6         13.77         16.30         3.33 o                         
   6   3  -6         13.43         12.40         2.46 o                         
   7   3  -6        321.78        312.47         7.36 o                         
   8   3  -6         21.97         18.78         2.99 o                         
   9   3  -6        227.87        216.65         7.07 o                         
  10   3  -6        286.30        274.48         7.83 o                         
  11   3  -6         18.94         17.60         4.96 o                         
  12   3  -6        244.86        237.14         9.17 o                         
  13   3  -6         29.61          7.61        12.07 o                         
  14   3  -6         35.58         38.82        15.22 o                         
  15   3  -6         85.28         97.06        20.72 o                         
   0   4  -6       1600.60       1770.03        36.26 o                         
   1   4  -6        955.33       1003.61        15.86 o                         
   2   4  -6        463.22        517.83         9.63 o                         
   3   4  -6       2448.58       2395.14        33.60 o                         
   4   4  -6        303.62        361.74         7.42 o                         
   5   4  -6        417.97        390.11         6.88 o                         
   6   4  -6        255.18        241.54         6.89 o                         
   7   4  -6        373.11        350.33         8.20 o                         
   8   4  -6        414.82        364.62        10.16 o                         
   9   4  -6        200.98        193.27        10.56 o                         
  10   4  -6        135.47        142.77         6.25 o                         
  11   4  -6         31.91         41.81         6.61 o                         
  12   4  -6         81.85         85.50        10.10 o                         
  13   4  -6        190.97        175.21        23.08 o                         
  14   4  -6         75.65         90.50        20.46 o                         
  15   4  -6         39.40         31.22        15.48 o                         
   1   5  -6        363.92        395.07         8.39 o                         
   2   5  -6        785.78        837.55        14.12 o                         
   3   5  -6        888.26        919.08        15.30 o                         
   4   5  -6         67.93         54.35         3.33 o                         
   5   5  -6        964.43        936.23        15.40 o                         
   6   5  -6         28.67         21.37         3.10 o                         
   7   5  -6        261.93        290.83         8.55 o                         
   8   5  -6        129.08        119.68         6.73 o                         
   9   5  -6         38.23         30.89         4.06 o                         
  10   5  -6         22.67         23.06         3.71 o                         
  11   5  -6         71.05         78.08        15.35 o                         
  12   5  -6         11.55          9.18         5.11 o                         
  13   5  -6        128.82        141.66        11.40 o                         
  14   5  -6         16.52          9.71        13.90 o                         
   0   6  -6        148.47        185.62         8.44 o                         
   1   6  -6        345.28        392.88         8.85 o                         
   2   6  -6         71.56         98.16         4.58 o                         
   3   6  -6         20.87         33.56         3.18 o                         
   4   6  -6        133.56        158.98         5.44 o                         
   5   6  -6        137.78        133.58         6.37 o                         
   6   6  -6         28.02         31.77         3.69 o                         
   7   6  -6        178.71        181.63        13.51 o                         
   8   6  -6        158.99        144.13        22.68 o                         
   9   6  -6         25.29         23.93         4.69 o                         
  10   6  -6        212.57        202.51         8.66 o                         
  11   6  -6         20.60         24.88         4.13 o                         
  12   6  -6         72.83         88.61        12.07 o                         
  13   6  -6         64.15         61.10         8.62 o                         
  14   6  -6         13.21          4.46        14.17 o                         
   1   7  -6         47.33         63.77         4.11 o                         
   2   7  -6         22.65         18.05         2.71 o                         
   3   7  -6        631.86        628.39        12.79 o                         
   4   7  -6        158.79        161.65         5.91 o                         
   5   7  -6         20.70         25.72         3.05 o                         
   6   7  -6          8.94         15.15         3.41 o                         
   7   7  -6        160.72        146.20        10.76 o                         
   8   7  -6         37.12         36.66         7.74 o                         
   9   7  -6        304.98        285.50        11.88 o                         
  10   7  -6          3.11         -3.10         3.10 o                         
  11   7  -6         66.80         70.94         6.19 o                         
  12   7  -6        219.65        205.05        14.27 o                         
  13   7  -6         81.04         80.87        10.37 o                         
  14   7  -6         53.64         44.86        16.00 o                         
   0   8  -6        223.35        228.51        13.38 o                         
   1   8  -6        199.74        179.54        11.09 o                         
   2   8  -6       1469.00       1476.96        23.90 o                         
   3   8  -6        238.09        253.82         8.33 o                         
   4   8  -6        510.96        504.68        11.32 o                         
   5   8  -6        156.49        145.63         7.69 o                         
   6   8  -6         81.47         85.64         6.26 o                         
   7   8  -6        264.07        263.43        14.95 o                         
   8   8  -6         66.31         58.48         6.65 o                         
   9   8  -6        144.26        142.90         9.78 o                         
  10   8  -6         21.92         17.35         4.49 o                         
  11   8  -6         40.04         45.41         5.75 o                         
  12   8  -6         43.58         62.31        11.02 o                         
  13   8  -6         45.33         55.76         9.30 o                         
   1   9  -6         56.75         61.24         5.46 o                         
   2   9  -6         26.90         27.11         3.78 o                         
   3   9  -6         82.86         59.76         4.71 o                         
   4   9  -6        105.79        106.91         5.95 o                         
   5   9  -6         28.33         32.10         4.60 o                         
   6   9  -6         85.97         82.16        13.25 o                         
   7   9  -6          3.18         -1.11         4.46 o                         
   8   9  -6        172.32        173.25        11.27 o                         
   9   9  -6        415.15        420.29        22.43 o                         
  10   9  -6        100.04        100.91         8.85 o                         
  11   9  -6         35.37         29.60         5.47 o                         
  12   9  -6         23.72         24.06         8.00 o                         
  13   9  -6         49.26         45.00        27.02 o                         
   0  10  -6        797.80        759.91        22.63 o                         
   1  10  -6         54.23         54.30         5.53 o                         
   2  10  -6        311.74        271.94         9.27 o                         
   3  10  -6         39.82         36.29         4.38 o                         
   4  10  -6        151.69        133.94         7.09 o                         
   5  10  -6         98.17         85.46         6.83 o                         
   6  10  -6        229.94        239.00        13.63 o                         
   7  10  -6         85.08         95.60         9.25 o                         
   8  10  -6        177.37        191.52        12.42 o                         
   9  10  -6         15.05         15.09         7.61 o                         
  10  10  -6         78.56         68.69         8.55 o                         
  11  10  -6         90.92         95.36         8.59 o                         
  12  10  -6         43.17         36.65         6.54 o                         
   1  11  -6        301.78        297.20        10.00 o                         
   2  11  -6         34.73         34.17         4.56 o                         
   3  11  -6         29.05         27.59         4.47 o                         
   4  11  -6         15.42         -3.63         4.19 o                         
   5  11  -6         16.58         19.07         4.95 o                         
   6  11  -6         21.64         18.88         6.11 o                         
   7  11  -6         55.76         53.43         8.07 o                         
   8  11  -6         40.49         39.19         7.80 o                         
   9  11  -6         12.57         13.18         6.03 o                         
  10  11  -6         65.56         74.18         9.26 o                         
  11  11  -6         37.11         44.84        13.64 o                         
   0  12  -6         73.11         75.31        14.69 o                         
   1  12  -6        169.99        170.97         8.81 o                         
   2  12  -6        176.51        195.31         9.38 o                         
   3  12  -6        202.87        200.00        11.27 o                         
   4  12  -6         85.33         83.94         8.08 o                         
   5  12  -6         27.36         28.16         7.31 o                         
   6  12  -6          4.23         -2.49         8.00 o                         
   7  12  -6        120.82        131.73        11.77 o                         
   8  12  -6         61.54         65.71         9.71 o                         
   9  12  -6         21.08          8.93         6.61 o                         
  10  12  -6         23.72         24.83         7.43 o                         
  11  12  -6          9.61          9.97         8.66 o                         
   1  13  -6         53.46         57.53        10.00 o                         
   2  13  -6        278.77        317.33        11.91 o                         
   3  13  -6         30.73         43.05         6.93 o                         
   4  13  -6        106.50        103.20         9.00 o                         
   5  13  -6        107.03        116.22        19.40 o                         
   6  13  -6         19.52         21.20         7.51 o                         
   7  13  -6         22.83         24.64         7.84 o                         
   8  13  -6         25.03         14.99         7.31 o                         
   9  13  -6         55.53         48.02         9.09 o                         
   0  14  -6        158.88        161.77        13.81 o                         
   1  14  -6        153.13        190.06        12.05 o                         
   2  14  -6        102.31        120.96        10.19 o                         
   3  14  -6         63.68         65.07         8.16 o                         
   4  14  -6          4.24         20.78         7.95 o                         
   5  14  -6         48.91         48.98         9.44 o                         
   6  14  -6         63.52         60.53        10.20 o                         
   7  14  -6         10.89         16.98        12.72 o                         
   8  14  -6         40.17         45.51        15.61 o                         
   1  15  -6          2.78         -5.80         5.80 o                         
   2  15  -6         31.15         16.72         6.77 o                         
   3  15  -6         22.08         44.22         9.45 o                         
   4  15  -6         44.83         35.80        18.63 o                         
   5  15  -6         41.14         48.53        10.47 o                         
   6  15  -6         24.66         51.24        10.42 o                         
   0  16  -6         46.56         32.00        13.64 o                         
   1  16  -6         87.77         71.40        11.95 o                         
   2  16  -6         13.21         11.32         8.44 o                         
   3  16  -6        302.78        365.66        31.74 o                         
   4  16  -6          8.36         10.11         8.88 o                         
   1  17  -6         21.13         32.47        10.48 o                         
   2   0  -5        641.08        774.10        13.36 o                         
   4   0  -5       1385.83       1391.28        19.99 o                         
   6   0  -5         36.89         44.45         2.52 o                         
   8   0  -5        533.30        546.88        21.90 o                         
  10   0  -5        137.65        129.30         8.08 o                         
  12   0  -5         83.66         72.53        16.40 o                         
   0   1  -5        893.98        821.18        14.33 o                         
   1   1  -5       2798.36       2859.31        29.25 o                         
   2   1  -5       4103.21       4437.03        44.45 o                         
   3   1  -5       5324.39       5328.52        53.53 o                         
   4   1  -5         62.96         57.56         1.86 o                         
   5   1  -5         21.11         21.66         1.19 o                         
   6   1  -5        918.14        962.76        14.03 o                         
   7   1  -5        487.65        476.11         9.23 o                         
   8   1  -5        480.56        468.12        19.21 o                         
   9   1  -5        587.14        527.64        12.46 o                         
  10   1  -5        282.81        300.34         9.05 o                         
  11   1  -5         79.10         69.04         4.92 o                         
  12   1  -5         93.01         98.71         5.99 o                         
  13   1  -5        197.88        172.06        22.82 o                         
  14   1  -5        103.82         90.24        18.89 o                         
   1   2  -5        598.09        675.00        10.52 o                         
   2   2  -5        748.43        763.66        10.46 o                         
   3   2  -5       2247.74       2573.25        31.06 o                         
   4   2  -5        413.92        497.43         9.03 o                         
   5   2  -5        465.96        470.88         8.73 o                         
   6   2  -5        284.73        317.37         6.80 o                         
   7   2  -5        256.46        263.58         6.07 o                         
   8   2  -5        117.79        123.39         7.44 o                         
   9   2  -5         11.50         18.90         2.04 o                         
  10   2  -5         36.94         30.93         5.06 o                         
  11   2  -5         29.58         24.07         3.64 o                         
  12   2  -5         44.87         54.22        13.90 o                         
  13   2  -5         97.12         75.29        16.79 o                         
  14   2  -5        121.84         87.36        20.20 o                         
  15   2  -5          0.92        -12.59        13.12 o                         
   0   3  -5        946.84       1099.64        23.00 o                         
   1   3  -5        972.84       1070.05        15.96 o                         
   2   3  -5        860.36        931.32        14.35 o                         
   3   3  -5        964.37       1019.76        13.62 o                         
   4   3  -5        465.31        537.37         8.11 o                         
   5   3  -5        732.50        727.08        11.82 o                         
   6   3  -5        330.34        353.41         7.65 o                         
   7   3  -5        463.83        450.24         9.77 o                         
   8   3  -5        797.57        747.39        18.40 o                         
   9   3  -5        197.84        217.58         6.99 o                         
  10   3  -5         27.02         28.15         2.64 o                         
  11   3  -5        369.10        339.10        14.95 o                         
  12   3  -5         18.82         18.06         3.68 o                         
  13   3  -5         11.32          9.18        11.54 o                         
  14   3  -5         42.96         40.66        16.53 o                         
  15   3  -5         47.04         46.96        16.53 o                         
   1   4  -5         48.03         45.94         2.84 o                         
   2   4  -5        434.69        477.37         9.08 o                         
   3   4  -5        158.64        187.66         4.96 o                         
   4   4  -5        258.51        275.57         5.42 o                         
   5   4  -5         45.80         57.64         4.61 o                         
   6   4  -5        786.18        812.88        13.48 o                         
   7   4  -5         73.02         87.27         6.16 o                         
   8   4  -5         49.44         60.09         4.44 o                         
   9   4  -5        189.03        167.23         6.61 o                         
  10   4  -5        103.44        102.48         7.87 o                         
  11   4  -5        102.49         97.70        14.17 o                         
  12   4  -5         93.72        100.30         9.01 o                         
  13   4  -5          7.51          8.92        11.02 o                         
  14   4  -5         22.00          9.97        12.85 o                         
  15   4  -5         25.71         16.53        15.22 o                         
   0   5  -5        163.45        145.46         6.75 o                         
   1   5  -5       2212.87       2451.94        34.43 o                         
   2   5  -5        500.78        520.88         9.95 o                         
   3   5  -5       1194.80       1208.17        18.61 o                         
   4   5  -5         49.05         46.59         3.30 o                         
   5   5  -5        550.04        526.37        13.10 o                         
   6   5  -5         35.56         47.45         3.83 o                         
   7   5  -5        693.20        669.04        14.06 o                         
   8   5  -5         42.02         38.47         9.97 o                         
   9   5  -5        155.24        121.22         6.38 o                         
  10   5  -5          5.38          6.18         3.37 o                         
  11   5  -5        179.58        173.84        18.49 o                         
  12   5  -5          5.37          1.03         4.52 o                         
  13   5  -5        253.95        203.02        25.71 o                         
  14   5  -5          0.46         -7.61        11.80 o                         
   1   6  -5        650.60        651.27        12.19 o                         
   2   6  -5         15.46         29.28         2.74 o                         
   3   6  -5       1327.45       1383.43        21.57 o                         
   4   6  -5          1.61          3.43         1.82 o                         
   5   6  -5         38.38         35.11         3.62 o                         
   6   6  -5        558.37        595.57        13.51 o                         
   7   6  -5          2.07         -1.00         3.02 o                         
   8   6  -5          5.99          2.89         3.15 o                         
   9   6  -5        337.08        291.60        11.06 o                         
  10   6  -5         40.16         40.73         4.60 o                         
  11   6  -5        110.33        116.86         6.91 o                         
  12   6  -5         37.03         38.20        10.76 o                         
  13   6  -5         22.78         15.24         6.08 o                         
  14   6  -5         32.10         35.15        15.48 o                         
   0   7  -5       1539.09       1598.70        34.96 o                         
   1   7  -5        106.83        111.27         5.94 o                         
   2   7  -5        157.45        157.91         9.69 o                         
   3   7  -5        449.20        348.19         8.44 o                         
   4   7  -5          2.37          3.53         2.15 o                         
   5   7  -5        312.37        276.82         9.01 o                         
   6   7  -5        695.83        628.51        14.53 o                         
   7   7  -5        452.05        414.65        15.48 o                         
   8   7  -5        186.74        171.73         9.49 o                         
   9   7  -5          7.75         19.45         5.38 o                         
  10   7  -5         13.45         12.52         6.57 o                         
  11   7  -5          2.05         -1.10         3.32 o                         
  12   7  -5         88.04         94.57        16.26 o                         
  13   7  -5         20.23          8.34        13.64 o                         
  14   7  -5         23.76         -6.30        12.85 o                         
   1   8  -5        267.03        302.27         8.26 o                         
   2   8  -5        240.67        269.90        11.78 o                         
   3   8  -5        500.40        494.86        11.10 o                         
   4   8  -5         98.14         91.06         8.07 o                         
   5   8  -5         44.80         40.99         4.58 o                         
   6   8  -5        333.58        321.50        12.96 o                         
   7   8  -5        211.26        205.96        11.67 o                         
   8   8  -5        125.55        137.14         9.49 o                         
   9   8  -5        207.49        196.52        10.87 o                         
  10   8  -5         11.24         15.40         4.78 o                         
  11   8  -5         60.67         44.59         5.65 o                         
  12   8  -5         22.30         27.07         7.35 o                         
  13   8  -5          0.65          1.30         6.02 o                         
   0   9  -5         48.38         42.74         6.03 o                         
   1   9  -5        446.62        411.15        10.45 o                         
   2   9  -5        105.01        105.43         5.95 o                         
   3   9  -5        236.39        226.97         7.78 o                         
   4   9  -5        550.24        480.00        16.32 o                         
   5   9  -5        184.66        168.13        12.55 o                         
   6   9  -5         14.31         24.31         5.34 o                         
   7   9  -5         91.00         91.05         8.51 o                         
   8   9  -5        163.74        150.71        17.58 o                         
   9   9  -5          3.42          7.04         4.81 o                         
  10   9  -5         22.59         22.96         5.86 o                         
  11   9  -5         96.88         93.15         7.93 o                         
  12   9  -5          9.53          1.78         4.84 o                         
  13   9  -5         82.57         72.68        10.67 o                         
   1  10  -5         66.49         47.41         4.78 o                         
   2  10  -5        421.35        387.13        10.74 o                         
   3  10  -5         56.79         49.04         4.71 o                         
   4  10  -5        310.97        285.83        10.92 o                         
   5  10  -5        162.00        156.69         9.44 o                         
   6  10  -5         57.80         74.52         8.07 o                         
   7  10  -5         53.97         56.83         7.28 o                         
   8  10  -5         97.82        100.46         9.27 o                         
   9  10  -5         22.00         26.65         6.30 o                         
  10  10  -5         11.38         20.95         5.80 o                         
  11  10  -5         93.44        100.15        10.76 o                         
  12  10  -5         10.57         10.13         5.12 o                         
   0  11  -5        259.37        290.77        14.03 o                         
   1  11  -5          7.99          8.34         3.51 o                         
   2  11  -5        146.25        142.78         7.61 o                         
   3  11  -5         73.86         55.22         6.25 o                         
   4  11  -5        108.20         97.66        10.53 o                         
   5  11  -5         44.07         47.06         6.04 o                         
   6  11  -5         80.00         73.26        17.84 o                         
   7  11  -5         94.36         86.66         9.41 o                         
   8  11  -5         80.22         84.76        15.35 o                         
   9  11  -5         44.63         54.94        20.33 o                         
  10  11  -5         26.82         37.20         7.28 o                         
  11  11  -5         17.91         15.76         6.38 o                         
  12  11  -5          6.48         -1.31        14.17 o                         
   1  12  -5          3.38          0.12         3.50 o                         
   2  12  -5         51.29         53.30         5.47 o                         
   3  12  -5         48.68         54.93         6.64 o                         
   4  12  -5         64.55         71.23         7.20 o                         
   5  12  -5         36.81         32.66        12.59 o                         
   6  12  -5         23.23         32.42         7.61 o                         
   7  12  -5         31.09         31.76         7.60 o                         
   8  12  -5         55.11         55.99         8.74 o                         
   9  12  -5         14.67          5.26         5.90 o                         
  10  12  -5         47.49         41.56         9.31 o                         
  11  12  -5         46.88         50.86        11.80 o                         
   0  13  -5        165.40        164.26        12.98 o                         
   1  13  -5        105.81        101.98         7.66 o                         
   2  13  -5         53.89         51.07         8.18 o                         
   3  13  -5         47.42         50.88         7.17 o                         
   4  13  -5         19.54         24.05         5.95 o                         
   5  13  -5         28.93         46.02        16.66 o                         
   6  13  -5        167.96        179.82        14.28 o                         
   7  13  -5        140.99        186.43        14.64 o                         
   8  13  -5         10.86          5.77         6.49 o                         
   9  13  -5         46.54         40.23        20.07 o                         
  10  13  -5         33.60         23.61        11.28 o                         
   1  14  -5         56.21         76.05         9.96 o                         
   2  14  -5        142.96        163.77        11.09 o                         
   3  14  -5        149.48        155.82        13.67 o                         
   4  14  -5         17.19         19.05         8.32 o                         
   5  14  -5        152.87        153.53        13.73 o                         
   6  14  -5         70.76         94.51        13.90 o                         
   7  14  -5         52.57         52.37         9.74 o                         
   8  14  -5         26.97         37.49         8.67 o                         
   0  15  -5         41.92         36.20        13.38 o                         
   1  15  -5        316.40        353.76        19.38 o                         
   2  15  -5        252.93        280.41        14.96 o                         
   3  15  -5         45.76         51.74         9.73 o                         
   4  15  -5          5.79          8.63         7.70 o                         
   5  15  -5        110.69        133.26        13.90 o                         
   6  15  -5         17.13         23.07        21.38 o                         
   7  15  -5        129.81        130.50        15.11 o                         
   1  16  -5         65.27         39.13         9.45 o                         
   2  16  -5         42.78         25.65         9.44 o                         
   3  16  -5         20.70         40.92        14.69 o                         
   4  16  -5          5.69          6.56        11.28 o                         
   0  17  -5         39.09         45.38        14.95 o                         
   1  17  -5          0.37         -3.14        10.62 o                         
   2  17  -5          3.23         13.12        12.33 o                         
   0   0  -4      14872.45      15674.40       400.26 o                         
   2   0  -4      17180.00      17468.91       231.73 o                         
   4   0  -4        919.17       1125.37        19.38 o                         
   6   0  -4         15.43          9.93         4.46 o                         
   8   0  -4       1208.06       1272.28        65.06 o                         
  10   0  -4        503.56        448.37        14.54 o                         
  12   0  -4        271.32        221.12        23.87 o                         
   1   1  -4       3286.30       3188.56        32.22 o                         
   2   1  -4       5136.00       5447.40        55.02 o                         
   3   1  -4        589.17        657.39         8.47 o                         
   4   1  -4        551.41        628.96         7.80 o                         
   5   1  -4       1172.82       1328.34        18.29 o                         
   6   1  -4         90.61         90.25         2.87 o                         
   7   1  -4        228.45        217.92         4.56 o                         
   8   1  -4        320.41        314.12        12.77 o                         
   9   1  -4        462.36        420.14         9.74 o                         
  10   1  -4        755.83        691.84        13.78 o                         
  11   1  -4        105.81        113.16         5.38 o                         
  12   1  -4        116.39        119.88        18.36 o                         
  13   1  -4          9.83         12.07        11.80 o                         
  14   1  -4         62.39         58.24        16.79 o                         
   0   2  -4        622.18        621.54        13.91 o                         
   1   2  -4        675.93        643.50        12.66 o                         
   2   2  -4         61.94         44.27         2.21 o                         
   3   2  -4       1654.04       1718.14        27.65 o                         
   4   2  -4       1196.28       1305.08        16.33 o                         
   5   2  -4        438.32        529.33         9.41 o                         
   6   2  -4        366.42        431.82         8.07 o                         
   7   2  -4        880.38        894.70        14.46 o                         
   8   2  -4        485.33        448.24         9.86 o                         
   9   2  -4        390.22        359.69        15.48 o                         
  10   2  -4         20.96         14.34         3.80 o                         
  11   2  -4        138.42        131.55         5.92 o                         
  12   2  -4         12.91         11.96         3.93 o                         
  13   2  -4         30.91         36.73        13.64 o                         
  14   2  -4         28.97         24.13        13.90 o                         
  15   2  -4         55.37         41.71        16.26 o                         
   1   3  -4        490.93        484.18         8.29 o                         
   2   3  -4        402.53        426.23         6.73 o                         
   3   3  -4        698.17        706.51         9.98 o                         
   4   3  -4        890.41       1022.77        19.05 o                         
   5   3  -4        234.25        257.69         5.41 o                         
   6   3  -4        105.39        100.61         3.99 o                         
   7   3  -4        218.47        203.34         4.39 o                         
   8   3  -4        367.60        369.65         9.27 o                         
   9   3  -4        108.28         97.96         4.69 o                         
  10   3  -4         77.81         75.77        10.13 o                         
  11   3  -4          4.45         10.15         4.10 o                         
  12   3  -4        198.22        179.52        10.07 o                         
  13   3  -4         65.26         75.55        16.79 o                         
  14   3  -4         15.12         18.89        13.38 o                         
  15   3  -4         49.99         65.32        18.89 o                         
   0   4  -4       1041.62       1018.39        22.07 o                         
   1   4  -4       2915.06       3007.13        40.59 o                         
   2   4  -4       2419.07       2448.66        33.80 o                         
   3   4  -4       1025.98       1003.21        15.40 o                         
   4   4  -4         23.32         28.61         1.89 o                         
   5   4  -4        160.96        133.18         4.06 o                         
   6   4  -4        351.32        374.65         9.39 o                         
   7   4  -4       2234.31       2257.84        37.54 o                         
   8   4  -4        461.74        455.30        20.02 o                         
   9   4  -4        268.30        234.67         7.58 o                         
  10   4  -4        169.58        183.43         7.07 o                         
  11   4  -4        102.46        105.67         8.58 o                         
  12   4  -4         88.90         95.60         8.76 o                         
  13   4  -4        132.34        130.12        21.25 o                         
  14   4  -4         81.25         95.75        20.20 o                         
  15   4  -4          8.77          0.52        11.80 o                         
   1   5  -4       2363.98       2439.42        34.23 o                         
   2   5  -4        573.03        517.21         9.66 o                         
   3   5  -4        455.30        541.20        11.13 o                         
   4   5  -4        359.44        322.37        11.13 o                         
   5   5  -4        192.75        195.42         5.33 o                         
   6   5  -4        355.33        376.08        12.42 o                         
   7   5  -4       1584.35       1400.31        24.58 o                         
   8   5  -4        373.39        325.66        10.79 o                         
   9   5  -4         93.11         79.23         5.32 o                         
  10   5  -4         82.34         78.01         5.25 o                         
  11   5  -4         13.96         14.79         3.13 o                         
  12   5  -4         58.28         48.94         7.14 o                         
  13   5  -4        223.26        209.05        25.71 o                         
  14   5  -4         26.89          4.72        12.33 o                         
  15   5  -4         65.40         38.82        17.05 o                         
   0   6  -4         83.69         61.44         5.90 o                         
   1   6  -4        319.80        397.14         8.55 o                         
   2   6  -4        479.16        461.62         9.41 o                         
   3   6  -4         53.87         72.30         3.88 o                         
   4   6  -4         25.28         26.17         2.61 o                         
   5   6  -4        151.06        147.10        12.78 o                         
   6   6  -4        114.03         94.62         7.38 o                         
   7   6  -4        531.54        482.06        29.38 o                         
   8   6  -4        361.75        306.97        11.17 o                         
   9   6  -4          8.88          7.16         3.47 o                         
  10   6  -4         12.87         15.49         3.37 o                         
  11   6  -4         74.03         76.27         7.34 o                         
  12   6  -4         16.72         19.95         5.58 o                         
  13   6  -4         26.38         12.59        13.64 o                         
  14   6  -4         96.15         83.16        18.89 o                         
   1   7  -4          5.01          2.78         2.13 o                         
   2   7  -4         82.97         67.14         5.30 o                         
   3   7  -4        541.70        528.94        10.78 o                         
   4   7  -4          2.54          6.20         2.80 o                         
   5   7  -4        388.28        349.29         9.94 o                         
   6   7  -4        252.70        240.12         8.35 o                         
   7   7  -4        160.84        132.47         8.48 o                         
   8   7  -4        172.57        161.47         9.22 o                         
   9   7  -4         12.53         11.30         7.61 o                         
  10   7  -4          6.18          7.59         4.98 o                         
  11   7  -4         37.77         46.74         5.27 o                         
  12   7  -4        107.99         95.57        12.07 o                         
  13   7  -4         24.26         26.79         6.55 o                         
  14   7  -4         15.25         15.48        14.69 o                         
   0   8  -4        500.28        478.57        15.21 o                         
   1   8  -4        315.32        303.23         8.22 o                         
   2   8  -4         96.38         91.24         4.95 o                         
   3   8  -4       1508.57       1339.00        22.02 o                         
   4   8  -4        199.10        189.14         9.03 o                         
   5   8  -4        344.95        333.69        10.44 o                         
   6   8  -4        299.01        280.05         9.51 o                         
   7   8  -4         60.53         67.52         7.21 o                         
   8   8  -4        686.88        685.81        20.12 o                         
   9   8  -4        195.24        209.08        10.55 o                         
  10   8  -4        123.79        117.00         8.85 o                         
  11   8  -4         29.18         24.01         5.04 o                         
  12   8  -4         17.04         15.51         6.49 o                         
  13   8  -4         53.25         65.72         8.76 o                         
   1   9  -4         32.70         38.75         4.03 o                         
   2   9  -4        333.56        333.75        15.41 o                         
   3   9  -4         40.80         41.55         4.14 o                         
   4   9  -4        210.77        187.64         9.50 o                         
   5   9  -4        130.31        115.26         7.25 o                         
   6   9  -4        225.87        227.30        11.68 o                         
   7   9  -4        526.03        524.00        17.98 o                         
   8   9  -4         69.03         78.87         8.16 o                         
   9   9  -4         11.20         17.62         5.29 o                         
  10   9  -4         44.07         45.83         6.58 o                         
  11   9  -4         70.80         74.87         7.95 o                         
  12   9  -4         36.69         42.64         6.12 o                         
  13   9  -4         61.10         56.84        11.80 o                         
   0  10  -4        745.12        663.47        41.57 o                         
   1  10  -4         53.97         61.71         5.09 o                         
   2  10  -4        545.77        486.88        12.19 o                         
   3  10  -4         48.89         67.19         6.14 o                         
   4  10  -4         79.42         89.24         6.94 o                         
   5  10  -4        148.71        168.62         9.10 o                         
   6  10  -4        193.96        181.45        11.99 o                         
   7  10  -4         34.93         31.81         7.08 o                         
   8  10  -4        163.21        166.96        12.07 o                         
   9  10  -4        110.23        131.39        10.42 o                         
  10  10  -4        135.02        134.98        10.53 o                         
  11  10  -4         15.24          9.48         9.97 o                         
  12  10  -4         85.06         79.08         7.95 o                         
   1  11  -4          5.45          7.81         3.57 o                         
   2  11  -4        118.26        118.13        13.01 o                         
   3  11  -4         43.25         44.24         8.63 o                         
   4  11  -4        113.61        114.24         8.30 o                         
   5  11  -4         14.90         13.14         6.81 o                         
   6  11  -4         59.14         62.20         8.24 o                         
   7  11  -4         39.49         29.24         6.93 o                         
   8  11  -4          9.29         20.98         6.30 o                         
   9  11  -4         95.43         88.93        14.82 o                         
  10  11  -4        100.08         90.21         9.83 o                         
  11  11  -4         21.24         29.72         6.57 o                         
  12  11  -4         13.48         12.01         5.68 o                         
   0  12  -4        172.82        170.22        12.41 o                         
   1  12  -4          7.90          7.74         3.90 o                         
   2  12  -4        276.49        245.84        12.91 o                         
   3  12  -4         57.77         67.79         7.02 o                         
   4  12  -4         70.62         73.98         7.50 o                         
   5  12  -4          0.77          2.49        10.49 o                         
   6  12  -4         99.47         97.93        16.13 o                         
   7  12  -4          9.67          6.12         5.90 o                         
   8  12  -4         53.25         57.44         8.85 o                         
   9  12  -4         33.60         38.80         7.66 o                         
  10  12  -4         20.09         17.28         6.83 o                         
  11  12  -4          1.10         -4.14         5.45 o                         
   1  13  -4          1.46          2.83         4.63 o                         
   2  13  -4        294.91        283.36        12.85 o                         
   3  13  -4        227.33        213.29        11.91 o                         
   4  13  -4        262.64        267.84        19.53 o                         
   5  13  -4          8.18          8.40         6.65 o                         
   6  13  -4         52.27         62.71         9.62 o                         
   7  13  -4         37.03         46.96        13.77 o                         
   8  13  -4        243.37        254.93        16.65 o                         
   9  13  -4         11.06         25.96         7.41 o                         
  10  13  -4         28.75         45.18         8.80 o                         
   0  14  -4         58.87         63.75        13.64 o                         
   1  14  -4         26.95         35.11         7.92 o                         
   2  14  -4        155.79        161.38        10.89 o                         
   3  14  -4         29.63         33.36         6.66 o                         
   4  14  -4         50.34         46.01         8.96 o                         
   5  14  -4         21.07         21.83        12.99 o                         
   6  14  -4         42.06         66.30         9.92 o                         
   7  14  -4         89.42         98.25        16.26 o                         
   8  14  -4         53.76         58.60        10.08 o                         
   1  15  -4         49.82         65.94        10.66 o                         
   2  15  -4         58.51         51.46         9.78 o                         
   3  15  -4         50.99         90.24        16.53 o                         
   4  15  -4         21.29         15.48        10.49 o                         
   5  15  -4         26.01         26.23        12.07 o                         
   6  15  -4         27.25         33.05        12.85 o                         
   7  15  -4         11.83         27.54        13.38 o                         
   0  16  -4        111.59        179.67        21.77 o                         
   1  16  -4        186.06        216.19        16.79 o                         
   2  16  -4         53.33         77.27        11.75 o                         
   3  16  -4        142.67        172.59        23.08 o                         
   4  16  -4         39.61         11.28        12.85 o                         
   5  16  -4          2.05         -2.10        11.80 o                         
   1  17  -4         79.85         74.89        12.15 o                         
   2  17  -4         45.43         32.53        12.85 o                         
   2   0  -3      11268.32      12415.30       190.25 o                         
   4   0  -3       6498.65       7481.34       116.28 o                         
   6   0  -3        299.43        346.51        18.36 o                         
   8   0  -3        476.86        453.22        13.23 o                         
  10   0  -3        935.36        894.24        27.68 o                         
  12   0  -3         94.34         99.16        17.31 o                         
   0   1  -3       7115.48       7662.48       115.28 o                         
   1   1  -3      12663.70      13010.44       138.37 o                         
   2   1  -3       2237.24       2250.71        24.38 o                         
   3   1  -3        353.87        459.91         6.51 o                         
   4   1  -3         74.21         75.87         2.81 o                         
   5   1  -3        240.63        231.78         4.51 o                         
   6   1  -3        386.96        449.17         7.33 o                         
   7   1  -3        659.29        665.52        15.71 o                         
   8   1  -3        496.23        474.11        12.19 o                         
   9   1  -3        182.55        175.70         5.53 o                         
  10   1  -3        353.48        334.47         8.25 o                         
  11   1  -3        135.40        132.89         5.03 o                         
  12   1  -3        257.54        207.21        23.35 o                         
  13   1  -3        150.54        141.11        21.25 o                         
  14   1  -3         30.49         38.30        15.22 o                         
  15   1  -3          8.04          8.39        12.85 o                         
   1   2  -3       1791.21       1706.08        24.92 o                         
   2   2  -3        192.78        178.33         3.41 o                         
   3   2  -3        495.51        518.88         8.19 o                         
   4   2  -3        572.18        647.34        17.37 o                         
   5   2  -3       1161.78       1250.27        20.18 o                         
   6   2  -3         94.71        108.44         4.14 o                         
   7   2  -3        374.11        366.94         7.08 o                         
   8   2  -3        195.44        180.80         5.34 o                         
   9   2  -3        635.92        595.14        17.46 o                         
  10   2  -3         55.17         54.48         5.56 o                         
  11   2  -3         76.83         87.72         6.10 o                         
  12   2  -3         50.31         44.86        13.38 o                         
  13   2  -3          5.07         -4.72         9.71 o                         
  14   2  -3         40.70         36.73        14.43 o                         
  15   2  -3         66.81         58.76        17.84 o                         
   0   3  -3       1754.66       1510.22        30.14 o                         
   1   3  -3        460.02        465.00         7.93 o                         
   2   3  -3        332.74        252.11         4.54 o                         
   3   3  -3        863.11        893.46        11.86 o                         
   4   3  -3        513.23        556.75         9.21 o                         
   5   3  -3        407.14        460.46        12.16 o                         
   6   3  -3         20.49         16.34         2.17 o                         
   7   3  -3       1036.97       1092.08        14.96 o                         
   8   3  -3        123.99        110.86         5.30 o                         
   9   3  -3        350.21        349.27         8.70 o                         
  10   3  -3          1.28          4.74         1.63 o                         
  11   3  -3        172.80        147.08         8.70 o                         
  12   3  -3         86.06         97.98         8.35 o                         
  13   3  -3         75.94         69.52        16.26 o                         
  14   3  -3          4.95          6.56        12.07 o                         
  15   3  -3          9.24         -0.79        14.17 o                         
   1   4  -3         47.29         59.23         3.65 o                         
   2   4  -3        462.58        516.44         8.98 o                         
   3   4  -3        737.59        871.77        12.12 o                         
   4   4  -3        400.30        445.89         8.22 o                         
   5   4  -3        206.62        224.83         5.21 o                         
   6   4  -3        321.08        307.47         6.41 o                         
   7   4  -3        108.28         93.88         5.74 o                         
   8   4  -3        615.52        566.06        12.98 o                         
   9   4  -3        111.92        100.45         5.27 o                         
  10   4  -3         98.60         86.26         4.83 o                         
  11   4  -3        254.12        252.45        13.51 o                         
  12   4  -3         67.29         66.74        16.00 o                         
  13   4  -3         36.49         37.25        13.64 o                         
  14   4  -3         83.32         56.66        16.26 o                         
  15   4  -3         70.46         68.73        18.36 o                         
   0   5  -3         10.63         19.43         3.15 o                         
   1   5  -3         30.85         27.27         2.56 o                         
   2   5  -3        462.56        446.67         9.01 o                         
   3   5  -3        267.48        330.55         7.03 o                         
   4   5  -3        184.23        206.96         9.27 o                         
   5   5  -3        939.96       1001.06        15.70 o                         
   6   5  -3         56.69         55.70         4.25 o                         
   7   5  -3         69.98         72.55         4.92 o                         
   8   5  -3         26.60         18.61         4.33 o                         
   9   5  -3        283.08        281.47        14.84 o                         
  10   5  -3         39.96         44.69         5.36 o                         
  11   5  -3        368.82        377.13        10.46 o                         
  12   5  -3         45.80         42.95         6.49 o                         
  13   5  -3         31.82         33.58        15.74 o                         
  14   5  -3         10.26         11.80        13.38 o                         
  15   5  -3         65.75         50.10        17.05 o                         
   1   6  -3        466.73        560.74        10.62 o                         
   2   6  -3        319.14        329.04         7.44 o                         
   3   6  -3         52.51         51.33         3.28 o                         
   4   6  -3        128.79        140.80         5.68 o                         
   5   6  -3         24.25         21.37         4.05 o                         
   6   6  -3        482.94        485.32        11.54 o                         
   7   6  -3         23.67         26.42         4.25 o                         
   8   6  -3        305.68        312.13        11.30 o                         
   9   6  -3         94.72         81.78         9.57 o                         
  10   6  -3        120.16        116.81         6.65 o                         
  11   6  -3        200.38        210.52         8.44 o                         
  12   6  -3        271.43        292.05        13.86 o                         
  13   6  -3         38.14         25.97        13.90 o                         
  14   6  -3         28.56         29.64        14.43 o                         
   0   7  -3         55.20         44.84         6.03 o                         
   1   7  -3        114.27         92.85         4.64 o                         
   2   7  -3         19.19         17.22         2.52 o                         
   3   7  -3        669.73        616.33        19.87 o                         
   4   7  -3        556.13        571.96        18.49 o                         
   5   7  -3        361.75        314.98         9.32 o                         
   6   7  -3         72.84         63.19         5.00 o                         
   7   7  -3        152.61        148.77         9.97 o                         
   8   7  -3        192.13        172.67        14.30 o                         
   9   7  -3        117.91        124.41         9.82 o                         
  10   7  -3         37.28         52.66         5.79 o                         
  11   7  -3         51.99         56.85         5.45 o                         
  12   7  -3        120.95        111.56        11.94 o                         
  13   7  -3         16.80         12.85        13.12 o                         
  14   7  -3          0.08         -2.36        13.64 o                         
   1   8  -3        457.16        425.36         9.93 o                         
   2   8  -3        335.34        357.17         8.94 o                         
   3   8  -3        566.01        561.07        11.68 o                         
   4   8  -3        107.14        138.22         7.15 o                         
   5   8  -3        567.55        561.95        13.71 o                         
   6   8  -3        138.54        132.75         7.11 o                         
   7   8  -3        698.48        674.50        19.56 o                         
   8   8  -3        333.48        328.14        26.89 o                         
   9   8  -3         42.04         23.85         5.23 o                         
  10   8  -3          9.49          5.27         4.17 o                         
  11   8  -3         28.60         35.28         6.03 o                         
  12   8  -3          7.41         -0.21         3.76 o                         
  13   8  -3         53.43         51.87        14.43 o                         
  14   8  -3         41.01         26.23        15.74 o                         
   0   9  -3        215.32        225.33        10.89 o                         
   1   9  -3        767.72        785.34        15.37 o                         
   2   9  -3         18.78         13.70         3.16 o                         
   3   9  -3        197.86        166.43        11.10 o                         
   4   9  -3        370.82        383.42        11.66 o                         
   5   9  -3        176.66        146.39         8.11 o                         
   6   9  -3        872.33        892.79        33.04 o                         
   7   9  -3        409.39        398.38        24.38 o                         
   8   9  -3        360.86        372.37        14.72 o                         
   9   9  -3         73.90         92.00         8.62 o                         
  10   9  -3        161.74        160.26        26.23 o                         
  11   9  -3         21.61         21.63         5.53 o                         
  12   9  -3         20.65         13.40         4.77 o                         
  13   9  -3        124.07        108.10        11.63 o                         
   1  10  -3         13.53         12.10         4.05 o                         
   2  10  -3         24.94         12.83         3.47 o                         
   3  10  -3        376.10        357.86        12.00 o                         
   4  10  -3        494.60        448.40        13.31 o                         
   5  10  -3        134.57        138.24        12.73 o                         
   6  10  -3         25.95         26.49         6.16 o                         
   7  10  -3         64.63         62.61         9.71 o                         
   8  10  -3         96.73         98.12         9.18 o                         
   9  10  -3         96.82         91.10         9.00 o                         
  10  10  -3         58.22         63.23         7.80 o                         
  11  10  -3         10.21          9.68         5.15 o                         
  12  10  -3         90.54         97.73        12.77 o                         
   0  11  -3        184.90        147.52        10.57 o                         
   1  11  -3         15.74         11.19         3.47 o                         
   2  11  -3        345.56        313.60        11.71 o                         
   3  11  -3        222.99        182.03        11.07 o                         
   4  11  -3        573.42        569.44        16.09 o                         
   5  11  -3          5.28          4.62         3.96 o                         
   6  11  -3        225.04        189.10        15.87 o                         
   7  11  -3         27.29         21.09         6.16 o                         
   8  11  -3        124.83        138.82        11.48 o                         
   9  11  -3         53.42         49.94         7.87 o                         
  10  11  -3        212.87        240.64        21.64 o                         
  11  11  -3          0.74          7.37         6.69 o                         
  12  11  -3          3.22         -1.79         4.97 o                         
   1  12  -3         20.12         13.89         4.59 o                         
   2  12  -3         45.79         52.10         6.33 o                         
   3  12  -3        112.68        124.98         8.73 o                         
   4  12  -3         11.63          6.61         4.48 o                         
   5  12  -3        188.04        178.53        13.05 o                         
   6  12  -3         37.80         38.82         7.50 o                         
   7  12  -3          4.46          6.37         5.82 o                         
   8  12  -3         18.12         10.69        11.80 o                         
   9  12  -3        197.01        202.39        14.09 o                         
  10  12  -3        145.36        156.40        15.74 o                         
  11  12  -3         49.53         45.57         8.25 o                         
   0  13  -3         33.28         34.37        10.76 o                         
   1  13  -3         15.31         14.73         5.15 o                         
   2  13  -3         13.04         23.64         5.70 o                         
   3  13  -3         30.20         40.34         6.41 o                         
   4  13  -3         43.14         55.08         7.21 o                         
   5  13  -3          2.68          5.90         7.87 o                         
   6  13  -3        133.16        121.73        12.24 o                         
   7  13  -3        284.63        287.92        30.17 o                         
   8  13  -3         23.09         31.94         8.05 o                         
   9  13  -3         82.18         85.58        19.94 o                         
  10  13  -3         41.55         50.89        12.59 o                         
   1  14  -3         10.36          8.39         9.31 o                         
   2  14  -3         22.15         25.26        11.67 o                         
   3  14  -3         83.66         90.71        20.20 o                         
   4  14  -3         25.59         31.51         8.62 o                         
   5  14  -3        108.05        135.96        13.17 o                         
   6  14  -3        104.55         74.01        13.90 o                         
   7  14  -3         23.29         24.13         8.35 o                         
   8  14  -3         87.07        111.75        16.79 o                         
   0  15  -3        200.29        289.06        26.23 o                         
   1  15  -3        227.44        235.83        16.65 o                         
   2  15  -3         22.89         19.45         7.74 o                         
   3  15  -3        136.34        173.11        21.25 o                         
   4  15  -3         38.70         43.55        13.38 o                         
   5  15  -3         12.81         -7.08         9.18 o                         
   6  15  -3         27.47          8.39        11.54 o                         
   7  15  -3          6.72          8.13        10.49 o                         
   1  16  -3        110.45        137.83        14.28 o                         
   2  16  -3          1.29         12.49         7.68 o                         
   3  16  -3        116.76        154.22        20.72 o                         
   4  16  -3         10.96         57.97        14.95 o                         
   5  16  -3          6.10         12.59        11.54 o                         
   0  17  -3         22.36          6.82        11.80 o                         
   1  17  -3         28.62         42.35         9.92 o                         
   2  17  -3          6.96         -0.79        11.80 o                         
   2   0  -2      25219.51      25349.79       334.75 o                         
   4   0  -2       4113.27       4128.06        82.04 o                         
   6   0  -2       1422.28       1534.50        33.02 o                         
   8   0  -2        338.97        302.86        11.80 o                         
  10   0  -2        773.53        777.57        19.90 o                         
  12   0  -2        330.18        286.70        25.18 o                         
   1   1  -2       2093.92       2028.26        21.68 o                         
   2   1  -2       1365.99       1453.98        17.52 o                         
   3   1  -2        245.12        269.66         6.14 o                         
   4   1  -2        306.62        374.51         5.18 o                         
   5   1  -2       1660.29       1795.16        27.29 o                         
   6   1  -2         86.67         95.52         2.92 o                         
   7   1  -2         49.41         45.60         1.51 o                         
   8   1  -2        386.72        377.74        11.55 o                         
   9   1  -2        227.32        202.15         6.21 o                         
  10   1  -2        136.30        133.08         4.66 o                         
  11   1  -2         11.68         17.15         4.24 o                         
  12   1  -2        160.21        154.55        15.61 o                         
  13   1  -2          1.24         -0.26         9.71 o                         
  14   1  -2         31.33         12.33        13.12 o                         
  15   1  -2        153.41        122.77        22.82 o                         
   0   2  -2       3425.77       3378.50        63.88 o                         
   1   2  -2         15.61         19.97         1.68 o                         
   2   2  -2       1269.13       1342.71        16.28 o                         
   3   2  -2       2809.95       2953.88        38.95 o                         
   4   2  -2        871.59        963.09        15.90 o                         
   5   2  -2       2878.26       3133.33        41.48 o                         
   6   2  -2        119.46        156.93         3.15 o                         
   7   2  -2        174.98        155.30         3.77 o                         
   8   2  -2        186.65        180.15         4.16 o                         
   9   2  -2        430.21        407.07         8.75 o                         
  10   2  -2        144.68        134.71         8.66 o                         
  11   2  -2         32.68         38.44         4.54 o                         
  12   2  -2         18.56          5.77        10.76 o                         
  13   2  -2        134.05         93.39        17.58 o                         
  14   2  -2         12.97         22.30        13.38 o                         
  15   2  -2         19.24         17.84        13.90 o                         
   1   3  -2       1773.78       1901.83        23.09 o                         
   2   3  -2        576.75        654.01         9.10 o                         
   3   3  -2        501.17        535.49        10.60 o                         
   4   3  -2        580.77        753.11        11.47 o                         
   5   3  -2        866.37        894.86        33.27 o                         
   6   3  -2        487.55        477.59        11.61 o                         
   7   3  -2        204.71        235.30         4.77 o                         
   8   3  -2         24.33         28.01         1.92 o                         
   9   3  -2         73.01         76.49         5.17 o                         
  10   3  -2         96.25         87.48         4.05 o                         
  11   3  -2         93.78         95.41         7.20 o                         
  12   3  -2        158.67        157.11        20.99 o                         
  13   3  -2         32.73         49.32        14.43 o                         
  14   3  -2         57.90         75.55        17.84 o                         
  15   3  -2         97.54         88.14        20.72 o                         
   0   4  -2       1500.75       1618.18        32.18 o                         
   1   4  -2         90.93         74.41         3.09 o                         
   2   4  -2       3582.76       3813.83        50.43 o                         
   3   4  -2       2063.92       2157.96        26.77 o                         
   4   4  -2        722.68        811.78        12.65 o                         
   5   4  -2        744.64        707.13        11.40 o                         
   6   4  -2        688.53        681.87        18.70 o                         
   7   4  -2        146.87        149.27         4.85 o                         
   8   4  -2        474.65        465.07        12.41 o                         
   9   4  -2         24.77         29.69         3.30 o                         
  10   4  -2         48.15         51.96         4.32 o                         
  11   4  -2        222.43        198.83        28.86 o                         
  12   4  -2        381.39        362.50        14.51 o                         
  13   4  -2         27.42         35.94        13.64 o                         
  14   4  -2         95.21         95.75        19.67 o                         
  15   4  -2         36.61         34.63        16.26 o                         
   1   5  -2       4324.46       4615.67        61.31 o                         
   2   5  -2          2.22          5.80         1.98 o                         
   3   5  -2        177.98        187.92         5.85 o                         
   4   5  -2         72.87         54.70         3.58 o                         
   5   5  -2        132.01        124.56         7.94 o                         
   6   5  -2        117.44        116.94         4.02 o                         
   7   5  -2        450.36        455.30        10.17 o                         
   8   5  -2        148.59        127.91         6.91 o                         
   9   5  -2        207.30        181.13         9.18 o                         
  10   5  -2        101.29         94.36         5.59 o                         
  11   5  -2         45.69         50.71         5.15 o                         
  12   5  -2          5.60          3.29         3.95 o                         
  13   5  -2          9.03         22.82        12.85 o                         
  14   5  -2         31.86         29.38        14.43 o                         
  15   5  -2         14.89         24.13        14.43 o                         
   0   6  -2       1285.53       1373.72        29.68 o                         
   1   6  -2        396.42        465.89         9.31 o                         
   2   6  -2       1169.08       1141.76        18.03 o                         
   3   6  -2         44.56         41.11         3.88 o                         
   4   6  -2        207.54        204.39         6.70 o                         
   5   6  -2        140.35        126.84         5.57 o                         
   6   6  -2        197.47        185.94         6.55 o                         
   7   6  -2        462.87        472.88        14.00 o                         
   8   6  -2        252.32        267.49        10.20 o                         
   9   6  -2        166.01        165.72         8.14 o                         
  10   6  -2         61.28         61.73         5.67 o                         
  11   6  -2        105.62         96.98        10.12 o                         
  12   6  -2        333.08        311.68        14.95 o                         
  13   6  -2          4.30         -9.18         9.18 o                         
  14   6  -2         26.14         27.02        15.22 o                         
   1   7  -2         27.68         22.52         2.66 o                         
   2   7  -2        411.13        466.23         9.76 o                         
   3   7  -2         12.42         12.68         2.81 o                         
   4   7  -2          0.88          1.89         2.26 o                         
   5   7  -2        511.00        482.55        11.75 o                         
   6   7  -2         44.37         52.96         4.48 o                         
   7   7  -2        174.19        150.28        13.25 o                         
   8   7  -2          4.27          3.30         3.40 o                         
   9   7  -2        141.04        147.24        12.85 o                         
  10   7  -2          1.34          2.08         3.47 o                         
  11   7  -2          3.03          2.34         5.38 o                         
  12   7  -2        159.53        152.15        11.60 o                         
  13   7  -2        101.93         77.12        19.15 o                         
  14   7  -2         40.32         35.41        17.31 o                         
   0   8  -2        918.49        947.31        33.30 o                         
   1   8  -2        284.62        278.58         7.70 o                         
   2   8  -2         11.53         18.37         3.98 o                         
   3   8  -2        555.41        590.93        14.07 o                         
   4   8  -2        743.74        758.43        25.44 o                         
   5   8  -2        633.13        555.73        13.62 o                         
   6   8  -2        917.70        866.67        18.66 o                         
   7   8  -2        482.57        457.07        31.87 o                         
   8   8  -2         19.34         24.91         5.28 o                         
   9   8  -2         35.62         17.47         4.73 o                         
  10   8  -2        132.60        146.29         9.45 o                         
  11   8  -2         95.21        108.17         8.40 o                         
  12   8  -2         53.81         53.26         6.00 o                         
  13   8  -2         32.23         34.63        16.53 o                         
  14   8  -2         32.01         23.35        15.22 o                         
   1   9  -2        107.24         87.95         6.89 o                         
   2   9  -2         41.28         40.49         4.68 o                         
   3   9  -2        138.66        155.03         8.07 o                         
   4   9  -2        446.29        457.29        14.12 o                         
   5   9  -2        349.38        316.89        23.43 o                         
   6   9  -2         31.03         32.42         5.66 o                         
   7   9  -2         24.62         25.79         6.95 o                         
   8   9  -2         42.27         44.17         6.48 o                         
   9   9  -2        125.79        118.60         9.27 o                         
  10   9  -2          4.65         -1.21         4.07 o                         
  11   9  -2         97.90        102.95         8.93 o                         
  12   9  -2         39.69         38.70         5.95 o                         
  13   9  -2        132.53        126.97        23.61 o                         
   0  10  -2       3489.59       3218.82        67.15 o                         
   1  10  -2        122.85        114.67         6.25 o                         
   2  10  -2         11.45          8.77         3.80 o                         
   3  10  -2         30.23         31.30         4.61 o                         
   4  10  -2        357.98        333.88        16.21 o                         
   5  10  -2         69.23         65.42        11.15 o                         
   6  10  -2          4.56          6.82         4.78 o                         
   7  10  -2        129.19        122.99        13.10 o                         
   8  10  -2          6.28          6.03         4.82 o                         
   9  10  -2          2.07          3.30         4.89 o                         
  10  10  -2         21.51         23.39         6.11 o                         
  11  10  -2         21.11         29.62         6.95 o                         
  12  10  -2         53.67         64.53        10.76 o                         
   1  11  -2         25.11         36.68         7.31 o                         
   2  11  -2        197.10        179.14         9.63 o                         
   3  11  -2         48.07         52.89         5.78 o                         
   4  11  -2         21.95          7.87         4.08 o                         
   5  11  -2        164.03        154.04         9.44 o                         
   6  11  -2        183.43        193.83        12.70 o                         
   7  11  -2         21.46         25.11         8.53 o                         
   8  11  -2          5.70          9.97         5.66 o                         
   9  11  -2         72.05         83.47         9.37 o                         
  10  11  -2        139.95        136.39        11.13 o                         
  11  11  -2         33.91         38.82         9.97 o                         
  12  11  -2          1.69         10.49         8.13 o                         
   0  12  -2        230.78        188.33        17.84 o                         
   1  12  -2         38.54         30.30         5.42 o                         
   2  12  -2         51.16         44.27         6.05 o                         
   3  12  -2         36.64         33.25         7.31 o                         
   4  12  -2        126.42        124.59         8.72 o                         
   5  12  -2        212.14        179.93        23.61 o                         
   6  12  -2         69.26         67.14         9.18 o                         
   7  12  -2         59.34         42.17         7.87 o                         
   8  12  -2         78.12         79.76        10.89 o                         
   9  12  -2         25.59         31.28        14.30 o                         
  10  12  -2        102.84        131.66        16.53 o                         
  11  12  -2         46.08         54.04        11.54 o                         
   1  13  -2         23.23         29.75         7.23 o                         
   2  13  -2        264.01        297.79        16.02 o                         
   3  13  -2         10.62         12.28         4.90 o                         
   4  13  -2         56.00         58.34        10.16 o                         
   5  13  -2        156.48        133.84        12.33 o                         
   6  13  -2        116.72        125.46        15.33 o                         
   7  13  -2         28.63         33.23         9.31 o                         
   8  13  -2         55.18         43.28        11.80 o                         
   9  13  -2         25.83         22.04        10.76 o                         
  10  13  -2         17.81         23.35        10.76 o                         
   0  14  -2        106.04         99.42        15.74 o                         
   1  14  -2         72.19         69.80        19.15 o                         
   2  14  -2         57.35         69.29        22.69 o                         
   3  14  -2        105.00        122.96        12.12 o                         
   4  14  -2         45.01         38.56        12.07 o                         
   5  14  -2         19.06         22.56        11.28 o                         
   6  14  -2        280.62        271.22        25.18 o                         
   7  14  -2        317.82        288.01        25.71 o                         
   8  14  -2         14.67         22.04        11.02 o                         
   9  14  -2         45.72         53.52        14.69 o                         
   1  15  -2         44.79         41.83         8.98 o                         
   2  15  -2         63.78         63.95        10.57 o                         
   3  15  -2         56.50         49.58        14.43 o                         
   4  15  -2          3.96         -1.31        11.02 o                         
   5  15  -2         41.95         58.24        14.69 o                         
   6  15  -2         99.46         98.90        18.10 o                         
   7  15  -2         29.36         16.53        12.85 o                         
   0  16  -2          2.39         13.64         9.97 o                         
   1  16  -2        113.63        122.42        18.61 o                         
   2  16  -2         22.78         31.64         9.27 o                         
   3  16  -2         60.00         31.48        13.64 o                         
   4  16  -2         18.67         13.38        13.64 o                         
   5  16  -2         18.16          8.13        12.33 o                         
   1  17  -2         52.03         57.43        14.95 o                         
   2  17  -2        131.48        125.13        19.41 o                         
   3  17  -2         43.91         40.92        14.43 o                         
   2   0  -1       1915.32       2329.30        90.24 o                         
   4   0  -1       8325.71       9944.41       289.32 o                         
   6   0  -1         91.53         99.25         5.77 o                         
   8   0  -1        123.13        117.00         5.30 o                         
  10   0  -1        922.00        818.61        40.53 o                         
  12   0  -1        285.03        244.99        25.18 o                         
  14   0  -1         11.79          0.00        11.28 o                         
   1   1  -1       1504.18       1564.12        30.18 o                         
   2   1  -1        566.07        478.03         6.17 o                         
   3   1  -1       1858.60       1865.40        22.63 o                         
   4   1  -1        461.23        505.86         6.52 o                         
   5   1  -1        100.11         70.18         1.63 o                         
   6   1  -1        767.53        803.91        11.22 o                         
   7   1  -1        103.35        131.70         2.95 o                         
   8   1  -1        116.56        112.09         5.07 o                         
   9   1  -1        343.77        336.09        10.77 o                         
  10   1  -1          1.12          3.43         1.85 o                         
  11   1  -1         48.85         28.25        12.07 o                         
  12   1  -1        397.66        402.41        20.77 o                         
  13   1  -1         20.44         25.45        13.38 o                         
  14   1  -1        121.78        150.81        23.35 o                         
  15   1  -1          6.61         25.71        13.90 o                         
   1   2  -1      16170.76      16431.01       186.99 o                         
   2   2  -1       5466.48       5642.88        72.94 o                         
   3   2  -1        484.43        485.41         7.41 o                         
   4   2  -1       1183.71       1406.73        22.26 o                         
   5   2  -1        167.75        212.36         4.62 o                         
   6   2  -1         38.20         38.65         1.86 o                         
   7   2  -1        284.83        310.95         5.53 o                         
   8   2  -1        217.53        232.79         4.77 o                         
   9   2  -1        152.43        155.14         4.65 o                         
  10   2  -1        193.62        174.78        14.67 o                         
  11   2  -1         24.04         32.82         4.98 o                         
  12   2  -1         90.62         80.27        17.05 o                         
  13   2  -1        134.06        121.20        19.67 o                         
  14   2  -1         15.18          0.79        10.76 o                         
  15   2  -1         48.04         63.22        18.10 o                         
   0   3  -1       6592.78       6577.55       118.78 o                         
   1   3  -1       4489.33       4651.34        53.85 o                         
   2   3  -1        526.98        493.45         7.15 o                         
   3   3  -1        731.71        752.33        11.85 o                         
   4   3  -1        568.28        505.34         8.29 o                         
   5   3  -1        207.19        199.38         4.28 o                         
   6   3  -1        915.42        983.30        16.75 o                         
   7   3  -1        170.97        189.09         4.00 o                         
   8   3  -1         77.73         75.89         4.09 o                         
   9   3  -1        127.98        120.79         4.88 o                         
  10   3  -1         68.79         69.69         3.81 o                         
  11   3  -1         49.74         44.33         5.03 o                         
  12   3  -1          0.99         11.54        11.02 o                         
  13   3  -1         17.17         24.13        12.59 o                         
  14   3  -1         54.35         73.19        17.31 o                         
  15   3  -1         25.14         29.91        14.95 o                         
   1   4  -1        145.11        178.46         5.23 o                         
   2   4  -1        306.49        359.32         6.78 o                         
   3   4  -1        606.95        660.35        15.48 o                         
   4   4  -1        406.03        451.82         8.09 o                         
   5   4  -1        233.02        230.68         5.13 o                         
   6   4  -1         44.31         45.79         2.87 o                         
   7   4  -1         62.93         62.85         3.24 o                         
   8   4  -1        733.89        689.61        24.13 o                         
   9   4  -1        139.74        144.75         5.83 o                         
  10   4  -1         32.78         22.16         3.03 o                         
  11   4  -1        211.68        205.95         6.83 o                         
  12   4  -1         21.31         14.43        11.80 o                         
  13   4  -1         53.97         55.61        15.74 o                         
  14   4  -1         85.13         75.81        18.36 o                         
  15   4  -1         40.59         48.01        18.36 o                         
   0   5  -1        159.38        113.10         9.97 o                         
   1   5  -1       2705.47       2809.50        38.29 o                         
   2   5  -1        126.34        189.56         5.10 o                         
   3   5  -1       2021.33       2164.26        35.29 o                         
   4   5  -1        291.38        275.97         7.26 o                         
   5   5  -1        451.90        406.85        11.12 o                         
   6   5  -1         47.87         33.22         3.71 o                         
   7   5  -1        333.53        326.66         8.32 o                         
   8   5  -1         20.17         18.07         3.54 o                         
   9   5  -1         27.80         26.77         3.71 o                         
  10   5  -1         75.65         82.88         7.91 o                         
  11   5  -1        434.99        396.42        10.85 o                         
  12   5  -1         11.35          8.92         9.84 o                         
  13   5  -1        417.37        400.52        33.05 o                         
  14   5  -1          4.21          3.15        12.59 o                         
  15   5  -1         29.51         29.91        16.26 o                         
   1   6  -1       1170.28       1365.37        20.89 o                         
   2   6  -1       2384.12       2665.37        43.16 o                         
   3   6  -1        614.02        678.61        13.93 o                         
   4   6  -1       1665.82       1747.27        34.11 o                         
   5   6  -1        100.43         99.12         5.12 o                         
   6   6  -1          6.63          4.37         2.20 o                         
   7   6  -1         13.28          9.74         4.20 o                         
   8   6  -1        127.66        141.51         8.92 o                         
   9   6  -1         51.57         59.40         5.47 o                         
  10   6  -1         66.24         62.16         5.66 o                         
  11   6  -1        113.02        110.74        15.59 o                         
  12   6  -1         54.62         54.18         7.74 o                         
  13   6  -1        180.29        138.22        21.77 o                         
  14   6  -1         85.69         81.06        19.41 o                         
   0   7  -1        423.25        404.33        12.52 o                         
   1   7  -1         52.60         39.46         3.82 o                         
   2   7  -1        429.39        411.05        10.45 o                         
   3   7  -1        189.26        221.19         8.74 o                         
   4   7  -1         17.07         13.52         4.05 o                         
   5   7  -1        691.65        624.06        22.00 o                         
   6   7  -1        529.24        489.82        11.87 o                         
   7   7  -1        397.32        361.41        17.71 o                         
   8   7  -1        230.85        210.68        11.02 o                         
   9   7  -1         12.29         18.54         4.15 o                         
  10   7  -1         11.02         12.72         4.08 o                         
  11   7  -1         18.07         21.08         4.54 o                         
  12   7  -1         59.80         74.22         6.10 o                         
  13   7  -1         11.42         -7.87         9.97 o                         
  14   7  -1          2.61          9.97        14.17 o                         
   1   8  -1       1038.96       1050.60        17.96 o                         
   2   8  -1        194.11        197.80         7.57 o                         
   3   8  -1        235.08        243.70         8.42 o                         
   4   8  -1        518.77        487.44        25.74 o                         
   5   8  -1       1207.86       1184.18        22.85 o                         
   6   8  -1         29.93         31.27         4.00 o                         
   7   8  -1        382.56        385.08        18.74 o                         
   8   8  -1         38.52         47.70         8.00 o                         
   9   8  -1         67.67         60.95         6.46 o                         
  10   8  -1          1.70          1.71         3.88 o                         
  11   8  -1          1.74          1.72         3.61 o                         
  12   8  -1         20.62          7.07         5.46 o                         
  13   8  -1         59.49         73.98        19.67 o                         
  14   8  -1         38.07         35.15        15.22 o                         
   0   9  -1        200.04        188.91        28.07 o                         
   1   9  -1       1213.98       1103.62        22.56 o                         
   2   9  -1        134.99        144.55         7.57 o                         
   3   9  -1        466.06        476.43        12.92 o                         
   4   9  -1        246.05        235.23         8.97 o                         
   5   9  -1         43.38         34.59         4.63 o                         
   6   9  -1        314.01        315.78        13.17 o                         
   7   9  -1         21.12         23.19         5.18 o                         
   8   9  -1         47.28         43.10         6.38 o                         
   9   9  -1         55.49         53.18         8.66 o                         
  10   9  -1         50.16         59.56         7.41 o                         
  11   9  -1          6.35          4.97         4.41 o                         
  12   9  -1         44.37         36.46         8.39 o                         
  13   9  -1         49.62         17.58        14.69 o                         
   1  10  -1        157.49        113.45         7.88 o                         
   2  10  -1        288.27        272.76        14.85 o                         
   3  10  -1         11.00          6.28         3.58 o                         
   4  10  -1        825.33        786.42        18.47 o                         
   5  10  -1        350.85        387.68        12.08 o                         
   6  10  -1         44.54         53.75         7.04 o                         
   7  10  -1         40.37         39.72         6.58 o                         
   8  10  -1         18.97         14.76         5.37 o                         
   9  10  -1         19.46         14.71         5.37 o                         
  10  10  -1         73.68         88.64         8.90 o                         
  11  10  -1          5.23          6.82         6.56 o                         
  12  10  -1         15.80         25.97         8.39 o                         
  13  10  -1          5.14          4.20        13.90 o                         
   0  11  -1        412.10        338.64        20.99 o                         
   1  11  -1         45.85         44.64         9.31 o                         
   2  11  -1         80.97         94.44         7.20 o                         
   3  11  -1         22.11         12.49         5.29 o                         
   4  11  -1         12.22         10.42         3.93 o                         
   5  11  -1          5.93          0.44         4.78 o                         
   6  11  -1        332.81        393.67        16.41 o                         
   7  11  -1         73.62         67.89         8.43 o                         
   8  11  -1         77.83         78.86        11.94 o                         
   9  11  -1          2.98         -3.31         7.48 o                         
  10  11  -1         43.70         47.48        11.54 o                         
  11  11  -1          1.88          4.72         7.87 o                         
  12  11  -1        156.28        192.52        17.58 o                         
   1  12  -1        186.28        184.15        12.51 o                         
   2  12  -1         10.89         16.97        11.54 o                         
   3  12  -1         17.37         14.36         5.02 o                         
   4  12  -1        158.62        145.88         9.23 o                         
   5  12  -1         75.65         97.92        14.30 o                         
   6  12  -1         47.77         44.03         8.13 o                         
   7  12  -1         44.84         33.97         7.42 o                         
   8  12  -1         19.12         10.76         9.71 o                         
   9  12  -1         77.23         65.32        12.59 o                         
  10  12  -1         12.45         42.50        10.76 o                         
  11  12  -1          0.70         -6.30         7.35 o                         
   0  13  -1        321.89        300.86        22.30 o                         
   1  13  -1         17.42         11.87         5.93 o                         
   2  13  -1         14.71         25.13         7.02 o                         
   3  13  -1          2.52         -0.07         6.43 o                         
   4  13  -1         11.45         19.15         9.71 o                         
   5  13  -1        103.02         96.27        14.95 o                         
   6  13  -1        473.10        421.51        27.28 o                         
   7  13  -1         27.78          8.13         9.71 o                         
   8  13  -1         87.55        101.52        16.00 o                         
   9  13  -1         56.88         58.76        13.38 o                         
  10  13  -1          0.06         -9.44         9.44 o                         
   1  14  -1         20.33         19.07         8.53 o                         
   2  14  -1         38.36         41.40         8.69 o                         
   3  14  -1         41.39         48.78         8.44 o                         
   4  14  -1         12.43         41.19        12.07 o                         
   5  14  -1         17.74         20.72        10.49 o                         
   6  14  -1         61.59         60.60        14.17 o                         
   7  14  -1         60.66         65.32        15.22 o                         
   8  14  -1        253.52        258.63        24.40 o                         
   9  14  -1         51.16         52.73        13.90 o                         
   0  15  -1         95.15        115.16        18.10 o                         
   1  15  -1         97.47        119.76        12.60 o                         
   2  15  -1         54.77         58.33        23.87 o                         
   3  15  -1         41.21         63.48        15.22 o                         
   4  15  -1         17.72         19.67        12.33 o                         
   5  15  -1         12.12         11.80        11.28 o                         
   6  15  -1         18.40         18.89        11.54 o                         
   7  15  -1         12.65         30.69        13.12 o                         
   1  16  -1        115.05        153.68        19.67 o                         
   2  16  -1         13.95          5.11        11.02 o                         
   3  16  -1         36.40          3.41        12.85 o                         
   4  16  -1          3.61         -7.61        10.76 o                         
   5  16  -1          7.51        -10.49        10.49 o                         
   0  17  -1        161.10        214.56        24.66 o                         
   1  17  -1         32.53         48.96        10.47 o                         
   2  17  -1         49.46         60.60        16.79 o                         
   3  17  -1          5.49          8.39        13.64 o                         
   2   0   0        293.33        526.97        18.36 o                         
   4   0   0       1455.93       1329.43        21.56 o                         
   6   0   0       7513.71       8266.67       108.99 o                         
   8   0   0         21.43         18.73         2.25 o                         
  10   0   0         18.42         20.09         4.59 o                         
  12   0   0       1156.69       1135.52        53.25 o                         
  14   0   0        314.65        344.67        30.17 o                         
   1   1   0       1705.77       1855.65        72.58 o                         
   2   1   0       7081.58       7652.82        81.07 o                         
   3   1   0        129.67        123.11         2.43 o                         
   4   1   0         82.32         69.29         3.72 o                         
   5   1   0        136.66        121.90         5.21 o                         
   6   1   0         31.60         43.26         1.54 o                         
   7   1   0         59.86         76.50         2.15 o                         
   8   1   0          1.51          0.84         1.62 o                         
   9   1   0         15.40         17.16         1.07 o                         
  10   1   0        931.61        898.10        18.96 o                         
  11   1   0         90.17         85.15        10.66 o                         
  12   1   0          4.74          6.00         6.80 o                         
  13   1   0        165.14        166.29        22.30 o                         
  14   1   0          2.99         -1.84        10.76 o                         
  15   1   0          2.32        -12.07        12.07 o                         
   0   2   0        949.24        931.51        19.80 o                         
   1   2   0       1755.21       1498.62        15.24 o                         
   2   2   0       1292.12       1283.98        17.41 o                         
   3   2   0        271.92        301.35         5.01 o                         
   4   2   0        275.16        252.12         5.18 o                         
   5   2   0        345.41        333.11         5.90 o                         
   6   2   0       2141.08       2279.41        31.77 o                         
   7   2   0        209.86        201.58         4.19 o                         
   8   2   0        115.22         97.13         2.48 o                         
   9   2   0        143.99        117.74         4.04 o                         
  10   2   0        183.35        177.73         4.11 o                         
  11   2   0         49.17         44.60        12.33 o                         
  12   2   0         59.03         49.84        13.38 o                         
  13   2   0         12.97         19.15        11.80 o                         
  14   2   0          8.21          0.79        11.28 o                         
  15   2   0          3.39         -4.98        11.02 o                         
   1   3   0      12977.88      13046.45       148.60 o                         
   2   3   0       7734.10       7834.90        89.92 o                         
   3   3   0          1.64          3.18         0.92 o                         
   4   3   0        541.88        502.45         8.12 o                         
   5   3   0       1311.62       1430.26        19.90 o                         
   6   3   0         22.53         19.23         1.72 o                         
   7   3   0        452.80        457.69        24.12 o                         
   8   3   0         92.67         78.32         3.75 o                         
   9   3   0          1.97          0.26         3.03 o                         
  10   3   0         62.12         70.00         3.97 o                         
  11   3   0        266.90        269.68        10.11 o                         
  12   3   0          0.01         -2.10        11.28 o                         
  13   3   0        172.11        182.82        23.61 o                         
  14   3   0         34.75         44.60        16.53 o                         
  15   3   0          4.22         -3.93        13.38 o                         
   0   4   0       5653.81       5547.63       102.09 o                         
   1   4   0       6105.34       5884.04        76.45 o                         
   2   4   0       4349.40       4542.06        68.96 o                         
   3   4   0        366.30        449.06         8.37 o                         
   4   4   0          9.89         16.88         2.84 o                         
   5   4   0       1483.72       1396.40        17.90 o                         
   6   4   0          1.66          5.34         1.08 o                         
   7   4   0         17.89         15.43         1.67 o                         
   8   4   0        675.40        641.99        15.49 o                         
   9   4   0         59.78         59.79         6.43 o                         
  10   4   0         25.42         26.91         3.99 o                         
  11   4   0         61.52         49.62         3.89 o                         
  12   4   0        191.23        237.64        25.71 o                         
  13   4   0          2.35          1.84        12.07 o                         
  14   4   0         84.16         53.78        16.79 o                         
  15   4   0         37.66         36.99        15.74 o                         
   1   5   0          6.19         18.41         2.44 o                         
   2   5   0        967.92       1035.23        22.67 o                         
   3   5   0         88.19        101.90         4.53 o                         
   4   5   0        538.69        510.93        13.66 o                         
   5   5   0          2.57          1.63         1.41 o                         
   6   5   0         39.66         47.67         2.84 o                         
   7   5   0        109.11        111.21         6.38 o                         
   8   5   0          0.00          0.10         2.31 o                         
   9   5   0        367.22        342.47        10.85 o                         
  10   5   0         23.55         19.59         4.25 o                         
  11   5   0        155.46        130.97         7.49 o                         
  12   5   0          2.48         27.81        12.59 o                         
  13   5   0         36.69         49.06        15.48 o                         
  14   5   0         23.95          2.62        13.38 o                         
  15   5   0         47.18         49.06        16.53 o                         
   0   6   0        237.32        243.70        10.10 o                         
   1   6   0        221.92        269.62         7.57 o                         
   2   6   0         17.29          7.70         2.31 o                         
   3   6   0       2427.27       2480.99        40.54 o                         
   4   6   0         10.92         14.77         2.62 o                         
   5   6   0         51.60         37.32         3.35 o                         
   6   6   0        132.25        121.89         5.31 o                         
   7   6   0        147.26        148.87         9.05 o                         
   8   6   0        248.99        237.38        11.94 o                         
   9   6   0        103.09        116.88         7.33 o                         
  10   6   0         11.81         13.32         3.61 o                         
  11   6   0         27.52         25.32         3.98 o                         
  12   6   0        198.21        193.43        11.21 o                         
  13   6   0          0.61         -0.79        12.07 o                         
  14   6   0         81.69         73.98        18.89 o                         
   1   7   0         75.65        115.50         5.80 o                         
   2   7   0        300.66        346.60        13.77 o                         
   3   7   0        216.14        218.18         7.26 o                         
   4   7   0        915.94       1006.73        19.58 o                         
   5   7   0        236.29        208.38        10.66 o                         
   6   7   0         40.98         43.85         4.52 o                         
   7   7   0        542.93        472.29        14.84 o                         
   8   7   0          1.02          5.08         3.32 o                         
   9   7   0          5.71          4.40         3.32 o                         
  10   7   0         70.27         77.26        10.89 o                         
  11   7   0          8.36         15.34         4.08 o                         
  12   7   0          6.53          7.56         4.78 o                         
  13   7   0         14.87         -0.79        11.02 o                         
  14   7   0          4.70         10.76        12.85 o                         
   0   8   0         10.33         27.37         4.54 o                         
   1   8   0        928.97        952.67        19.44 o                         
   2   8   0         68.68         81.02         5.29 o                         
   3   8   0       1514.85       1440.42        26.80 o                         
   4   8   0        384.41        413.74        11.30 o                         
   5   8   0       3185.05       3043.76        50.38 o                         
   6   8   0        714.94        690.98        15.72 o                         
   7   8   0        394.19        391.86        25.30 o                         
   8   8   0          0.03          2.50         4.72 o                         
   9   8   0         27.17         26.83         5.18 o                         
  10   8   0          1.10          1.59         4.59 o                         
  11   8   0          0.02          1.84         4.98 o                         
  12   8   0          4.91          1.56         4.97 o                         
  13   8   0          0.83         -3.15        11.80 o                         
  14   8   0         11.66         16.00        15.48 o                         
   1   9   0         17.78         32.08         4.39 o                         
   2   9   0         36.07         33.73         4.42 o                         
   3   9   0        109.43        102.50         9.17 o                         
   4   9   0        386.66        338.05        10.73 o                         
   5   9   0       1459.45       1435.88        27.60 o                         
   6   9   0          4.98          8.47         4.54 o                         
   7   9   0         71.66         63.40         6.95 o                         
   8   9   0        255.76        229.95        11.69 o                         
   9   9   0          0.48         -2.23         3.90 o                         
  10   9   0          9.71          6.04         4.52 o                         
  11   9   0          0.08         -5.51         5.51 o                         
  12   9   0         12.32          4.98         6.03 o                         
  13   9   0          0.42         11.80        14.43 o                         
   0  10   0       1275.19       1316.23        45.91 o                         
   1  10   0          6.70          1.84         3.96 o                         
   2  10   0         92.03         80.07         6.31 o                         
   3  10   0        152.06        195.66        11.93 o                         
   4  10   0          2.68          3.69         3.49 o                         
   5  10   0        436.01        434.88        12.90 o                         
   6  10   0        794.71        675.44        21.23 o                         
   7  10   0          0.24         -1.71         4.27 o                         
   8  10   0         35.12         19.53         5.66 o                         
   9  10   0         44.29         44.30        14.56 o                         
  10  10   0          3.42          3.41         7.08 o                         
  11  10   0          4.34          5.25         7.35 o                         
  12  10   0         51.10         77.91        11.54 o                         
  13  10   0         35.80          9.18        16.00 o                         
   1  11   0        414.22        415.07        16.04 o                         
   2  11   0          1.66         -0.51         4.17 o                         
   3  11   0         31.05         32.86         6.03 o                         
   4  11   0        204.38        238.56        18.70 o                         
   5  11   0        200.36        186.13        15.22 o                         
   6  11   0         35.99         38.45         6.95 o                         
   7  11   0        145.42        162.61        11.96 o                         
   8  11   0         44.64         55.61        11.28 o                         
   9  11   0         24.04         24.66         8.66 o                         
  10  11   0          0.39         -7.61         7.61 o                         
  11  11   0          6.10          7.61         8.13 o                         
  12  11   0          0.54         -7.35         7.35 o                         
   0  12   0        665.18        631.64        30.17 o                         
   1  12   0         36.16         21.64         6.12 o                         
   2  12   0         31.44         28.70         6.48 o                         
   3  12   0          1.98         12.52         5.29 o                         
   4  12   0          7.27          8.56         5.36 o                         
   5  12   0        115.77         95.49        13.38 o                         
   6  12   0        522.69        553.46        29.38 o                         
   7  12   0        118.44        143.47        17.05 o                         
   8  12   0        106.51        104.93        15.22 o                         
   9  12   0         15.68         13.38         9.18 o                         
  10  12   0         49.32         64.01        12.59 o                         
  11  12   0         16.58          8.39         9.18 o                         
   1  13   0          3.27         -2.49         5.01 o                         
   2  13   0         31.96         33.14         7.13 o                         
   3  13   0         47.24         50.12         7.88 o                         
   4  13   0        291.26        310.05        23.08 o                         
   5  13   0          7.08          6.30         9.44 o                         
   6  13   0          4.79         10.76         9.97 o                         
   7  13   0         38.20         27.81        11.02 o                         
   8  13   0         58.73         60.34        13.90 o                         
   9  13   0         24.77         23.61        11.28 o                         
  10  13   0         87.74         69.78        14.43 o                         
   0  14   0          0.74          3.41         8.39 o                         
   1  14   0         30.00         35.25         7.87 o                         
   2  14   0        265.84        231.32        18.23 o                         
   3  14   0          8.94          4.78         6.16 o                         
   4  14   0         37.45         35.68        12.59 o                         
   5  14   0         15.58         21.77        10.76 o                         
   6  14   0         28.51         34.10        12.85 o                         
   7  14   0         19.00         24.40        12.33 o                         
   8  14   0        312.87        357.79        27.02 o                         
   9  14   0         54.85         41.19        14.17 o                         
   1  15   0        329.00        335.47        19.04 o                         
   2  15   0         20.66         22.49         8.26 o                         
   3  15   0          2.50         -8.66         8.66 o                         
   4  15   0          0.92          5.25        10.49 o                         
   5  15   0          4.18         -8.92         8.92 o                         
   6  15   0         14.10          8.92        11.54 o                         
   7  15   0         30.00         17.31        12.33 o                         
   0  16   0         97.84        117.26        18.63 o                         
   1  16   0        217.20        229.88        17.12 o                         
   2  16   0         32.03         33.32        12.85 o                         
   3  16   0          2.74         -8.39        10.23 o                         
   4  16   0         23.68         23.87        13.90 o                         
   5  16   0          7.93          0.26        11.54 o                         
   1  17   0        148.12        156.21        15.03 o                         
   2  17   0          0.63          0.26        13.38 o                         
   3  17   0          2.43         -9.97        12.59 o                         
   2   0   1       1916.26       2361.94       150.55 o                         
   4   0   1       8326.92       9644.07       288.80 o                         
   6   0   1         91.29        101.12         2.73 o                         
   8   0   1        122.80        124.73         7.02 o                         
  10   0   1        922.28        748.35        38.04 o                         
  12   0   1        285.56        216.92        23.87 o                         
  14   0   1         11.70         27.81        13.38 o                         
   1   1   1       1502.29       1606.43        22.00 o                         
   2   1   1        566.47        485.57         4.93 o                         
   3   1   1       1857.30       1893.42        20.22 o                         
   4   1   1        460.51        516.66         8.04 o                         
   5   1   1         99.83         64.52         2.40 o                         
   6   1   1        767.87        796.39        11.30 o                         
   7   1   1        103.15        140.75         4.31 o                         
   8   1   1        116.42        114.95         2.64 o                         
   9   1   1        344.47        350.68         5.26 o                         
  10   1   1          1.14          1.81         2.42 o                         
  11   1   1         48.72         39.79         8.34 o                         
  12   1   1        397.89        364.22        20.21 o                         
  13   1   1         20.44         26.65         9.31 o                         
  14   1   1        121.86        124.08        21.25 o                         
  15   1   1          6.67          8.13        12.85 o                         
   1   2   1      16175.33      16476.58       186.75 o                         
   2   2   1       5467.83       5709.43        65.12 o                         
   3   2   1        484.36        485.45         6.54 o                         
   4   2   1       1184.60       1418.73        16.06 o                         
   5   2   1        167.78        214.29         6.51 o                         
   6   2   1         38.25         37.71         2.30 o                         
   7   2   1        284.66        321.65         6.65 o                         
   8   2   1        217.43        227.37         6.47 o                         
   9   2   1        152.25        167.44         7.19 o                         
  10   2   1        193.54        191.10         5.18 o                         
  11   2   1         24.05         26.23        10.23 o                         
  12   2   1         90.53        102.83        17.58 o                         
  13   2   1        134.07        121.98        19.67 o                         
  14   2   1         15.13          5.51        13.38 o                         
  15   2   1         47.91         57.45        17.58 o                         
   0   3   1       6597.68       6430.86       169.18 o                         
   1   3   1       4490.69       4595.17        69.62 o                         
   2   3   1        526.36        498.69         7.20 o                         
   3   3   1        731.50        770.31        10.18 o                         
   4   3   1        568.38        510.55         7.33 o                         
   5   3   1        207.27        202.33         3.74 o                         
   6   3   1        915.19       1001.40        12.81 o                         
   7   3   1        171.04        187.43         5.34 o                         
   8   3   1         77.73         79.53         3.28 o                         
   9   3   1        127.93        117.72         8.48 o                         
  10   3   1         68.44         71.32         4.05 o                         
  11   3   1         49.79         56.24         4.90 o                         
  12   3   1          0.98          1.31         9.44 o                         
  13   3   1         17.21         19.67        11.80 o                         
  14   3   1         54.45         78.17        18.10 o                         
  15   3   1         25.14         10.76        13.90 o                         
   1   4   1        144.72        178.47         6.46 o                         
   2   4   1        306.60        350.56         7.82 o                         
   3   4   1        606.83        674.04        15.04 o                         
   4   4   1        405.92        454.70         7.20 o                         
   5   4   1        233.12        229.72         4.50 o                         
   6   4   1         44.27         44.87         3.83 o                         
   7   4   1         63.08         63.54         3.05 o                         
   8   4   1        733.91        693.38        16.51 o                         
   9   4   1        139.71        149.05         6.30 o                         
  10   4   1         32.80         32.24         3.34 o                         
  11   4   1        211.64        194.81         9.28 o                         
  12   4   1         21.29         25.71        12.33 o                         
  13   4   1         53.95         65.32        16.00 o                         
  14   4   1         85.13         67.42        18.63 o                         
  15   4   1         40.63         29.91        14.95 o                         
   0   5   1        159.53        123.29         8.39 o                         
   1   5   1       2706.97       2782.36        44.27 o                         
   2   5   1        126.62        187.57         5.90 o                         
   3   5   1       2021.22       2183.79        35.29 o                         
   4   5   1        290.79        275.82         7.21 o                         
   5   5   1        451.76        403.10         9.16 o                         
   6   5   1         48.14         35.53         2.46 o                         
   7   5   1        333.80        329.58        10.48 o                         
   8   5   1         20.29         15.03         3.34 o                         
   9   5   1         27.81         23.87         3.71 o                         
  10   5   1         75.62         89.24         5.93 o                         
  11   5   1        433.98        416.00        18.48 o                         
  12   5   1         11.38         11.54        11.80 o                         
  13   5   1        417.49        390.84        32.00 o                         
  14   5   1          4.22          2.36        12.07 o                         
  15   5   1         29.56         52.20        18.10 o                         
   1   6   1       1170.59       1383.43        33.76 o                         
   2   6   1       2385.20       2652.26        43.06 o                         
   3   6   1        613.85        664.11        13.78 o                         
   4   6   1       1667.35       1749.74        29.78 o                         
   5   6   1        100.54         91.67         4.97 o                         
   6   6   1          6.63          4.45         2.15 o                         
   7   6   1         13.25         14.96         3.52 o                         
   8   6   1        127.51        124.66         7.70 o                         
   9   6   1         51.57         51.16         7.35 o                         
  10   6   1         66.18         63.99         9.97 o                         
  11   6   1        112.99        108.34        24.53 o                         
  12   6   1         54.37         48.46        10.10 o                         
  13   6   1        180.15        153.96        23.61 o                         
  14   6   1         85.59         84.73        19.67 o                         
   0   7   1        422.13        402.62        17.58 o                         
   1   7   1         52.38         37.95         3.88 o                         
   2   7   1        429.12        408.12        10.40 o                         
   3   7   1        188.82        204.64         7.55 o                         
   4   7   1         17.07         12.66         2.74 o                         
   5   7   1        690.95        630.40        13.96 o                         
   6   7   1        529.37        470.32        11.56 o                         
   7   7   1        397.59        371.42        12.89 o                         
   8   7   1        230.61        224.84        10.89 o                         
   9   7   1         12.35         15.54         4.07 o                         
  10   7   1         10.98         10.23         5.51 o                         
  11   7   1         17.94         20.72         6.30 o                         
  12   7   1         59.83         72.87         8.14 o                         
  13   7   1         11.39         -4.98        12.07 o                         
  14   7   1          2.61         -0.52        12.33 o                         
   1   8   1       1039.15       1034.27        25.50 o                         
   2   8   1        193.93        205.15         7.67 o                         
   3   8   1        235.06        243.27         8.37 o                         
   4   8   1        518.70        504.10        12.56 o                         
   5   8   1       1207.92       1132.98        23.20 o                         
   6   8   1         29.90         27.62         5.15 o                         
   7   8   1        383.24        359.95        13.54 o                         
   8   8   1         38.54         47.80         5.94 o                         
   9   8   1         67.60         57.66        14.95 o                         
  10   8   1          1.70         10.49         6.03 o                         
  11   8   1          1.72          2.10         4.98 o                         
  12   8   1         20.58         33.60         6.82 o                         
  13   8   1         59.54         56.66        18.89 o                         
  14   8   1         38.13         30.95        15.48 o                         
   0   9   1        200.73        178.88        13.90 o                         
   1   9   1       1214.26       1113.17        27.73 o                         
   2   9   1        134.83        127.35        22.42 o                         
   3   9   1        467.01        482.95        12.92 o                         
   4   9   1        245.50        242.23         9.11 o                         
   5   9   1         43.36         36.40         4.53 o                         
   6   9   1        313.27        285.96        12.70 o                         
   7   9   1         21.11         12.49         9.84 o                         
   8   9   1         47.18         41.71         9.44 o                         
   9   9   1         55.44         68.99        10.49 o                         
  10   9   1         49.80         46.17         9.71 o                         
  11   9   1          6.36          4.98         6.30 o                         
  12   9   1         44.30         52.73         9.97 o                         
  13   9   1         49.49         70.04        19.41 o                         
   1  10   1        157.59        133.19         9.45 o                         
   2  10   1        288.31        276.19        12.51 o                         
   3  10   1         11.03          2.01         4.15 o                         
   4  10   1        825.96        784.77        22.52 o                         
   5  10   1        350.87        369.10        14.49 o                         
   6  10   1         44.67         31.22         8.66 o                         
   7  10   1         40.38         37.51         9.44 o                         
   8  10   1         18.92         11.54         7.08 o                         
   9  10   1         19.38          8.13         7.61 o                         
  10  10   1         73.66         70.04        11.28 o                         
  11  10   1          5.24         -5.77         6.30 o                         
  12  10   1         15.73         18.36         9.18 o                         
  13  10   1          5.12          2.62        12.59 o                         
   0  11   1        412.10        319.23        20.20 o                         
   1  11   1         45.89         28.32         8.00 o                         
   2  11   1         80.81         79.84        12.46 o                         
   3  11   1         22.00         19.06         5.37 o                         
   4  11   1         12.17          9.28         5.25 o                         
   5  11   1          5.94          2.36         7.08 o                         
   6  11   1        332.88        361.46        23.08 o                         
   7  11   1         73.57         56.14        11.02 o                         
   8  11   1         77.69         87.36        13.12 o                         
   9  11   1          2.98          7.08         7.35 o                         
  10  11   1         43.85         49.32        11.02 o                         
  11  11   1          1.85         -3.15         7.61 o                         
  12  11   1        156.11        187.54        18.36 o                         
   1  12   1        186.53        180.75        17.97 o                         
   2  12   1         10.90         21.45         5.93 o                         
   3  12   1         17.36         22.23         6.05 o                         
   4  12   1        158.58        143.98        11.17 o                         
   5  12   1         75.57         67.42        12.33 o                         
   6  12   1         47.55         35.15        10.49 o                         
   7  12   1         44.99         61.38        12.07 o                         
   8  12   1         19.11         34.63        10.76 o                         
   9  12   1         77.18         64.80        12.85 o                         
  10  12   1         12.48         22.56         9.97 o                         
  11  12   1          0.71         -7.08         8.39 o                         
   0  13   1        321.80        326.05        22.82 o                         
   1  13   1         17.50          5.97        12.99 o                         
   2  13   1         14.73         15.16         6.46 o                         
   3  13   1          2.56         -0.74         5.10 o                         
   4  13   1         11.43         24.66        10.23 o                         
   5  13   1        102.70         83.42        14.17 o                         
   6  13   1        472.91        436.72        27.54 o                         
   7  13   1         27.74         35.41        12.07 o                         
   8  13   1         87.32         90.77        14.95 o                         
   9  13   1         56.80         35.68        11.54 o                         
  10  13   1          0.06         -8.66         8.66 o                         
   1  14   1         20.42         12.55        12.72 o                         
   2  14   1         38.38         47.38        10.76 o                         
   3  14   1         41.45         51.41         8.61 o                         
   4  14   1         12.49         19.94        11.02 o                         
   5  14   1         17.76         11.02        10.49 o                         
   6  14   1         61.57         65.06        14.69 o                         
   7  14   1         60.76         50.10        13.64 o                         
   8  14   1        253.53        308.73        27.28 o                         
   9  14   1         51.12         43.02        14.69 o                         
   0  15   1         95.08        103.10        16.53 o                         
   1  15   1         97.41        104.31        12.41 o                         
   2  15   1         54.66         55.53         9.97 o                         
   3  15   1         41.10         44.60        14.43 o                         
   4  15   1         17.73         34.89        13.38 o                         
   5  15   1         12.14         -4.46        10.76 o                         
   6  15   1         18.35         10.76        11.80 o                         
   7  15   1         12.57         14.17        12.59 o                         
   1  16   1        115.06        115.43        13.51 o                         
   2  16   1         14.00         -2.10        11.02 o                         
   3  16   1         36.33         27.02        13.90 o                         
   4  16   1          3.61         -6.03        10.49 o                         
   5  16   1          7.50          0.26        11.28 o                         
   0  17   1        161.25        166.03        22.30 o                         
   1  17   1         32.48         23.76        20.72 o                         
   2  17   1         49.61         54.30        16.26 o                         
   3  17   1          5.50          4.98        11.80 o                         
   2   0   2      25231.37      25907.38       462.29 o                         
   4   0   2       4115.86       4199.51        82.27 o                         
   6   0   2       1424.04       1539.29        33.28 o                         
   8   0   2        337.89        317.72        17.42 o                         
  10   0   2        773.68        774.34        30.56 o                         
  12   0   2        330.35        279.62        24.92 o                         
  14   0   2        231.25        234.76        27.54 o                         
   1   1   2       2096.48       2031.88        22.91 o                         
   2   1   2       1366.58       1494.75        14.14 o                         
   3   1   2        244.95        275.54         4.46 o                         
   4   1   2        306.89        375.59         6.49 o                         
   5   1   2       1660.85       1756.74        19.82 o                         
   6   1   2         86.67         99.93         3.41 o                         
   7   1   2         49.31         49.48         3.60 o                         
   8   1   2        387.03        359.78         7.86 o                         
   9   1   2        226.87        200.64         5.44 o                         
  10   1   2        136.40        135.85        11.46 o                         
  11   1   2         11.62         21.30         7.62 o                         
  12   1   2        160.23        160.66        14.65 o                         
  13   1   2          1.22         -5.67         6.72 o                         
  14   1   2         31.31         54.56        16.00 o                         
  15   1   2        153.23        113.85        21.25 o                         
   0   2   2       3429.02       3318.87        85.68 o                         
   1   2   2         15.78         24.51         5.14 o                         
   2   2   2       1267.84       1328.38        29.23 o                         
   3   2   2       2811.22       2983.16        34.67 o                         
   4   2   2        872.57        966.71        11.39 o                         
   5   2   2       2880.60       3187.23        34.87 o                         
   6   2   2        119.24        154.21         3.87 o                         
   7   2   2        174.59        160.40         3.36 o                         
   8   2   2        186.97        175.02         4.49 o                         
   9   2   2        430.78        391.89        16.07 o                         
  10   2   2        145.00        140.61         4.88 o                         
  11   2   2         32.60         31.41         6.11 o                         
  12   2   2         18.52         11.80        10.49 o                         
  13   2   2        133.99        126.70        19.94 o                         
  14   2   2         12.99         -6.56        10.49 o                         
  15   2   2         19.34         14.95        14.17 o                         
   1   3   2       1774.15       1871.98        36.73 o                         
   2   3   2        577.26        666.64        11.66 o                         
   3   3   2        501.49        552.40        10.68 o                         
   4   3   2        581.91        752.26        10.16 o                         
   5   3   2        866.53        922.19        11.92 o                         
   6   3   2        487.25        488.28         6.47 o                         
   7   3   2        204.55        241.35         4.49 o                         
   8   3   2         24.29         26.05         2.12 o                         
   9   3   2         72.97         88.12         6.44 o                         
  10   3   2         96.14         85.38         8.53 o                         
  11   3   2         93.78        103.79         6.49 o                         
  12   3   2        158.14        169.44        21.77 o                         
  13   3   2         32.76         41.71        14.43 o                         
  14   3   2         57.95         48.01        16.00 o                         
  15   3   2         97.47         60.86        18.63 o                         
   0   4   2       1499.53       1591.92        45.65 o                         
   1   4   2         91.05         67.34        12.33 o                         
   2   4   2       3583.22       3799.14        71.88 o                         
   3   4   2       2065.81       2221.28        34.78 o                         
   4   4   2        722.40        795.34        12.45 o                         
   5   4   2        743.59        704.23        10.10 o                         
   6   4   2        688.25        679.02         9.75 o                         
   7   4   2        146.59        157.79         4.29 o                         
   8   4   2        474.76        467.73        12.41 o                         
   9   4   2         24.72         30.95         5.25 o                         
  10   4   2         48.11         57.88        10.23 o                         
  11   4   2        222.14        205.98         9.69 o                         
  12   4   2        381.46        346.77        28.33 o                         
  13   4   2         27.29         34.10        13.90 o                         
  14   4   2         95.16         93.39        19.67 o                         
  15   4   2         36.76         33.32        15.48 o                         
   1   5   2       4324.20       4621.72       129.31 o                         
   2   5   2          2.23          9.62         2.60 o                         
   3   5   2        178.08        176.38         6.22 o                         
   4   5   2         72.86         52.58         3.26 o                         
   5   5   2        132.09        125.31         4.78 o                         
   6   5   2        117.39        116.74         3.92 o                         
   7   5   2        449.86        450.79        12.88 o                         
   8   5   2        148.56        134.78         6.75 o                         
   9   5   2        207.58        182.29        11.28 o                         
  10   5   2        101.23         99.42         9.18 o                         
  11   5   2         45.59         45.09         5.89 o                         
  12   5   2          5.61          6.53         3.95 o                         
  13   5   2          9.06          8.39        11.54 o                         
  14   5   2         31.83         25.45        14.95 o                         
  15   5   2         14.87          9.18        13.64 o                         
   0   6   2       1284.73       1377.36        42.23 o                         
   1   6   2        396.98        463.53        13.17 o                         
   2   6   2       1168.54       1165.43        25.86 o                         
   3   6   2         44.65         41.03         4.11 o                         
   4   6   2        207.95        212.95         6.75 o                         
   5   6   2        140.41        136.36         5.39 o                         
   6   6   2        196.93        191.95         6.36 o                         
   7   6   2        463.08        474.48        14.08 o                         
   8   6   2        252.15        256.49         9.91 o                         
   9   6   2        165.89        153.44        11.54 o                         
  10   6   2         61.63         53.78         7.61 o                         
  11   6   2        105.50         97.34        18.10 o                         
  12   6   2        332.91        317.27        15.61 o                         
  13   6   2          4.31         15.74        13.12 o                         
  14   6   2         26.07         32.27        15.74 o                         
   1   7   2         27.68         21.12         5.90 o                         
   2   7   2        411.35        452.45        13.71 o                         
   3   7   2         12.40         14.45         3.21 o                         
   4   7   2          0.84          0.28         2.18 o                         
   5   7   2        511.21        468.02        11.58 o                         
   6   7   2         44.27         51.72         4.20 o                         
   7   7   2        174.20        157.41         8.74 o                         
   8   7   2          4.28          5.51         5.25 o                         
   9   7   2        140.89        147.14        12.85 o                         
  10   7   2          1.34          9.97         4.98 o                         
  11   7   2          3.03         -4.46         4.46 o                         
  12   7   2        159.11        173.06        11.98 o                         
  13   7   2        101.92        102.05        20.46 o                         
  14   7   2         40.26         51.15        17.31 o                         
   0   8   2        917.52        941.92        33.58 o                         
   1   8   2        284.74        270.11        10.75 o                         
   2   8   2         11.52         18.11         3.98 o                         
   3   8   2        556.16        579.60        18.36 o                         
   4   8   2        743.64        735.15        20.01 o                         
   5   8   2        632.28        550.68        16.54 o                         
   6   8   2        916.74        921.98        33.58 o                         
   7   8   2        483.06        416.53        21.51 o                         
   8   8   2         19.40         22.82         6.82 o                         
   9   8   2         35.63         16.53         6.30 o                         
  10   8   2        132.34        130.38        13.12 o                         
  11   8   2         95.10        117.79        12.07 o                         
  12   8   2         53.89         56.66         9.18 o                         
  13   8   2         32.15         34.37        16.53 o                         
  14   8   2         31.93         33.32        16.79 o                         
   1   9   2        106.98         67.11         6.80 o                         
   2   9   2         41.10         36.72         6.95 o                         
   3   9   2        138.61        152.00        14.82 o                         
   4   9   2        446.78        450.95        22.95 o                         
   5   9   2        349.70        322.28        28.07 o                         
   6   9   2         30.91         37.25         8.13 o                         
   7   9   2         24.59         16.53         6.82 o                         
   8   9   2         42.22         42.76         8.92 o                         
   9   9   2        125.86        177.57        15.74 o                         
  10   9   2          4.62         -3.15         6.30 o                         
  11   9   2         97.92        121.46        13.38 o                         
  12   9   2         39.72         48.01         9.44 o                         
  13   9   2        132.60         72.93        19.67 o                         
   0  10   2       3489.79       3289.79        95.75 o                         
   1  10   2        122.74        100.22         8.35 o                         
   2  10   2         11.43          9.18         4.45 o                         
   3  10   2         30.12         33.42         7.08 o                         
   4  10   2        357.78        318.32        13.42 o                         
   5  10   2         69.15         71.96         7.50 o                         
   6  10   2          4.55          9.44         7.08 o                         
   7  10   2        128.93        151.08        15.48 o                         
   8  10   2          6.18         -1.31         6.56 o                         
   9  10   2          2.04          7.35         7.61 o                         
  10  10   2         21.59         15.74         8.39 o                         
  11  10   2         21.02         19.94         8.66 o                         
  12  10   2         53.54         57.45        11.28 o                         
   1  11   2         25.16         28.32         8.53 o                         
   2  11   2        197.23        155.89        17.18 o                         
   3  11   2         47.94         48.76         6.98 o                         
   4  11   2         22.03         24.97         6.30 o                         
   5  11   2        164.14        126.97        14.69 o                         
   6  11   2        183.38        171.54        17.05 o                         
   7  11   2         21.35         16.26         8.39 o                         
   8  11   2          5.69          4.46         8.13 o                         
   9  11   2         71.78         65.58        12.33 o                         
  10  11   2        140.02        142.42        16.53 o                         
  11  11   2         33.89         46.43        11.02 o                         
  12  11   2          1.67         10.76         8.92 o                         
   0  12   2        230.45        220.07        19.41 o                         
   1  12   2         38.57         31.34         6.67 o                         
   2  12   2         51.36         45.61         7.10 o                         
   3  12   2         36.68         40.53         8.92 o                         
   4  12   2        126.41        126.13        10.47 o                         
   5  12   2        212.21        198.82        19.67 o                         
   6  12   2         69.40         73.45        13.90 o                         
   7  12   2         59.52         47.22        11.54 o                         
   8  12   2         78.24         83.16        14.43 o                         
   9  12   2         25.54         22.56        10.23 o                         
  10  12   2        102.73        129.59        17.05 o                         
  11  12   2         46.13         33.84        11.80 o                         
   1  13   2         23.23         19.97         7.48 o                         
   2  13   2        264.12        258.07        15.24 o                         
   3  13   2         10.60          9.18         5.94 o                         
   4  13   2         56.13         60.60        13.64 o                         
   5  13   2        156.55        169.70        19.41 o                         
   6  13   2        116.72        136.12        18.10 o                         
   7  13   2         28.61         29.91        11.02 o                         
   8  13   2         55.21         48.01        12.85 o                         
   9  13   2         25.82         21.51        10.49 o                         
  10  13   2         17.84         12.07        11.02 o                         
   0  14   2        106.35         78.70        14.17 o                         
   1  14   2         72.33         80.87        12.20 o                         
   2  14   2         57.55         85.42        10.76 o                         
   3  14   2        104.88        125.33        11.95 o                         
   4  14   2         44.82         73.45        14.69 o                         
   5  14   2         18.96         36.20        12.33 o                         
   6  14   2        281.07        317.65        26.76 o                         
   7  14   2        317.78        305.85        27.02 o                         
   8  14   2         14.74         10.23        10.23 o                         
   1  15   2         44.73         42.39         9.07 o                         
   2  15   2         63.94         79.62        10.90 o                         
   3  15   2         56.55         62.96        14.95 o                         
   4  15   2          3.96         13.64        11.28 o                         
   5  15   2         41.93         72.40        15.74 o                         
   6  15   2         99.25        114.11        18.89 o                         
   7  15   2         29.41         36.99        14.43 o                         
   0  16   2          2.40         14.95        12.33 o                         
   1  16   2        113.40        113.73        13.34 o                         
   2  16   2         22.75         13.38        12.59 o                         
   3  16   2         60.15         36.99        14.17 o                         
   4  16   2         18.74          7.08        12.85 o                         
   5  16   2         18.11         18.63        13.90 o                         
   1  17   2         52.08         46.59        11.75 o                         
   2  17   2        131.47        121.98        19.94 o                         
   3  17   2         43.80         33.05        14.17 o                         
   2   0   3      11268.16      12250.83       317.13 o                         
   4   0   3       6501.84       7542.94       146.35 o                         
   6   0   3        299.73        348.72        10.43 o                         
   8   0   3        477.25        460.43        37.78 o                         
  10   0   3        935.20        924.75        22.96 o                         
  12   0   3         93.89         88.40        16.79 o                         
  14   0   3        208.15        199.87        25.71 o                         
   0   1   3       7113.67       7923.78        99.99 o                         
   1   1   3      12657.93      13117.50       138.73 o                         
   2   1   3       2237.45       2262.96        39.16 o                         
   3   1   3        352.33        469.07         6.02 o                         
   4   1   3         74.42         78.69         2.19 o                         
   5   1   3        240.27        239.42         4.23 o                         
   6   1   3        386.47        467.84         6.64 o                         
   7   1   3        658.51        678.58        10.94 o                         
   8   1   3        495.48        479.99        12.42 o                         
   9   1   3        182.73        170.41         6.06 o                         
  10   1   3        353.42        349.17         8.04 o                         
  11   1   3        135.03        131.53         4.59 o                         
  12   1   3        257.36        248.11        17.97 o                         
  13   1   3        150.29        147.52        20.45 o                         
  14   1   3         30.53         21.25        13.64 o                         
  15   1   3          8.01         21.51        14.95 o                         
   1   2   3       1792.97       1707.56        26.65 o                         
   2   2   3        192.85        181.41         3.77 o                         
   3   2   3        495.38        519.74         7.30 o                         
   4   2   3        572.17        664.08         8.41 o                         
   5   2   3       1161.95       1277.88        16.64 o                         
   6   2   3         94.60        102.10         2.77 o                         
   7   2   3        374.63        383.58         6.35 o                         
   8   2   3        195.40        190.50         4.64 o                         
   9   2   3        635.89        645.08        23.41 o                         
  10   2   3         55.18         68.60         4.77 o                         
  11   2   3         77.01         92.42         6.89 o                         
  12   2   3         50.42         46.69        13.64 o                         
  13   2   3          5.07          5.77        10.23 o                         
  14   2   3         40.73         56.40        17.58 o                         
  15   2   3         66.60         61.65        17.84 o                         
   0   3   3       1755.37       1546.53        42.76 o                         
   1   3   3        459.57        481.13        18.76 o                         
   2   3   3        332.28        247.73         5.74 o                         
   3   3   3        863.55        893.03        15.28 o                         
   4   3   3        513.83        566.46        10.71 o                         
   5   3   3        406.98        468.96         7.02 o                         
   6   3   3         20.62         20.85         1.28 o                         
   7   3   3       1036.57       1113.77        17.68 o                         
   8   3   3        123.46        110.44         8.13 o                         
   9   3   3        350.42        319.69        12.00 o                         
  10   3   3          1.29          5.79         4.07 o                         
  11   3   3        172.62        149.09         8.24 o                         
  12   3   3         86.41         80.27        17.31 o                         
  13   3   3         75.89         67.42        16.26 o                         
  14   3   3          4.98          4.46        11.02 o                         
  15   3   3          9.24          9.44        12.59 o                         
   1   4   3         47.47         64.93         4.27 o                         
   2   4   3        462.73        503.75        12.70 o                         
   3   4   3        738.22        872.57        19.27 o                         
   4   4   3        400.65        445.38         9.21 o                         
   5   4   3        206.47        215.58         5.62 o                         
   6   4   3        321.32        321.01         6.23 o                         
   7   4   3        108.00         97.59         4.76 o                         
   8   4   3        615.80        607.24        21.77 o                         
   9   4   3        111.92        107.29         8.92 o                         
  10   4   3         98.53         97.14         9.71 o                         
  11   4   3        254.42        255.16        11.40 o                         
  12   4   3         67.20         71.34         6.71 o                         
  13   4   3         36.54         15.22        12.07 o                         
  14   4   3         83.40         67.42        18.89 o                         
  15   4   3         70.55         49.84        17.31 o                         
   0   5   3         10.57         12.07         3.93 o                         
   1   5   3         30.74         33.35         3.70 o                         
   2   5   3        461.63        456.24        12.33 o                         
   3   5   3        268.49        321.37        17.97 o                         
   4   5   3        183.85        205.63         7.47 o                         
   5   5   3        940.16        964.19        21.93 o                         
   6   5   3         56.70         61.84         3.46 o                         
   7   5   3         70.13         70.83         8.13 o                         
   8   5   3         26.41         27.81         5.77 o                         
   9   5   3        283.40        273.58        14.43 o                         
  10   5   3         39.99         42.76         6.82 o                         
  11   5   3        368.57        369.57        32.27 o                         
  12   5   3         45.94         58.42        14.95 o                         
  13   5   3         31.94         41.19        14.69 o                         
  14   5   3         10.20          7.87        13.38 o                         
  15   5   3         65.73         61.38        18.36 o                         
   1   6   3        466.76        566.95        15.12 o                         
   2   6   3        319.27        318.44        10.37 o                         
   3   6   3         52.57         62.21         5.00 o                         
   4   6   3        128.63        122.63         6.35 o                         
   5   6   3         24.20         15.77         3.01 o                         
   6   6   3        482.97        500.75        13.63 o                         
   7   6   3         23.68         23.35         6.03 o                         
   8   6   3        305.58        320.54        16.53 o                         
   9   6   3         94.78         82.63         9.44 o                         
  10   6   3        120.15        105.19        10.49 o                         
  11   6   3        200.40        200.66        13.38 o                         
  12   6   3        271.72        260.32        27.02 o                         
  13   6   3         38.22         53.52        16.00 o                         
  14   6   3         28.61         17.31        14.17 o                         
   0   7   3         55.03         32.53         6.03 o                         
   1   7   3        114.04         91.92         7.87 o                         
   2   7   3         19.24         33.39         4.44 o                         
   3   7   3        671.00        634.24        19.54 o                         
   4   7   3        556.42        543.61        15.47 o                         
   5   7   3        361.29        321.33        11.06 o                         
   6   7   3         72.77         63.66        15.87 o                         
   7   7   3        152.41        129.07        12.07 o                         
   8   7   3        191.50        149.24        12.85 o                         
   9   7   3        118.23        103.62        11.02 o                         
  10   7   3         37.38         39.87         7.87 o                         
  11   7   3         52.11         54.04         8.66 o                         
  12   7   3        121.17        130.67        10.70 o                         
  13   7   3         16.90          5.77        13.64 o                         
  14   7   3          0.08          6.82        12.85 o                         
   1   8   3        457.74        441.00        14.28 o                         
   2   8   3        335.30        372.83        12.78 o                         
   3   8   3        566.12        557.84        16.67 o                         
   4   8   3        107.08        143.39        11.14 o                         
   5   8   3        567.41        514.43        31.74 o                         
   6   8   3        138.37        129.33        12.59 o                         
   7   8   3        697.86        651.83        27.81 o                         
   8   8   3        333.49        337.33        19.15 o                         
   9   8   3         41.92         47.74         9.18 o                         
  10   8   3          9.47         13.38         6.30 o                         
  11   8   3         28.70         24.92         7.35 o                         
  12   8   3          7.42         10.49         6.56 o                         
  13   8   3         53.49         45.12        17.05 o                         
  14   8   3         41.08         58.76        18.63 o                         
   0   9   3        214.90        252.33        15.48 o                         
   1   9   3        768.67        788.47        52.47 o                         
   2   9   3         18.56         18.46         4.59 o                         
   3   9   3        197.73        176.35         9.33 o                         
   4   9   3        371.25        374.53        13.85 o                         
   5   9   3        177.04        170.64        18.36 o                         
   6   9   3        871.45        843.83        34.37 o                         
   7   9   3        409.66        394.23        21.77 o                         
   8   9   3        360.96        342.31        20.72 o                         
   9   9   3         73.95         87.36        11.80 o                         
  10   9   3        161.94        177.57        16.26 o                         
  11   9   3         21.51         21.51         8.13 o                         
  12   9   3         20.75         10.23         7.61 o                         
  13   9   3        124.17        150.09        18.61 o                         
   1  10   3         13.50          7.67         4.47 o                         
   2  10   3         24.98         19.12         5.10 o                         
   3  10   3        375.80        375.76        14.52 o                         
   4  10   3        494.94        457.74        17.58 o                         
   5  10   3        134.82        123.03        13.64 o                         
   6  10   3         26.04         21.77         8.13 o                         
   7  10   3         64.64         57.71        10.49 o                         
   8  10   3         96.62         94.18        12.85 o                         
   9  10   3         96.72         89.72        12.59 o                         
  10  10   3         58.22         51.15        11.02 o                         
  11  10   3         10.17          2.89         7.08 o                         
  12  10   3         90.78        107.29        13.64 o                         
   0  11   3        184.92        184.65        16.79 o                         
   1  11   3         15.76          5.67         4.91 o                         
   2  11   3        345.85        297.96        13.72 o                         
   3  11   3        222.50        218.60        12.84 o                         
   4  11   3        573.83        566.09        19.18 o                         
   5  11   3          5.24         11.28         7.61 o                         
   6  11   3        225.50        196.98        18.36 o                         
   7  11   3         27.21         12.85         7.87 o                         
   8  11   3        124.97        129.59        15.74 o                         
   9  11   3         53.37         87.09        13.64 o                         
  10  11   3        212.91        266.50        22.04 o                         
  11  11   3          0.74         12.85         8.66 o                         
  12  11   3          3.18          8.39         8.66 o                         
   1  12   3         20.21         11.68         5.60 o                         
   2  12   3         45.88         36.76         6.72 o                         
   3  12   3        112.65        115.12        10.49 o                         
   4  12   3         11.58          4.86        11.54 o                         
   5  12   3        188.16        206.69        19.67 o                         
   6  12   3         37.75         35.15        10.76 o                         
   7  12   3          4.49         -4.46         8.39 o                         
   8  12   3         18.13         22.56        10.23 o                         
   9  12   3        196.99        211.67        21.25 o                         
  10  12   3        145.32        170.23        19.41 o                         
  11  12   3         49.59         53.52        12.85 o                         
   0  13   3         33.45         27.28         9.44 o                         
   1  13   3         15.19         23.31         6.48 o                         
   2  13   3         12.99         18.83         6.40 o                         
   3  13   3         30.28         27.95         7.23 o                         
   4  13   3         43.02         46.43        12.85 o                         
   5  13   3          2.68         -2.89         9.44 o                         
   6  13   3        133.33        168.39        19.67 o                         
   7  13   3        284.31        324.47        24.92 o                         
   8  13   3         23.01         36.46        12.59 o                         
   9  13   3         82.08         81.85        15.22 o                         
  10  13   3         41.42         24.40        10.76 o                         
   1  14   3         10.30          7.03         6.77 o                         
   2  14   3         22.16         37.54         7.92 o                         
   3  14   3         83.61         97.59        16.53 o                         
   4  14   3         25.54          7.61         9.71 o                         
   5  14   3        108.10        106.24        17.05 o                         
   6  14   3        104.55         91.82        16.26 o                         
   7  14   3         23.34         37.51        12.85 o                         
   8  14   3         87.11        102.31        17.31 o                         
   0  15   3        200.23        273.32        25.45 o                         
   1  15   3        227.29        257.60        17.53 o                         
   2  15   3         22.79         20.49        15.35 o                         
   3  15   3        136.25        170.75        20.72 o                         
   4  15   3         38.67         46.43        13.38 o                         
   5  15   3         12.86         37.25        12.85 o                         
   6  15   3         27.52          8.92        11.02 o                         
   7  15   3          6.72         -5.51        11.02 o                         
   1  16   3        110.44         98.72        12.61 o                         
   2  16   3          1.27          2.89        10.76 o                         
   3  16   3        116.64        143.73        20.46 o                         
   4  16   3         10.97         16.53        13.90 o                         
   5  16   3          6.07         11.80        13.12 o                         
   0  17   3         22.30         26.23        13.38 o                         
   1  17   3         28.61         29.91        14.69 o                         
   2  17   3          7.00          0.52        12.85 o                         
   3  17   3         23.55         19.67        14.17 o                         
   2   0   4      17184.76      18521.43       452.73 o                         
   4   0   4        920.28       1124.48        19.20 o                         
   6   0   4         15.38         12.94         2.86 o                         
   8   0   4       1211.03       1325.86        32.79 o                         
  10   0   4        503.45        473.95        14.65 o                         
  12   0   4        270.48        254.17        25.71 o                         
  14   0   4         59.86         39.09        16.00 o                         
   1   1   4       3283.54       3205.72        49.91 o                         
   2   1   4       5134.96       5676.17        65.71 o                         
   3   1   4        589.77        677.43         9.25 o                         
   4   1   4        550.62        633.73         8.95 o                         
   5   1   4       1173.03       1385.21        27.14 o                         
   6   1   4         90.51         92.86         3.39 o                         
   7   1   4        228.04        222.76         5.21 o                         
   8   1   4        320.72        299.36        15.01 o                         
   9   1   4        462.82        436.39         9.79 o                         
  10   1   4        755.60        722.11        16.36 o                         
  11   1   4        106.03        115.30         7.65 o                         
  12   1   4        116.09         94.14        11.87 o                         
  13   1   4          9.86          4.86         7.17 o                         
  14   1   4         62.50         46.96        16.53 o                         
  15   1   4         21.84         18.36        14.43 o                         
   0   2   4        621.51        629.01        19.67 o                         
   1   2   4        676.97        657.44        27.84 o                         
   2   2   4         61.76         39.87         2.24 o                         
   3   2   4       1651.43       1739.16        27.19 o                         
   4   2   4       1195.79       1311.50        16.93 o                         
   5   2   4        438.44        538.54         7.33 o                         
   6   2   4        366.27        434.64         7.13 o                         
   7   2   4        881.83        921.51        12.92 o                         
   8   2   4        484.75        446.42        12.29 o                         
   9   2   4        389.75        350.14        12.25 o                         
  10   2   4         20.99         19.33         3.58 o                         
  11   2   4        138.51        129.82         6.73 o                         
  12   2   4         12.99         14.69        11.02 o                         
  13   2   4         30.90         33.05        13.38 o                         
  14   2   4         28.90         16.26        12.85 o                         
  15   2   4         55.43         47.48        18.63 o                         
   1   3   4        491.14        474.01        11.68 o                         
   2   3   4        402.33        418.22        10.66 o                         
   3   3   4        698.15        715.32        12.80 o                         
   4   3   4        889.68       1026.07        17.33 o                         
   5   3   4        234.22        257.54         5.16 o                         
   6   3   4        105.43        102.43         4.32 o                         
   7   3   4        218.61        200.49         4.96 o                         
   8   3   4        367.71        377.20        15.74 o                         
   9   3   4        108.38        109.79         9.05 o                         
  10   3   4         77.86         71.06         6.61 o                         
  11   3   4          4.44          9.90        10.36 o                         
  12   3   4        197.84        197.14        10.00 o                         
  13   3   4         65.20         60.86        16.00 o                         
  14   3   4         15.17         36.46        15.74 o                         
  15   3   4         49.96         28.07        15.22 o                         
   0   4   4       1039.91       1022.45        31.48 o                         
   1   4   4       2914.91       2967.83        69.37 o                         
   2   4   4       2419.87       2479.21        48.04 o                         
   3   4   4       1027.85       1002.12        21.78 o                         
   4   4   4         23.33         32.03         2.49 o                         
   5   4   4        160.67        135.22         4.91 o                         
   6   4   4        351.33        370.67         7.96 o                         
   7   4   4       2234.64       2159.02        64.01 o                         
   8   4   4        462.57        451.94        18.89 o                         
   9   4   4        268.63        239.22        13.12 o                         
  10   4   4        169.69        183.18        20.72 o                         
  11   4   4        102.43        105.00         8.20 o                         
  12   4   4         89.00        105.37         8.37 o                         
  13   4   4        132.37        131.93        21.25 o                         
  14   4   4         81.26         53.52        16.79 o                         
  15   4   4          8.74         27.28        14.95 o                         
   1   5   4       2362.10       2468.08        48.69 o                         
   2   5   4        573.17        514.63        13.71 o                         
   3   5   4        455.64        554.32        14.25 o                         
   4   5   4        359.63        336.11        10.05 o                         
   5   5   4        192.66        190.06         7.31 o                         
   6   5   4        355.50        360.31         8.47 o                         
   7   5   4       1583.27       1380.50        43.81 o                         
   8   5   4        373.41        335.75        16.53 o                         
   9   5   4         92.68         78.17         8.92 o                         
  10   5   4         82.37         78.70         8.92 o                         
  11   5   4         14.04          7.95         4.62 o                         
  12   5   4         58.32         57.32         6.85 o                         
  13   5   4        223.41        205.38        25.71 o                         
  14   5   4         26.83         -1.57        12.33 o                         
  15   5   4         65.22         70.30        20.20 o                         
   0   6   4         83.51         64.53         7.08 o                         
   1   6   4        320.25        389.30        11.96 o                         
   2   6   4        480.30        462.72        13.44 o                         
   3   6   4         53.83         75.14         5.53 o                         
   4   6   4         25.40         21.72         3.24 o                         
   5   6   4        151.28        149.83         6.93 o                         
   6   6   4        114.18         94.97         5.80 o                         
   7   6   4        531.20        482.11        21.25 o                         
   8   6   4        361.35        296.14        16.26 o                         
   9   6   4          8.80          1.84         4.46 o                         
  10   6   4         12.91          9.44         5.77 o                         
  11   6   4         74.22        107.03        10.76 o                         
  12   6   4         16.88         23.85         6.10 o                         
  13   6   4         26.39         38.82        15.48 o                         
  14   6   4         95.99         72.67        19.67 o                         
   1   7   4          4.97          6.56         2.97 o                         
   2   7   4         82.94         81.40         6.21 o                         
   3   7   4        541.82        518.57        15.26 o                         
   4   7   4          2.48          1.44         2.78 o                         
   5   7   4        388.03        331.15        11.58 o                         
   6   7   4        252.90        249.97        15.48 o                         
   7   7   4        160.65        127.23        12.07 o                         
   8   7   4        172.77        147.40        13.12 o                         
   9   7   4         12.62         12.07         6.03 o                         
  10   7   4          6.20         11.80         6.30 o                         
  11   7   4         37.66         41.97         8.39 o                         
  12   7   4        107.98        103.24         9.72 o                         
  13   7   4         24.24         19.67        14.43 o                         
  14   7   4         15.28         15.74        14.95 o                         
   0   8   4        500.24        507.82        22.04 o                         
   1   8   4        315.39        319.56        11.95 o                         
   2   8   4         96.69         90.02        12.20 o                         
   3   8   4       1510.37       1359.20        31.33 o                         
   4   8   4        199.32        182.87        12.07 o                         
   5   8   4        345.29        326.29        12.85 o                         
   6   8   4        298.56        284.08        17.58 o                         
   7   8   4         60.52         48.53         8.92 o                         
   8   8   4        686.94        683.03        29.12 o                         
   9   8   4        195.37        190.16        16.00 o                         
  10   8   4        124.02        136.91        13.64 o                         
  11   8   4         29.22         32.27         8.39 o                         
  12   8   4         17.00         11.54         7.61 o                         
  13   8   4         53.41         65.61         9.17 o                         
   1   9   4         32.62         32.32         5.45 o                         
   2   9   4        333.26        320.14        12.78 o                         
   3   9   4         40.77         45.25         6.82 o                         
   4   9   4        210.43        191.89        10.12 o                         
   5   9   4        130.45        106.19         8.13 o                         
   6   9   4        225.50        254.69        17.31 o                         
   7   9   4        525.59        548.74        25.97 o                         
   8   9   4         69.11         56.40        10.49 o                         
   9   9   4         11.18         18.63         7.61 o                         
  10   9   4         44.00         44.60         9.97 o                         
  11   9   4         70.81         90.50        11.80 o                         
  12   9   4         36.65         41.19         9.71 o                         
  13   9   4         61.22         85.41        18.36 o                         
   0  10   4        745.11        695.09        29.64 o                         
   1  10   4         54.15         64.22         6.83 o                         
   2  10   4        545.73        509.75        24.13 o                         
   3  10   4         48.59         61.86         7.05 o                         
   4  10   4         79.56         95.81        10.23 o                         
   5  10   4        148.96        140.84        14.69 o                         
   6  10   4        193.90        198.56        17.31 o                         
   7  10   4         34.65         33.58         8.92 o                         
   8  10   4        163.42        148.98        16.00 o                         
   9  10   4        110.10        118.57        14.43 o                         
  10  10   4        135.17        167.34        17.05 o                         
  11  10   4         15.26          9.18         8.13 o                         
  12  10   4         85.03        110.18        14.17 o                         
   1  11   4          5.41          5.13         6.16 o                         
   2  11   4        118.28        127.40        10.11 o                         
   3  11   4         43.36         45.93         6.86 o                         
   4  11   4        113.75        122.33         9.93 o                         
   5  11   4         14.90          9.18         7.87 o                         
   6  11   4         59.18         48.27        11.02 o                         
   7  11   4         39.56         46.69        11.02 o                         
   8  11   4          9.26         15.48         8.66 o                         
   9  11   4         95.68        121.98        15.48 o                         
  10  11   4        100.16         84.21        13.90 o                         
  11  11   4         21.22         13.38         9.18 o                         
  12  11   4         13.48         15.22         9.18 o                         
   0  12   4        172.76        213.51        19.41 o                         
   1  12   4          7.99         16.67         6.11 o                         
   2  12   4        276.68        242.78        18.89 o                         
   3  12   4         57.90         54.42         7.39 o                         
   4  12   4         70.76         77.39        13.12 o                         
   5  12   4          0.80          7.87         8.13 o                         
   6  12   4         99.43         92.34        14.17 o                         
   7  12   4          9.65         21.77         9.71 o                         
   8  12   4         53.45         69.52        13.38 o                         
   9  12   4         33.75         35.68        11.80 o                         
  10  12   4         20.10         18.63        10.23 o                         
  11  12   4          1.07          3.41         9.44 o                         
   1  13   4          1.46         -2.88         5.15 o                         
   2  13   4        294.72        288.14        15.91 o                         
   3  13   4        227.32        238.51        15.12 o                         
   4  13   4        262.23        231.87        22.82 o                         
   5  13   4          8.21         10.76         9.97 o                         
   6  13   4         52.11         45.38        12.85 o                         
   7  13   4         37.05         35.94        12.59 o                         
   8  13   4        243.50        250.24        24.13 o                         
   9  13   4         11.05         19.15        10.76 o                         
  10  13   4         28.71         19.15        11.02 o                         
   0  14   4         58.85         57.45        13.12 o                         
   1  14   4         26.91         40.06         7.98 o                         
   2  14   4        155.41        155.14        12.88 o                         
   3  14   4         29.54         14.69         9.71 o                         
   4  14   4         50.54         66.63        14.69 o                         
   5  14   4         21.18          4.98        10.23 o                         
   6  14   4         42.23         40.40        13.64 o                         
   7  14   4         89.52         97.59        17.31 o                         
   8  14   4         53.83         34.63        13.64 o                         
   1  15   4         49.88         59.30         9.89 o                         
   2  15   4         58.37         69.46        12.85 o                         
   3  15   4         50.98         71.35        16.00 o                         
   4  15   4         21.34         23.35        11.28 o                         
   5  15   4         26.03         41.45        13.38 o                         
   6  15   4         27.31         25.97        13.12 o                         
   7  15   4         11.81         18.89        13.12 o                         
   0  16   4        111.38        145.83        20.46 o                         
   1  16   4        185.85        208.17        16.68 o                         
   2  16   4         53.43         49.58        14.43 o                         
   3  16   4        142.83        137.43        19.94 o                         
   4  16   4         39.50         52.73        15.48 o                         
   5  16   4          2.04          0.26        11.28 o                         
   1  17   4         79.74         68.99        16.79 o                         
   2  17   4         45.41         25.45        14.95 o                         
   4   0   5       1387.24       1408.72        29.43 o                         
   6   0   5         37.16         46.69         4.98 o                         
   8   0   5        533.00        556.91        16.34 o                         
  10   0   5        137.59        132.04         7.85 o                         
  12   0   5         84.02         27.81        13.64 o                         
  14   0   5        157.87        152.12        23.08 o                         
   1   1   5       2799.26       2861.03        75.03 o                         
   2   1   5       4101.01       4386.95        68.93 o                         
   3   1   5       5324.42       5423.52        83.23 o                         
   4   1   5         62.92         59.65         5.12 o                         
   5   1   5         21.14         18.78         1.44 o                         
   6   1   5        918.30        982.00        14.60 o                         
   7   1   5        488.31        486.39         8.80 o                         
   8   1   5        481.44        486.24        12.92 o                         
   9   1   5        586.91        512.48        14.19 o                         
  10   1   5        282.89        293.11         9.96 o                         
  11   1   5         79.13         72.81         4.43 o                         
  12   1   5         92.84         95.22         7.79 o                         
  13   1   5        197.96        190.07        16.97 o                         
  14   1   5        103.74         74.24        18.36 o                         
  15   1   5        102.46        103.36        22.82 o                         
   1   2   5        599.26        627.36        14.82 o                         
   2   2   5        748.67        740.27        13.32 o                         
   3   2   5       2248.30       2588.44        35.72 o                         
   4   2   5        413.42        499.45         8.54 o                         
   5   2   5        466.02        462.43         8.07 o                         
   6   2   5        284.97        319.16         6.63 o                         
   7   2   5        256.87        265.76         6.35 o                         
   8   2   5        117.84        119.36         6.68 o                         
   9   2   5         11.59         11.04         3.28 o                         
  10   2   5         36.95         31.34         4.23 o                         
  11   2   5         29.72         28.11         3.31 o                         
  12   2   5         44.78         49.61        10.76 o                         
  13   2   5         96.96        113.33        20.20 o                         
  14   2   5        121.73        113.33        20.46 o                         
  15   2   5          0.89          6.82        12.59 o                         
   0   3   5        947.11       1053.41        32.53 o                         
   1   3   5        972.89       1050.26        27.15 o                         
   2   3   5        861.14        962.09        20.48 o                         
   3   3   5        963.94        993.05        17.45 o                         
   4   3   5        464.81        528.55        11.75 o                         
   5   3   5        732.44        746.64        18.76 o                         
   6   3   5        329.86        345.54         7.20 o                         
   7   3   5        463.92        479.94        11.85 o                         
   8   3   5        796.74        732.08        26.23 o                         
   9   3   5        197.99        224.63        13.38 o                         
  10   3   5         27.06         31.97         6.56 o                         
  11   3   5        369.18        347.74        14.95 o                         
  12   3   5         18.72         19.81         6.43 o                         
  13   3   5         11.33         26.23        12.85 o                         
  14   3   5         43.06         34.10        14.69 o                         
  15   3   5         47.06         20.72        14.69 o                         
   1   4   5         48.01         42.00         3.80 o                         
   2   4   5        434.91        477.95        12.60 o                         
   3   4   5        158.70        190.98         7.02 o                         
   4   4   5        257.73        265.91         8.55 o                         
   5   4   5         45.78         64.41         3.44 o                         
   6   4   5        786.70        816.41        14.84 o                         
   7   4   5         73.24         89.45         8.66 o                         
   8   4   5         49.53         49.84         6.82 o                         
   9   4   5        189.05        163.40        11.54 o                         
  10   4   5        103.40         89.68         9.44 o                         
  11   4   5        102.74        102.56         8.57 o                         
  12   4   5         93.95        107.34         8.70 o                         
  13   4   5          7.52          7.35        13.64 o                         
  14   4   5         22.00          7.61        12.33 o                         
  15   4   5         25.72         23.87        15.22 o                         
   0   5   5        163.50        141.63         9.18 o                         
   1   5   5       2211.44       2443.37        66.88 o                         
   2   5   5        500.05        534.98        40.66 o                         
   3   5   5       1194.07       1181.50        26.24 o                         
   4   5   5         49.02         45.36         5.38 o                         
   5   5   5        550.11        506.69        13.63 o                         
   6   5   5         35.42         47.72         5.51 o                         
   7   5   5        693.76        648.95        25.45 o                         
   8   5   5         42.01         40.40         6.82 o                         
   9   5   5        155.19        113.33        10.76 o                         
  10   5   5          5.41         -0.26         4.46 o                         
  11   5   5        179.56        184.02        11.54 o                         
  12   5   5          5.32          5.07         9.71 o                         
  13   5   5        253.34        229.77        27.28 o                         
  14   5   5          0.45         -9.71        11.02 o                         
   1   6   5        650.75        701.31        26.23 o                         
   2   6   5         15.48         29.72         4.46 o                         
   3   6   5       1327.38       1407.12        30.68 o                         
   4   6   5          1.56          2.36         2.46 o                         
   5   6   5         38.38         35.69         4.22 o                         
   6   6   5        559.24        599.85        15.91 o                         
   7   6   5          2.06         -4.20         4.20 o                         
   8   6   5          6.01          0.52         4.72 o                         
   9   6   5        336.81        292.99        16.79 o                         
  10   6   5         40.14         38.82         7.87 o                         
  11   6   5        110.32        109.39        11.80 o                         
  12   6   5         37.21         35.72         6.78 o                         
  13   6   5         22.76         25.97        14.69 o                         
  14   6   5         31.97         44.86        16.79 o                         
   0   7   5       1539.62       1569.88        49.32 o                         
   1   7   5        107.16        104.36         7.10 o                         
   2   7   5        157.24        154.38        11.15 o                         
   3   7   5        449.44        351.11        12.10 o
[truncated: 220,321 more chars]
