# Supplementary material for: Crystal structure and Hirshfeld surface analysis of the product of the ring-opening reaction of a di­hydro­benzoxazine: 6,6′-[(cyclo­hexyl­aza­nedi­yl)bis­(methyl­ene)]bis­(2,4-di­methyl­phenol)
Source: Acta Crystallogr E Crystallogr Commun. 2020 Jul 10;76(Pt 8):1239–44. doi: 10.1107/S2056989020009184 (PMC7405559; doi:10.1107/S2056989020009184)
Supplement: Supplementary file 4 [file e-76-01239-Isup4.cml]

<?xml version="1.0" ?>
<cml>
<molecule id="m1">
  <atomArray>
    <atom id="a1" elementType="C"
          x2="-5.684355809661874" y2="3.1275700838577887" />
    <atom id="a2" elementType="C"
          x2="-7.018034931489909" y2="2.357570083857788" />
    <atom id="a3" elementType="C"
          x2="-7.018034931489908" y2="0.81757008385779" />
    <atom id="a4" elementType="C"
          x2="-5.6843558096618745" y2="0.0475700838577886" />
    <atom id="a5" elementType="C"
          x2="-4.350676687833838" y2="0.8175700838577873" />
    <atom id="a6" elementType="C"
          x2="-4.350676687833838" y2="2.3575700838577873" />
    <atom id="a7" elementType="C"
          x2="-0.3496393223497325" y2="-1.4924299161422123" />
    <atom id="a8" elementType="C"
          x2="-0.3496393223497307" y2="0.04757008385778683" />
    <atom id="a9" elementType="C"
          x2="0.9840397994783032" y2="0.8175700838577864" />
    <atom id="a10" elementType="C"
          x2="2.317718921306339" y2="0.047570083857787715" />
    <atom id="a11" elementType="C"
          x2="2.3177189213063407" y2="-1.4924299161422123" />
    <atom id="a12" elementType="C"
          x2="0.9840397994783059" y2="-2.262429916142212" />
    <atom id="a13" elementType="C"
          x2="-0.3496393223497307" y2="3.127570083857787" />
    <atom id="a14" elementType="C"
          x2="-0.3496393223497307" y2="4.667570083857789" />
    <atom id="a15" elementType="C"
          x2="0.984039799478305" y2="5.437570083857787" />
    <atom id="a16" elementType="C"
          x2="2.3177189213063407" y2="4.667570083857788" />
    <atom id="a17" elementType="C"
          x2="2.3177189213063407" y2="3.127570083857787" />
    <atom id="a18" elementType="C"
          x2="0.984039799478305" y2="2.3575700838577873" />
    <atom id="a19" elementType="O"
          x2="-5.684355809661874" y2="4.667570083857789" />
    <atom id="a20" elementType="C"
          x2="-8.351714053317945" y2="3.127570083857788" />
    <atom id="a21" elementType="C"
          x2="-5.684355809661876" y2="-1.4924299161422123" />
    <atom id="a22" elementType="C"
          x2="-3.0169975660058017" y2="3.127570083857787" />
    <atom id="a23" elementType="O"
          x2="-1.6833184441777682" y2="-2.262429916142212" />
    <atom id="a24" elementType="C"
          x2="-1.6833184441777664" y2="0.8175700838577864" />
    <atom id="a25" elementType="C"
          x2="0.9840397994783068" y2="-3.8024299161422146" />
    <atom id="a26" elementType="C"
          x2="3.6513980431343747" y2="0.8175700838577882" />
    <atom id="a27" elementType="N"
          x2="-1.6833184441777664" y2="2.3575700838577864" />
  </atomArray>
  <bondArray>
    <bond atomRefs2="a1 a2" order="1" />
    <bond atomRefs2="a1 a6" order="2" />
    <bond atomRefs2="a2 a3" order="2" />
    <bond atomRefs2="a3 a4" order="1" />
    <bond atomRefs2="a4 a5" order="2" />
    <bond atomRefs2="a5 a6" order="1" />
    <bond atomRefs2="a7 a8" order="1" />
    <bond atomRefs2="a7 a12" order="2" />
    <bond atomRefs2="a8 a9" order="2" />
    <bond atomRefs2="a9 a10" order="1" />
    <bond atomRefs2="a10 a11" order="2" />
    <bond atomRefs2="a11 a12" order="1" />
    <bond atomRefs2="a13 a14" order="1" />
    <bond atomRefs2="a13 a18" order="1" />
    <bond atomRefs2="a14 a15" order="1" />
    <bond atomRefs2="a15 a16" order="1" />
    <bond atomRefs2="a16 a17" order="1" />
    <bond atomRefs2="a17 a18" order="1" />
    <bond atomRefs2="a1 a19" order="1" />
    <bond atomRefs2="a2 a20" order="1" />
    <bond atomRefs2="a4 a21" order="1" />
    <bond atomRefs2="a6 a22" order="1" />
    <bond atomRefs2="a7 a23" order="1" />
    <bond atomRefs2="a8 a24" order="1" />
    <bond atomRefs2="a12 a25" order="1" />
    <bond atomRefs2="a10 a26" order="1" />
    <bond atomRefs2="a22 a27" order="1" />
    <bond atomRefs2="a27 a24" order="1" />
    <bond atomRefs2="a27 a13" order="1" />
  </bondArray>
</molecule>
</cml>
